# Supplementary material for: Integrated post-GWAS, single-cell, and functional analyses prioritize TCTN2 at an osteoarthritis locus associated with innate immunity-related cartilage remodeling
Source: Front Immunol. 2026 Jul 6;17:1883412. doi: 10.3389/fimmu.2026.1883412 (PMC13381214; doi:10.3389/fimmu.2026.1883412)
Supplement: Supplementary file 1 [file Table1.xlsx]

## Sheet: Table_Legends
Supplementary Table Legends
Table	Title	Legend
ST1_Dataset_Summary	Dataset-level variant counts across osteoarthritis phenotypes	Counts of retained variants, genome-wide-significant variants, and suggestive variants for the four osteoarthritis phenotypes used in the submission package.
ST2_Phenotype_Concordance	Cross-phenotype concordance anchored on HIPKNEE osteoarthritis	Pairwise concordance summary across osteoarthritis phenotypes, reported as beta correlation and same-direction rate among the first two million matched variants.
ST3_Lead_Locus_Support	Lead-locus support across ALLOA, KNEE OA, and HIP OA	Support profile for the HIPKNEE lead loci across the other osteoarthritis phenotypes, including direction concordance and genome-wide support counts.
ST4_HIPKNEE_GWS_Variants	HIPKNEE osteoarthritis genome-wide-significant variants	Genome-wide-significant HIPKNEE variants with nearest-gene annotation, ranked by ascending association P value.
ST5_HIPKNEE_Suggestive	HIPKNEE osteoarthritis suggestive variants	Suggestive HIPKNEE variants with nearest-gene annotation, ranked by ascending association P value.
ST6_MDD_Feasibility	MDD source-trait feasibility against HIPKNEE osteoarthritis	Lead variants from the source trait mapped to HIPKNEE osteoarthritis, summarizing directional concordance and nominal overlap.
ST7_LDSC_Summary	LDSC heritability and genetic-correlation feasibility summary	Observed-scale heritability estimates, LDSC intercepts, and genetic-correlation feasibility metrics for the analyzed traits.
ST8_MAGMA_Genes	Top positional MAGMA genes	Genes prioritized by positional MAGMA, ranked by ascending gene-level P value; Bonferroni significance is flagged in the final column.
ST9_eMAGMA_Muscle_Genes	Top muscle-skeletal eMAGMA genes	Genes prioritized by GTEx muscle skeletal eMAGMA, ranked by ascending gene-level P value; Bonferroni significance is flagged in the final column.
ST10_MAGMA_Pathways	Top positional MAGMA pathways	Pathways prioritized by positional MAGMA, ranked by ascending pathway P value.
ST11_eMAGMA_Muscle_Pathways	Top muscle-skeletal eMAGMA pathways	Pathways prioritized by GTEx muscle skeletal eMAGMA, ranked by ascending pathway P value.
ST12_Finemap_Loci	Fine-mapping feasibility and locus-level summary	Execution status, window statistics, and posterior summary metrics for the 24 HIPKNEE lead loci carried into summary-statistic fine-mapping.
ST13_Finemap_Top_Variants	Top posterior variants in resolved fine-mapped loci	Variants ranked by posterior inclusion probability within successfully resolved loci.
ST14_Finemap_Credible_Sets	Credible-set membership for fine-mapped variants	Credible-set assignments for variants retained by summary-statistic fine-mapping.
ST15_eMAGMA_Fibro_Genes	Top fibroblast eMAGMA genes	Genes prioritized by GTEx fibroblast eMAGMA, ranked by ascending gene-level P value; Bonferroni significance is flagged in the final column.
ST16_eMAGMA_Fibro_Pathways	Top fibroblast eMAGMA pathways	Pathways prioritized by GTEx fibroblast eMAGMA, ranked by ascending pathway P value.
ST17_Tissue_Comparison	Cross-tissue comparison of eMAGMA signals	Comparison of muscle skeletal and fibroblast eMAGMA signals, including per-tissue P values, transformed significance scores, and significance flags.
ST18_SMR_Muscle	Muscle-skeletal SMR results against HIPKNEE osteoarthritis	Full SMR output for GTEx muscle skeletal eQTL probes tested against the rsID-harmonized HIPKNEE osteoarthritis GWAS.
ST19_SMR_Fibroblast	Fibroblast SMR results against HIPKNEE osteoarthritis	Full SMR output for GTEx fibroblast eQTL probes tested against the rsID-harmonized HIPKNEE osteoarthritis GWAS.
ST20_SMR_Tissue_Summary	Per-tissue SMR execution summary across six GTEx analyses	Execution counts, Bonferroni thresholds, and top-hit summaries for the six GTEx BESD SMR analyses.
ST21_SMR_Gene_Summary	Gene-level summary across six SMR outputs	Gene-collapsed SMR evidence across tissues, including the best tissue, best association statistics, and the number of supporting tissues.
ST22_Convergent_Evidence	Cross-method convergent gene evidence	Integrated evidence across positional MAGMA, tissue-aware eMAGMA, SMR, and fine-mapped locus support.
ST23_ATDC5_qPCR_Summary	ATDC5 qPCR group summary for Tctn2 perturbation	Replicate-level and group-level qPCR summary for Tctn2 perturbation and hypertrophy-marker readouts in ATDC5 cells.
ST24_ATDC5_Tukey	ATDC5 Tukey post hoc statistics for Tctn2 perturbation	Tukey post hoc contrasts for the five-group ATDC5 design, reported by target gene and comparison pair.
ST25_GSE114007_Genes	Independent OA-versus-normal cartilage expression summary from GSE114007	Per-gene OA-versus-normal cartilage expression summary from the rescued GSE114007 processed matrices, including candidate genes and hypertrophy-associated markers.
ST26_GSE114007_Corr	Correlations between TCTN2 and hypertrophy-associated markers in GSE114007	Spearman correlations between TCTN2 and prespecified hypertrophy-associated markers across all GSE114007 samples and within OA cartilage only.
ST27_Primary_Cart_DE	Primary-cartilage differential-expression summary for chr12 candidates and marker genes	Gene-level summary extracted from the 2024 MSK-KP primary-cartilage differential-expression workbook comparing high-grade versus low-grade OA cartilage, with low-grade cartilage as the reference.
ST28_OA_eQTL_Summary	OA primary-tissue eQTL gene-by-tissue summary	Gene-by-tissue summary of rescued OA primary-tissue eQTL resources from low-grade cartilage, high-grade cartilage and synovium, including top permutation-derived q values and eGene status.
ST29_External_Integr	Integrated external-validation summary across chr12 candidate genes	Integrated candidate-level summary combining GSE114007 OA-versus-normal cartilage expression, 2024 primary-cartilage differential expression and rescued OA primary-tissue eQTL support.
ST30_Key_Variant_Lookup	Key-variant lookup in rescued OA primary-tissue eQTL resources	Lookup of the manuscript lead variants and the GLIS3 fine-mapped comparator coordinate in the rescued OA primary-tissue eQTL resources.

## Sheet: ST1_Dataset_Summary
Dataset-level variant counts across osteoarthritis phenotypes
Dataset	Retained_rows	Genome_wide_hits	Suggestive_hits
HIPKNEE	24058483	8101	18154
ALLOA	23320252	11174	27778
KNEE_OA	24344537	10519	21674
HIP_OA	20097305	10026	16545

## Sheet: ST2_Phenotype_Concordance
Cross-phenotype concordance anchored on HIPKNEE osteoarthritis
pair	beta_r_first2m	same_direction_rate_first2m
HIPKNEE_OA vs ALL_OA	0.660572	0.766737
HIPKNEE_OA vs KNEE_OA	0.93001	0.859336
HIPKNEE_OA vs HIP_OA	0.544737	0.724353

## Sheet: ST3_Lead_Locus_Support
Lead-locus support across ALLOA, KNEE OA, and HIP OA
SNP	VARID	CHR	POS	nearest_gene	gene_distance_bp	P_HIPKNEE	BETA_HIPKNEE	P_ALLOA	BETA_ALLOA	same_dir_ALLOA	P_KNEE_OA	BETA_KNEE_OA	same_dir_KNEE_OA	P_HIP_OA	BETA_HIP_OA	same_dir_HIP_OA	support_count_same_dir	support_count_gw
16:53819877_C_T	16:53819877	16	53819877	FTO	0	9.593e-35	0.0483	2.567e-23	0.0282	TRUE	3.619e-37	0.0541	TRUE	7.713e-19	0.0471	TRUE	3	3
2:70699159_T_C	2:70699159	2	70699159	ADD2	0	4.419e-28	0.0424	3.112e-34	0.0339	TRUE	7.643e-22	0.04	TRUE	4.131e-28	0.0578	TRUE	3	3
4:1765174_T_C	4:1765174	4	1765174	TACC3	19996	3.154e-25	0.0584	3.944e-28	0.0449	TRUE	9.065e-25	0.0614	TRUE	1.87e-16	0.0613	TRUE	3	3
19:45411941_T_C	19:45411941	19	45411941	ERCC1	0	1.023e-24	0.0555	2.476e-22	0.0377	TRUE	7.87e-22	0.0622	TRUE	2.552e-15	0.0575	TRUE	3	3
4:13043594_G_T	4:13043594	4	13043594	RAB28	252423	1.828e-20	-0.0421	2.255e-27	-0.0365	TRUE	2.155e-11	-0.0329	TRUE	4.027e-29	-0.0676	TRUE	3	3
1:219656650_C_G	1:219656650	1	219656650	LOC102723886	99370	9.072e-20	0.0415	2.164e-13	0.0252	TRUE	5.471e-18	0.0426	TRUE	9.555e-12	0.042	TRUE	3	3
17:67503653_A_G	17:67503653	17	67503653	PITPNC1	0	4.171e-19	-0.0351	2.278e-08	-0.0159	TRUE	1.746e-11	-0.0286	TRUE	3.418e-32	-0.0632	TRUE	3	3
6:45100330_T_C	6:45100330	6	45100330	SUPT3H	0	8.542e-19	-0.0378	1.906e-14	-0.0238	TRUE	1.085e-08	-0.0265	TRUE	3.026e-24	-0.0582	TRUE	3	3
4:103188709_C_T	4:103188709	4	103188709	CENPE	0	1.235e-17	0.0721	6.345e-35	0.0755	TRUE	3.395e-12	0.0669	TRUE	3.838e-15	0.0927	TRUE	3	3
9:119129691_G_A	9:119129691	9	119129691	BRINP1	36939	1.06e-16	-0.0412	5.127e-12	-0.0248	TRUE	2.801e-09	-0.0317	TRUE	7.727e-20	-0.0605	TRUE	3	3
11:66872320_C_T	11:66872320	11	66872320	PC	0	2.391e-16	-0.0723	4.007e-17	-0.0541	TRUE	9.922e-11	-0.0633	TRUE	2.937e-20	-0.1112	TRUE	3	3
12:124798086_A_G	12:124798086	12	124798086	SCARB1	0	4.294e-16	-0.0362	1.766e-11	-0.0216	TRUE	3.867e-09	-0.0281	TRUE	4.469e-19	-0.0538	TRUE	3	3
2:33387540_T_C	2:33387540	2	33387540	LTBP1	0	4.693e-16	0.0341	3.998e-11	0.0202	TRUE	3.985e-12	0.0316	TRUE	3.721e-10	0.0356	TRUE	3	3
9:4291928_A_C	9:4291928	9	4291928	GLIS3	0	6.023e-16	0.0327	9.514e-15	0.0227	TRUE	3.12e-13	0.0317	TRUE	1.068e-12	0.0393	TRUE	3	3
21:18383831_C_G	21:18383831	21	18383831	TMPRSS15	0	6.724e-16	0.0358	6.15e-17	0.0268	TRUE	2.597e-11	0.0321	TRUE	6.577e-15	0.0464	TRUE	3	3
15:75101530_C_T	15:75101530	15	75101530	PPCDC	50804	5.991e-15	0.0334	6.808e-14	0.0228	TRUE	2.55e-11	0.0307	TRUE	1.329e-09	0.0353	TRUE	3	3
17:54842555_C_T	17:54842555	17	54842555	TOM1L1	58136	6.986e-15	-0.0304	9.771e-17	-0.0237	TRUE	5.816e-11	-0.0277	TRUE	1.845e-14	-0.0406	TRUE	3	3
20:34005214_C_T	20:34005214	20	34005214	RALY	0	5.116e-28	0.0458	1.009e-24	0.0303	TRUE	1.698e-41	0.061	TRUE	0.0005939	0.0195	TRUE	3	2
3:52770984_G_C	3:52770984	3	52770984	NEK4	35	8.588e-21	0.0366	1.459e-20	0.0263	TRUE	1.016e-07	0.0225	TRUE	6.113e-28	0.0583	TRUE	3	2
12:23929026_C_T	12:23929026	12	23929026	SOX5	0	5.872e-20	0.0377	1.338e-16	0.0242	TRUE	6.068e-23	0.0442	TRUE	2.184e-06	0.0268	TRUE	3	2
15:67370506_C_G	15:67370506	15	67370506	IQCH	0	6.548e-17	0.0332	3.729e-15	0.0236	TRUE	1.039e-06	0.021	TRUE	4.505e-25	0.0556	TRUE	3	2
9:116905543_C_T	9:116905543	9	116905543	ASTN2	0	3.368e-16	0.0366	3.161e-18	0.0283	TRUE	1.204e-17	0.0413	TRUE	1.655e-07	0.0318	TRUE	3	2
17:2209871_C_T	17:2209871	17	2209871	SMG6	0	1.594e-15	-0.0331	1.878e-13	-0.0216	TRUE	3.218e-30	-0.0512	TRUE	0.6429	-0.0026	TRUE	3	2
6:34797241_G_A	6:34797241	6	34797241	UHRF1BP1	0	1.033e-14	0.0336	7.108e-15	0.0242	TRUE	8.737e-18	0.0404	TRUE	0.001263	0.0214	TRUE	3	2

## Sheet: ST4_HIPKNEE_GWS_Variants
HIPKNEE osteoarthritis genome-wide-significant variants
CHR	POS	SNP	A1	A2	FRQ	BETA	SE	P	N	VARID	nearest_gene	gene_distance_bp
16	53819877	16:53819877_C_T	T	C	0.4057	0.0483	0.00389993	9.593e-35	1256966	16:53819877	FTO	0
16	53799977	16:53799977_T_G	T	G	0.5672	-0.0478	0.00389993	9.975e-35	1257973	16:53799977	FTO	0
16	53800754	16:53800754_G_A	A	G	0.4305	0.0475	0.00389993	1.251e-34	1276093	16:53800754	FTO	0
16	53800200	16:53800200_C_T	T	C	0.4305	0.0474	0.00389993	1.476e-34	1283462	16:53800200	FTO	0
16	53800629	16:53800629_C_G	C	G	0.5695	-0.0474	0.00389993	1.74e-34	1276093	16:53800629	FTO	0
16	53803223	16:53803223_G_A	A	G	0.4096	0.048	0.00389993	1.953e-34	1274853	16:53803223	FTO	0
16	53799985	16:53799985_T_A	A	T	0.4305	0.0473	0.00389993	2.002e-34	1283462	16:53799985	FTO	0
16	53803574	16:53803574_T_A	A	T	0.4097	0.048	0.00389993	2.092e-34	1274853	16:53803574	FTO	0
16	53809123	16:53809123_C_T	T	C	0.4097	0.048	0.00389993	2.119e-34	1274853	16:53809123	FTO	0
16	53801549	16:53801549_C_T	T	C	0.4305	0.0473	0.00389993	2.146e-34	1283462	16:53801549	FTO	0
16	53821125	16:53821125_A_G	A	G	0.6012	-0.0481	0.00389993	2.268e-34	1282755	16:53821125	FTO	0
16	53801343	16:53801343_C_A	A	C	0.4305	0.0473	0.00389993	2.323e-34	1280529	16:53801343	FTO	0
16	53800954	16:53800954_T_C	T	C	0.5904	-0.048	0.00389993	2.359e-34	1269201	16:53800954	FTO	0
16	53802494	16:53802494_C_T	T	C	0.4096	0.0479	0.00389993	2.36e-34	1274853	16:53802494	FTO	0
16	53799507	16:53799507_G_A	A	G	0.431	0.0472	0.00389993	2.573e-34	1283462	16:53799507	FTO	0
16	53811788	16:53811788_A_G	A	G	0.6004	-0.048	0.00389993	2.88e-34	1282755	16:53811788	FTO	0
16	53799847	16:53799847_G_A	A	G	0.431	0.0472	0.00389993	2.958e-34	1283462	16:53799847	FTO	0
16	53800568	16:53800568_G_A	A	G	0.4305	0.0472	0.00389993	3.251e-34	1275381	16:53800568	FTO	0
16	53806453	16:53806453_A_G	A	G	0.5897	-0.0478	0.00389993	3.637e-34	1274853	16:53806453	FTO	0
16	53809247	16:53809247_G_A	A	G	0.432	0.0471	0.00389993	3.67e-34	1279304	16:53809247	FTO	0
16	53818460	16:53818460_G_T	T	G	0.3991	0.0479	0.00389993	3.712e-34	1274853	16:53818460	FTO	0
16	53827962	16:53827962_A_G	A	G	0.6006	-0.048	0.00389993	3.998e-34	1274853	16:53827962	FTO	0
16	53810943	16:53810943_C_T	T	C	0.4026	0.0475	0.00389993	4.182e-34	1282959	16:53810943	FTO	0
16	53827479	16:53827479_A_G	A	G	0.6006	-0.0479	0.00389993	4.247e-34	1274853	16:53827479	FTO	0
16	53801985	16:53801985_C_T	T	C	0.4305	0.047	0.00389993	4.42e-34	1282959	16:53801985	FTO	0
16	53810686	16:53810686_T_C	T	C	0.5973	-0.0475	0.00389993	4.828e-34	1282959	16:53810686	FTO	0
16	53813450	16:53813450_A_T	A	T	0.5973	-0.0475	0.00389993	4.888e-34	1282959	16:53813450	FTO	0
16	53822387	16:53822387_C_T	T	C	0.3988	0.0479	0.00389993	5.019e-34	1281529	16:53822387	FTO	0
16	53828066	16:53828066_C_T	T	C	0.3997	0.0478	0.00389993	5.389e-34	1274853	16:53828066	FTO	0
16	53803187	16:53803187_A_T	A	T	0.5694	-0.047	0.00389993	5.494e-34	1282959	16:53803187	FTO	0
16	53799905	16:53799905_A_G	A	G	0.569	-0.047	0.00389993	5.548e-34	1282740	16:53799905	FTO	0
16	53812433	16:53812433_T_C	T	C	0.5967	-0.0474	0.00389993	5.9e-34	1282959	16:53812433	FTO	0
16	53816838	16:53816838_G_A	A	G	0.4029	0.0474	0.00389993	6.701e-34	1282959	16:53816838	FTO	0
16	53813367	16:53813367_T_G	T	G	0.5978	-0.0474	0.00389993	8.161e-34	1275057	16:53813367	FTO	0
16	53818834	16:53818834_A_G	A	G	0.5963	-0.0473	0.00389993	8.326e-34	1282959	16:53818834	FTO	0
16	53815435	16:53815435_T_C	T	C	0.6007	-0.0477	0.00389993	8.506e-34	1274853	16:53815435	FTO	0
16	53816752	16:53816752_A_G	A	G	0.597	-0.0473	0.00389993	9.605e-34	1282959	16:53816752	FTO	0
16	53822440	16:53822440_G_A	A	G	0.4037	0.0473	0.00389993	1.052e-33	1282959	16:53822440	FTO	0
16	53819198	16:53819198_G_C	C	G	0.4037	0.0473	0.00389993	1.066e-33	1277297	16:53819198	FTO	0
16	53814363	16:53814363_G_T	T	G	0.4068	0.0472	0.00389993	1.1e-33	1282959	16:53814363	FTO	0
16	53805207	16:53805207_C_A	A	C	0.4313	0.0467	0.00389993	1.112e-33	1282959	16:53805207	FTO	0
16	53816275	16:53816275_C_A	A	C	0.4029	0.0473	0.00389993	1.117e-33	1275600	16:53816275	FTO	0
16	53822237	16:53822237_A_G	A	G	0.5963	-0.0472	0.00389993	1.147e-33	1282959	16:53822237	FTO	0
16	53822239	16:53822239_A_G	A	G	0.5963	-0.0472	0.00389993	1.15e-33	1282959	16:53822239	FTO	0
16	53819937	16:53819937_A_T	A	T	0.5963	-0.0472	0.00389993	1.156e-33	1281733	16:53819937	FTO	0
16	53818724	16:53818724_G_A	A	G	0.4037	0.0472	0.00389993	1.247e-33	1281733	16:53818724	FTO	0
16	53820503	16:53820503_G_A	A	G	0.4037	0.0472	0.00389993	1.288e-33	1281733	16:53820503	FTO	0
16	53819169	16:53819169_T_C	T	C	0.5962	-0.0472	0.00389993	1.309e-33	1277297	16:53819169	FTO	0
16	53820066	16:53820066_T_C	T	C	0.5963	-0.0472	0.00389993	1.316e-33	1281733	16:53820066	FTO	0
16	53819367	16:53819367_G_A	A	G	0.4037	0.0472	0.00389993	1.377e-33	1281733	16:53819367	FTO	0
16	53820527	16:53820527_T_A	A	T	0.4037	0.0472	0.00389993	1.43e-33	1281733	16:53820527	FTO	0
16	53822183	16:53822183_C_T	T	C	0.4037	0.0472	0.00389993	1.433e-33	1281733	16:53822183	FTO	0
16	53819771	16:53819771_G_A	A	G	0.4037	0.0472	0.00389993	1.492e-33	1281733	16:53819771	FTO	0
16	53821297	16:53821297_T_C	T	C	0.5963	-0.0471	0.00389993	1.609e-33	1281733	16:53821297	FTO	0
16	53818813	16:53818813_A_G	A	G	0.577	-0.0467	0.00389993	1.664e-33	1282959	16:53818813	FTO	0
16	53825488	16:53825488_C_T	T	C	0.4173	0.047	0.00389993	1.765e-33	1270427	16:53825488	FTO	0
16	53818167	16:53818167_T_C	T	C	0.577	-0.0467	0.00389993	1.767e-33	1282959	16:53818167	FTO	0
16	53819893	16:53819893_A_G	A	G	0.5962	-0.0471	0.00389993	1.861e-33	1281733	16:53819893	FTO	0
16	53820813	16:53820813_A_G	A	G	0.577	-0.0467	0.00389993	1.967e-33	1282959	16:53820813	FTO	0
16	53821615	16:53821615_A_G	A	G	0.5962	-0.0471	0.00389993	1.98e-33	1281733	16:53821615	FTO	0
16	53826028	16:53826028_T_C	T	C	0.5826	-0.0469	0.00389993	1.983e-33	1282755	16:53826028	FTO	0
16	53827179	16:53827179_C_G	C	G	0.5824	-0.047	0.00389993	2.004e-33	1274853	16:53827179	FTO	0
16	53822651	16:53822651_A_G	A	G	0.5962	-0.047	0.00389993	2.159e-33	1281733	16:53822651	FTO	0
16	53822142	16:53822142_C_A	A	C	0.4037	0.047	0.00389993	2.326e-33	1281733	16:53822142	FTO	0
16	53821413	16:53821413_T_C	T	C	0.577	-0.0466	0.00389993	2.459e-33	1282959	16:53821413	FTO	0
16	53821862	16:53821862_C_T	T	C	0.423	0.0466	0.00389993	2.682e-33	1282959	16:53821862	FTO	0
16	53830491	16:53830491_T_C	T	C	0.5622	-0.0463	0.00389993	1.979e-32	1250096	16:53830491	FTO	0
16	53830465	16:53830465_A_G	A	G	0.5644	-0.0457	0.00389993	5.484e-32	1270427	16:53830465	FTO	0
16	53830452	16:53830452_A_G	A	G	0.5644	-0.0456	0.00389993	6.55e-32	1274853	16:53830452	FTO	0
16	53830867	16:53830867_T_A	A	T	0.4357	0.0456	0.00389993	6.864e-32	1274853	16:53830867	FTO	0
16	53831146	16:53831146_C_T	T	C	0.4356	0.0455	0.00389993	1.061e-31	1274141	16:53831146	FTO	0
16	53831771	16:53831771_G_T	T	G	0.4353	0.0452	0.00389993	2.606e-31	1274141	16:53831771	FTO	0
16	53824226	16:53824226_A_G	A	G	0.574	-0.0453	0.00389993	2.764e-31	1283783	16:53824226	FTO	0
16	53834607	16:53834607_T_C	T	C	0.5866	-0.0452	0.00389993	8.98e-31	1274853	16:53834607	FTO	0
16	53799296	16:53799296_C_T	T	C	0.4279	0.0547	0.00469991	9.788e-31	1010946	16:53799296	FTO	0
16	53831354	16:53831354_C_T	T	C	0.4118	0.0451	0.00389993	1.394e-30	1274853	16:53831354	FTO	0
16	53834608	16:53834608_G_A	A	G	0.4118	0.0449	0.00389993	2.124e-30	1274853	16:53834608	FTO	0
16	53830055	16:53830055_C_G	C	G	0.5882	-0.0449	0.00389993	2.406e-30	1274853	16:53830055	FTO	0
16	53799303	16:53799303_C_T	T	C	0.428	0.0543	0.00469991	2.796e-30	1010946	16:53799303	FTO	0
16	53837342	16:53837342_A_G	A	G	0.5875	-0.0447	0.00389993	3.901e-30	1274853	16:53837342	FTO	0
16	53837144	16:53837144_G_T	T	G	0.4123	0.0446	0.00389993	4.677e-30	1274853	16:53837144	FTO	0
16	53840525	16:53840525_C_G	C	G	0.5874	-0.0445	0.00389993	6.112e-30	1274853	16:53840525	FTO	0
16	53842908	16:53842908_G_A	A	G	0.4119	0.0445	0.00389993	8.036e-30	1274853	16:53842908	FTO	0
16	53825905	16:53825905_G_A	A	G	0.3984	0.0536	0.00479991	2.452e-29	1050311	16:53825905	FTO	0
16	53821690	16:53821690_A_G	A	G	0.5994	-0.0454	0.00409992	5.143e-29	1196546	16:53821690	FTO	0
16	53799278	16:53799278_G_GT	G	GT	0.5695	-0.0548	0.00489991	1.122e-28	951454	16:53799278	FTO	0
16	53812614	16:53812614_G_A	A	G	0.4807	0.0425	0.00379993	2.491e-28	1285236	16:53812614	FTO	0
16	53799269	16:53799269_GACC_G	G	GACC	0.4291	0.0543	0.00489991	3.152e-28	939973	16:53799269	FTO	0
16	53823727	16:53823727_T_C	T	C	0.601	-0.045	0.00409992	4.004e-28	1164265	16:53823727	FTO	0
2	70699159	2:70699159_T_C	T	C	0.4892	0.0424	0.00389993	4.419e-28	1273475	2:70699159	ADD2	0
20	34005214	20:34005214_C_T	T	C	0.6135	0.0458	0.00419992	5.116e-28	1215577	20:34005214	RALY	0
20	34005240	20:34005240_T_C	T	C	0.3839	-0.0455	0.00419992	5.35e-28	1240334	20:34005240	RALY	0
20	33972948	20:33972948_G_A	A	G	0.6162	0.0455	0.00419992	6.227e-28	1233464	20:33972948	RALY	20704
2	70706031	2:70706031_A_T	A	T	0.4784	0.0422	0.00389993	8.178e-28	1264039	2:70706031	ADD2	0
20	34019579	20:34019579_C_T	T	C	0.3797	-0.0435	0.00399993	8.352e-28	1285017	20:34019579	RALY	0
2	70706108	2:70706108_G_A	A	G	0.5214	-0.0421	0.00389993	9.409e-28	1264039	2:70706108	ADD2	0
2	70708261	2:70708261_G_A	A	G	0.5215	-0.0421	0.00389993	1.019e-27	1264039	2:70708261	ADD2	0
2	70698590	2:70698590_A_G	A	G	0.4898	0.0421	0.00389993	1.159e-27	1273163	2:70698590	ADD2	0
2	70701076	2:70701076_T_C	T	C	0.4873	0.042	0.00389993	1.379e-27	1272135	2:70701076	ADD2	0
2	70700236	2:70700236_T_C	T	C	0.4886	0.042	0.00389993	1.437e-27	1273163	2:70700236	ADD2	0
2	70698856	2:70698856_C_T	T	C	0.5094	-0.0419	0.00389993	1.564e-27	1274218	2:70698856	ADD2	0
16	53798622	16:53798622_G_T	T	G	0.4472	0.0439	0.00399993	1.615e-27	1149665	16:53798622	FTO	0
16	53799279	16:53799279_G_T	T	G	0.4266	0.0525	0.00479991	1.656e-27	1024180	16:53799279	FTO	0
2	70698766	2:70698766_G_A	A	G	0.5119	-0.042	0.00389993	1.659e-27	1274412	2:70698766	ADD2	0
2	70702233	2:70702233_C_T	T	C	0.5106	-0.0419	0.00389993	2.135e-27	1264039	2:70702233	ADD2	0
20	33905619	20:33905619_G_A	A	G	0.3865	-0.0428	0.00399993	2.553e-27	1284823	20:33905619	CHMP4B	51252
20	33905904	20:33905904_C_A	A	C	0.3865	-0.0428	0.00399993	2.969e-27	1284823	20:33905904	CHMP4B	51537
20	34008623	20:34008623_G_A	A	G	0.6143	0.0449	0.00419992	3.249e-27	1240334	20:34008623	RALY	0
20	34006970	20:34006970_T_C	T	C	0.3855	-0.0449	0.00419992	3.359e-27	1240334	20:34006970	RALY	0
20	33903636	20:33903636_C_T	T	C	0.3865	-0.0427	0.00399993	3.481e-27	1284823	20:33903636	CHMP4B	49269
2	70720070	2:70720070_C_T	T	C	0.524	-0.0436	0.00399993	3.591e-27	1228759	2:70720070	ADD2	0
20	34008137	20:34008137_C_T	T	C	0.6141	0.0449	0.00419992	3.858e-27	1240334	20:34008137	RALY	0
20	33924112	20:33924112_C_T	T	C	0.3895	-0.0427	0.00399993	4.738e-27	1277115	20:33924112	RALY	69540
20	33924130	20:33924130_C_A	A	C	0.3895	-0.0426	0.00399993	5.203e-27	1277115	20:33924130	RALY	69522
20	34001915	20:34001915_C_T	T	C	0.6142	0.0447	0.00419992	5.215e-27	1233658	20:34001915	RALY	0
20	34001541	20:34001541_G_C	C	G	0.614	0.0446	0.00419992	6.137e-27	1233658	20:34001541	RALY	0
20	33924273	20:33924273_C_A	A	C	0.3893	-0.0426	0.00399993	6.139e-27	1277115	20:33924273	RALY	69379
20	33890061	20:33890061_G_A	A	G	0.3841	-0.0427	0.00399993	6.21e-27	1277115	20:33890061	CHMP4B	35694
16	53804965	16:53804965_T_C	T	C	0.4797	-0.0431	0.00399993	6.239e-27	1239502	16:53804965	FTO	0
20	33997734	20:33997734_G_A	A	G	0.614	0.0446	0.00419992	6.66e-27	1233658	20:33997734	RALY	0
20	33999267	20:33999267_A_G	A	G	0.3858	-0.0446	0.00419992	7.342e-27	1233658	20:33999267	RALY	0
20	33896262	20:33896262_C_G	C	G	0.6116	0.0425	0.00399993	7.722e-27	1277115	20:33896262	CHMP4B	41895
16	53806280	16:53806280_C_G	C	G	0.4802	-0.0431	0.00399993	7.773e-27	1236569	16:53806280	FTO	0
16	53803156	16:53803156_G_A	A	G	0.5191	0.043	0.00399993	7.788e-27	1239502	16:53803156	FTO	0
16	53798523	16:53798523_G_A	A	G	0.518	0.043	0.00399993	8.925e-27	1248576	16:53798523	FTO	0
16	53804340	16:53804340_C_T	T	C	0.5191	0.043	0.00399993	9.6e-27	1239502	16:53804340	FTO	0
20	33936338	20:33936338_G_A	A	G	0.614	0.0445	0.00419992	1.093e-26	1233658	20:33936338	RALY	57314
16	53822169	16:53822169_AT_A	A	AT	0.36	0.055	0.00509991	1.109e-26	925149	16:53822169	FTO	0
16	53845169	16:53845169_T_G	T	G	0.5604	-0.0416	0.00389993	1.446e-26	1282321	16:53845169	FTO	0
2	70711721	2:70711721_T_A	A	T	0.5245	-0.043	0.00399993	1.559e-26	1220572	2:70711721	ADD2	0
20	33894463	20:33894463_A_G	A	G	0.6111	0.0423	0.00399993	1.742e-26	1276622	20:33894463	CHMP4B	40096
2	70717087	2:70717087_G_A	A	G	0.5271	-0.0431	0.00399993	1.795e-26	1226851	2:70717087	ADD2	0
2	70707367	2:70707367_T_C	T	C	0.4751	0.0432	0.00409992	2.04e-26	1203911	2:70707367	ADD2	0
2	70715788	2:70715788_C_T	T	C	0.5267	-0.0429	0.00399993	2.2e-26	1230018	2:70715788	ADD2	0
2	70703847	2:70703847_C_A	A	C	0.5236	-0.0428	0.00399993	2.735e-26	1220572	2:70703847	ADD2	0
16	53815161	16:53815161_T_G	T	G	0.4899	-0.0426	0.00399993	2.757e-26	1235066	16:53815161	FTO	0
2	70718695	2:70718695_T_C	T	C	0.4591	0.0431	0.00409992	2.757e-26	1228759	2:70718695	ADD2	0
2	70704511	2:70704511_A_G	A	G	0.4738	0.0427	0.00399993	3.097e-26	1228678	2:70704511	ADD2	0
2	70719020	2:70719020_C_G	C	G	0.4563	0.0428	0.00409992	8.388e-26	1226851	2:70719020	ADD2	0
2	70716599	2:70716599_T_C	T	C	0.4575	0.0423	0.00409992	1.927e-25	1226851	2:70716599	ADD2	0
2	70717653	2:70717653_A_G	A	G	0.456	0.0423	0.00409992	2.443e-25	1226851	2:70717653	ADD2	0
20	33969530	20:33969530_C_T	T	C	0.6025	0.043	0.00409992	2.54e-25	1233464	20:33969530	RALY	24122
2	70714793	2:70714793_T_C	T	C	0.4576	0.0422	0.00409992	2.776e-25	1226851	2:70714793	ADD2	0
4	1765174	4:1765174_T_C	T	C	0.8456	0.0584	0.0055999	3.154e-25	1256792	4:1765174	TACC3	19996
2	70712802	2:70712802_T_C	T	C	0.4567	0.042	0.00409992	4.014e-25	1228759	2:70712802	ADD2	0
16	53798319	16:53798319_G_A	A	G	0.4433	0.0502	0.00489991	4.784e-25	1021559	16:53798319	FTO	0
16	53820996	16:53820996_C_G	C	G	0.6009	-0.0443	0.00429992	9.198e-25	1014259	16:53820996	FTO	0
19	45411941	19:45411941_T_C	T	C	0.8437	0.0555	0.0053999	1.023e-24	1238361	19:45411941	ERCC1	0
16	53807764	16:53807764_A_G	A	G	0.5087	-0.0428	0.00419992	1.144e-24	1151384	16:53807764	FTO	0
2	70712241	2:70712241_A_G	A	G	0.5239	0.0393	0.00389993	2.441e-24	1274218	2:70712241	ADD2	0
2	70717115	2:70717115_G_A	A	G	0.4756	-0.0393	0.00389993	2.523e-24	1270308	2:70717115	ADD2	0
2	70716048	2:70716048_G_A	A	G	0.4751	-0.0392	0.00389993	3.072e-24	1274218	2:70716048	ADD2	0
2	70698531	2:70698531_T_G	T	G	0.5363	0.0391	0.00389993	6.026e-24	1274412	2:70698531	ADD2	0
16	53810546	16:53810546_C_A	A	C	0.3992	0.0427	0.00419992	6.123e-24	1087183	16:53810546	FTO	0
2	70710420	2:70710420_A_C	A	C	0.5223	0.0389	0.00389993	6.495e-24	1272226	2:70710420	ADD2	0
2	70708357	2:70708357_T_C	T	C	0.5242	0.0389	0.00389993	7.805e-24	1264233	2:70708357	ADD2	0
20	34004767	20:34004767_C_T	T	C	0.5901	0.0415	0.00409992	9.459e-24	1233658	20:34004767	RALY	0
16	53797908	16:53797908_C_G	C	G	0.5274	-0.0391	0.00389993	9.527e-24	1267702	16:53797908	FTO	0
2	70698575	2:70698575_C_T	T	C	0.4638	-0.0389	0.00389993	1.025e-23	1272226	2:70698575	ADD2	0
16	53822502	16:53822502_T_G	T	G	0.5993	-0.0424	0.00419992	1.343e-23	1087183	16:53822502	FTO	0
2	70704030	2:70704030_C_G	C	G	0.5229	0.0387	0.00389993	1.344e-23	1272135	2:70704030	ADD2	0
2	70721006	2:70721006_A_G	A	G	0.5081	0.0382	0.00389993	7.379e-23	1270308	2:70721006	ADD2	0
20	34022387	20:34022387_A_C	A	C	0.6444	0.0396	0.00399993	8.292e-23	1283791	20:34022387	RALY	0
2	70714498	2:70714498_T_C	T	C	0.5087	0.038	0.00389993	9.921e-23	1272226	2:70714498	ADD2	0
20	33997291	20:33997291_T_A	A	T	0.6179	0.0422	0.00429992	2.713e-22	1123066	20:33997291	RALY	0
4	1753424	4:1753424_A_G	A	G	0.2097	-0.0491	0.00509991	3.742e-22	1211193	4:1753424	TACC3	8246
20	33942261	20:33942261_G_A	A	G	0.6195	0.0466	0.00479991	3.827e-22	1053093	20:33942261	RALY	51391
16	53845487	16:53845487_C_A	A	C	0.4079	0.0442	0.00459992	4.05e-22	920280	16:53845487	FTO	0
20	33986549	20:33986549_C_T	T	C	0.6201	0.042	0.00439992	4.859e-22	1123066	20:33986549	RALY	7103
4	1755549	4:1755549_T_G	T	G	0.2098	-0.0485	0.00509991	1.178e-21	1211193	4:1755549	TACC3	10371
4	1762287	4:1762287_A_G	A	G	0.2091	-0.049	0.00509991	1.557e-21	1186846	4:1762287	TACC3	17109
4	1745152	4:1745152_C_T	T	C	0.194	-0.0464	0.00489991	2.362e-21	1290908	4:1745152	TACC3	0
4	1764515	4:1764515_G_A	A	G	0.17	-0.0499	0.0052999	2.995e-21	1272782	4:1764515	TACC3	19337
4	1760927	4:1760927_C_T	T	C	0.7921	0.0483	0.00509991	3.177e-21	1212109	4:1760927	TACC3	15749
4	1757559	4:1757559_A_G	A	G	0.2091	-0.0481	0.00509991	3.68e-21	1211387	4:1757559	TACC3	12381
4	1758949	4:1758949_C_T	T	C	0.7912	0.0479	0.00509991	5.617e-21	1212109	4:1758949	TACC3	13771
16	53818708	16:53818708_G_T	T	G	0.5416	0.0379	0.00399993	6.544e-21	1240553	16:53818708	FTO	0
4	1719294	4:1719294_T_C	T	C	0.8044	0.0457	0.00489991	6.87e-21	1290186	4:1719294	TMEM129	0
3	52770984	3:52770984_G_C	C	G	0.4056	0.0366	0.00389993	8.588e-21	1282916	3:52770984	NEK4	35
4	1758083	4:1758083_C_G	C	G	0.2141	-0.0476	0.00509991	9.286e-21	1186429	4:1758083	TACC3	12905
3	52807736	3:52807736_A_G	A	G	0.5983	-0.0366	0.00389993	1.061e-20	1281667	3:52807736	ITIH3	0
4	1759974	4:1759974_G_A	A	G	0.7572	0.0451	0.00479991	1.252e-20	1213335	4:1759974	TACC3	14796
19	45422160	19:45422160_C_G	C	G	0.806	0.0465	0.00499991	1.302e-20	1247489	19:45422160	ERCC1	0
3	52763163	3:52763163_C_T	T	C	0.4063	0.0364	0.00389993	1.356e-20	1281979	3:52763163	NEK4	0
3	52782839	3:52782839_C_T	T	C	0.406	0.0364	0.00389993	1.422e-20	1282916	3:52782839	ITIH1	0
19	45422846	19:45422846_G_A	A	G	0.195	-0.0463	0.00499991	1.438e-20	1239094	19:45422846	ERCC1	0
3	52800284	3:52800284_T_C	T	C	0.5938	-0.0363	0.00389993	1.631e-20	1283419	3:52800284	ITIH3	0
4	1697337	4:1697337_G_A	A	G	0.3589	0.0375	0.00399993	1.652e-20	1273011	4:1697337	SLBP	0
3	52758942	3:52758942_A_C	A	C	0.5936	-0.0363	0.00389993	1.68e-20	1282916	3:52758942	NEK4	0
3	52802402	3:52802402_A_C	A	C	0.5939	-0.0363	0.00389993	1.694e-20	1283419	3:52802402	ITIH3	0
4	13043594	4:13043594_G_T	T	G	0.3739	-0.0421	0.00449992	1.828e-20	1123959	4:13043594	RAB28	252423
3	52759169	3:52759169_G_C	C	G	0.4064	0.0362	0.00389993	1.869e-20	1282916	3:52759169	NEK4	0
3	52778347	3:52778347_T_C	T	C	0.5937	-0.0362	0.00389993	1.943e-20	1282916	3:52778347	ITIH1	0
3	52785168	3:52785168_A_C	A	C	0.5941	-0.0362	0.00389993	1.949e-20	1282916	3:52785168	ITIH1	0
3	52763954	3:52763954_T_C	T	C	0.5989	-0.0363	0.00389993	2.08e-20	1282916	3:52763954	NEK4	0
3	52678494	3:52678494_G_A	A	G	0.4066	0.0362	0.00389993	2.17e-20	1282482	3:52678494	PBRM1	0
3	52747321	3:52747321_A_G	A	G	0.5937	-0.0362	0.00389993	2.183e-20	1282916	3:52747321	NEK4	0
3	52770277	3:52770277_T_C	T	C	0.5938	-0.0362	0.00389993	2.187e-20	1283419	3:52770277	NEK4	0
3	52675055	3:52675055_A_C	A	C	0.5935	-0.0361	0.00389993	2.263e-20	1282482	3:52675055	PBRM1	0
4	1756167	4:1756167_G_C	C	G	0.784	0.0465	0.00499991	2.277e-20	1211193	4:1756167	TACC3	10989
3	52701502	3:52701502_C_T	T	C	0.4061	0.0362	0.00389993	2.299e-20	1282482	3:52701502	GLT8D1	0
3	52790213	3:52790213_T_C	T	C	0.5939	-0.0362	0.00389993	2.347e-20	1283419	3:52790213	ITIH1	0
3	52787603	3:52787603_T_C	T	C	0.5941	-0.0362	0.00389993	2.434e-20	1280486	3:52787603	ITIH1	0
3	52686887	3:52686887_G_A	A	G	0.4066	0.0361	0.00389993	2.445e-20	1282482	3:52686887	GNL3	0
3	52782274	3:52782274_T_G	T	G	0.599	-0.0362	0.00389993	2.449e-20	1282916	3:52782274	ITIH1	0
4	1748200	4:1748200_A_G	A	G	0.2238	-0.0453	0.00489991	2.487e-20	1212349	4:1748200	TACC3	3022
3	52696798	3:52696798_C_A	A	C	0.4065	0.0361	0.00389993	2.504e-20	1282482	3:52696798	GLT8D1	0
3	52672531	3:52672531_T_C	T	C	0.5986	-0.0362	0.00389993	2.521e-20	1283419	3:52672531	PBRM1	0
3	52678270	3:52678270_G_C	C	G	0.4065	0.0361	0.00389993	2.608e-20	1282482	3:52678270	PBRM1	0
3	52764624	3:52764624_C_T	T	C	0.4011	0.0362	0.00389993	2.619e-20	1282916	3:52764624	NEK4	0
4	1757555	4:1757555_T_C	T	C	0.2144	-0.0466	0.00509991	2.631e-20	1211193	4:1757555	TACC3	12377
3	52674542	3:52674542_C_T	T	C	0.4065	0.0361	0.00389993	2.758e-20	1282482	3:52674542	PBRM1	0
3	52710636	3:52710636_A_G	A	G	0.5935	-0.0361	0.00389993	2.765e-20	1282482	3:52710636	NEK4	144
3	52697163	3:52697163_A_G	A	G	0.5935	-0.0361	0.00389993	2.768e-20	1282482	3:52697163	GLT8D1	0
3	52699741	3:52699741_C_G	C	G	0.5935	-0.0361	0.00389993	2.856e-20	1282482	3:52699741	GLT8D1	0
3	52672167	3:52672167_C_A	A	C	0.4065	0.036	0.00389993	2.86e-20	1282482	3:52672167	PBRM1	0
3	52709259	3:52709259_A_C	A	C	0.5935	-0.0361	0.00389993	2.871e-20	1282482	3:52709259	SPCS1	1077
3	52698560	3:52698560_T_C	T	C	0.5935	-0.0361	0.00389993	2.879e-20	1282482	3:52698560	GLT8D1	0
3	52697082	3:52697082_T_C	T	C	0.5935	-0.036	0.00389993	2.883e-20	1282482	3:52697082	GLT8D1	0
3	52692359	3:52692359_C_G	C	G	0.5935	-0.036	0.00389993	2.888e-20	1282482	3:52692359	GNL3	0
3	52661640	3:52661640_G_C	C	G	0.4065	0.036	0.00389993	2.934e-20	1282482	3:52661640	PBRM1	0
3	52584787	3:52584787_T_C	T	C	0.5932	-0.036	0.00389993	2.942e-20	1285203	3:52584787	PBRM1	0
3	52676190	3:52676190_A_C	A	C	0.5935	-0.036	0.00389993	2.942e-20	1282482	3:52676190	PBRM1	0
3	52701501	3:52701501_G_T	T	G	0.4063	0.0361	0.00389993	2.945e-20	1282482	3:52701501	GLT8D1	0
3	52766606	3:52766606_G_A	A	G	0.4011	0.0361	0.00389993	2.962e-20	1282916	3:52766606	NEK4	0
3	52682205	3:52682205_G_A	A	G	0.4065	0.036	0.00389993	2.974e-20	1282482	3:52682205	PBRM1	0
3	52677960	3:52677960_T_C	T	C	0.5935	-0.036	0.00389993	2.982e-20	1282482	3:52677960	PBRM1	0
3	52675005	3:52675005_T_C	T	C	0.5935	-0.036	0.00389993	2.986e-20	1282482	3:52675005	PBRM1	0
3	52675279	3:52675279_G_A	A	G	0.4065	0.036	0.00389993	2.987e-20	1282482	3:52675279	PBRM1	0
3	52643685	3:52643685_T_C	T	C	0.5934	-0.0361	0.00389993	3.008e-20	1279549	3:52643685	PBRM1	0
3	52711974	3:52711974_T_C	T	C	0.5935	-0.036	0.00389993	3.016e-20	1282482	3:52711974	NEK4	0
3	52685244	3:52685244_T_C	T	C	0.5935	-0.036	0.00389993	3.048e-20	1282482	3:52685244	PBRM1	0
3	52725961	3:52725961_C_A	A	C	0.4015	0.0361	0.00389993	3.074e-20	1282916	3:52725961	NEK4	0
3	52683864	3:52683864_C_A	A	C	0.4065	0.036	0.00389993	3.108e-20	1279549	3:52683864	PBRM1	0
4	1749160	4:1749160_G_A	A	G	0.3551	0.0376	0.00409992	3.127e-20	1274441	4:1749160	TACC3	3982
3	52659963	3:52659963_G_A	A	G	0.4065	0.036	0.00389993	3.137e-20	1282482	3:52659963	PBRM1	0
3	52682946	3:52682946_C_A	A	C	0.4065	0.036	0.00389993	3.21e-20	1279549	3:52682946	PBRM1	0
3	52656340	3:52656340_A_C	A	C	0.5935	-0.036	0.00389993	3.218e-20	1282482	3:52656340	PBRM1	0
3	52657002	3:52657002_T_C	T	C	0.5935	-0.036	0.00389993	3.234e-20	1282482	3:52657002	PBRM1	0
3	52659124	3:52659124_T_C	T	C	0.5935	-0.036	0.00389993	3.238e-20	1282482	3:52659124	PBRM1	0
3	52778051	3:52778051_C_T	T	C	0.4011	0.0361	0.00389993	3.241e-20	1282916	3:52778051	ITIH1	0
3	52642936	3:52642936_A_T	A	T	0.5935	-0.036	0.00389993	3.248e-20	1279549	3:52642936	PBRM1	0
3	52656092	3:52656092_A_T	A	T	0.5935	-0.036	0.00389993	3.291e-20	1282482	3:52656092	PBRM1	0
3	52711531	3:52711531_T_C	T	C	0.5937	-0.036	0.00389993	3.32e-20	1282482	3:52711531	NEK4	0
3	52787242	3:52787242_C_T	T	C	0.4007	0.0361	0.00389993	3.321e-20	1282916	3:52787242	ITIH1	0
3	52642487	3:52642487_T_C	T	C	0.5935	-0.036	0.00389993	3.569e-20	1279549	3:52642487	PBRM1	0
3	52803205	3:52803205_T_C	T	C	0.5992	-0.0361	0.00389993	3.579e-20	1283419	3:52803205	ITIH3	0
3	52638482	3:52638482_C_T	T	C	0.4065	0.0359	0.00389993	3.64e-20	1282482	3:52638482	PBRM1	0
3	52629386	3:52629386_T_C	T	C	0.5985	-0.0361	0.00389993	3.657e-20	1282916	3:52629386	PBRM1	0
3	52624769	3:52624769_G_A	A	G	0.4064	0.0359	0.00389993	3.811e-20	1283419	3:52624769	PBRM1	0
3	52632357	3:52632357_T_C	T	C	0.5936	-0.0359	0.00389993	3.819e-20	1283419	3:52632357	PBRM1	0
3	52666650	3:52666650_A_T	A	T	0.5934	-0.0359	0.00389993	3.856e-20	1281979	3:52666650	PBRM1	0
3	52627486	3:52627486_G_C	C	G	0.4064	0.0359	0.00389993	3.888e-20	1283419	3:52627486	PBRM1	0
3	52742413	3:52742413_T_C	T	C	0.5937	-0.0358	0.00389993	3.963e-20	1290624	3:52742413	NEK4	0
3	52627660	3:52627660_G_A	A	G	0.4064	0.0359	0.00389993	4.043e-20	1283419	3:52627660	PBRM1	0
3	52691112	3:52691112_T_C	T	C	0.5984	-0.036	0.00389993	4.066e-20	1281979	3:52691112	GNL3	0
3	52629633	3:52629633_C_T	T	C	0.4064	0.0359	0.00389993	4.076e-20	1283419	3:52629633	PBRM1	0
3	52625019	3:52625019_T_A	A	T	0.4064	0.0359	0.00389993	4.079e-20	1283419	3:52625019	PBRM1	0
3	52615301	3:52615301_G_A	A	G	0.4063	0.0359	0.00389993	4.456e-20	1285203	3:52615301	PBRM1	0
3	52726695	3:52726695_C_T	T	C	0.4016	0.0359	0.00389993	4.526e-20	1282916	3:52726695	NEK4	0
3	52703615	3:52703615_C_T	T	C	0.4016	0.0359	0.00389993	4.538e-20	1281979	3:52703615	GLT8D1	0
3	52708288	3:52708288_G_A	A	G	0.4016	0.0359	0.00389993	4.819e-20	1281979	3:52708288	SPCS1	106
3	52690638	3:52690638_G_A	A	G	0.4016	0.0359	0.00389993	4.827e-20	1281979	3:52690638	GNL3	0
3	52629750	3:52629750_A_C	A	C	0.5985	-0.0359	0.00389993	4.855e-20	1282916	3:52629750	PBRM1	0
3	52616978	3:52616978_T_C	T	C	0.5989	-0.0359	0.00389993	4.913e-20	1285203	3:52616978	PBRM1	0
3	52657472	3:52657472_A_G	A	G	0.5984	-0.0359	0.00389993	4.956e-20	1282916	3:52657472	PBRM1	0
3	52628816	3:52628816_A_G	A	G	0.5985	-0.0359	0.00389993	4.991e-20	1282916	3:52628816	PBRM1	0
3	52781539	3:52781539_T_G	T	G	0.5989	-0.0358	0.00389993	4.992e-20	1290624	3:52781539	ITIH1	0
3	52612159	3:52612159_C_T	T	C	0.4062	0.0358	0.00389993	5.051e-20	1285203	3:52612159	PBRM1	0
3	52731483	3:52731483_C_T	T	C	0.4063	0.0358	0.00389993	5.119e-20	1283419	3:52731483	NEK4	0
3	52672742	3:52672742_T_C	T	C	0.5985	-0.0359	0.00389993	5.216e-20	1283419	3:52672742	PBRM1	0
4	1704244	4:1704244_T_C	T	C	0.8017	0.0445	0.00489991	5.254e-20	1290186	4:1704244	SLBP	0
3	52706724	3:52706724_G_T	T	G	0.4016	0.0359	0.00389993	5.294e-20	1282482	3:52706724	SPCS1	0
3	52685305	3:52685305_C_G	C	G	0.5985	-0.0359	0.00389993	5.445e-20	1282482	3:52685305	PBRM1	0
4	13050333	4:13050333_C_T	T	C	0.3697	-0.0364	0.00399993	5.499e-20	1283246	4:13050333	RAB28	245684
3	52624233	3:52624233_C_T	T	C	0.4015	0.0359	0.00389993	5.509e-20	1282916	3:52624233	PBRM1	0
3	52687686	3:52687686_G_A	A	G	0.4015	0.0359	0.00389993	5.528e-20	1282916	3:52687686	GNL3	0
3	52608949	3:52608949_C_T	T	C	0.4063	0.0358	0.00389993	5.578e-20	1285203	3:52608949	PBRM1	0
3	52644836	3:52644836_T_A	A	T	0.4015	0.0359	0.00389993	5.612e-20	1279983	3:52644836	PBRM1	0
3	52739520	3:52739520_T_C	T	C	0.5992	-0.0359	0.00389993	5.634e-20	1282193	3:52739520	NEK4	0
3	52618319	3:52618319_A_C	A	C	0.5988	-0.0358	0.00389993	5.735e-20	1285203	3:52618319	PBRM1	0
3	52647449	3:52647449_T_C	T	C	0.5985	-0.0358	0.00389993	5.745e-20	1282916	3:52647449	PBRM1	0
3	52624723	3:52624723_C_T	T	C	0.4015	0.0358	0.00389993	5.8e-20	1282916	3:52624723	PBRM1	0
3	52800731	3:52800731_A_G	A	G	0.5981	-0.0358	0.00389993	5.865e-20	1290624	3:52800731	ITIH3	0
3	52633929	3:52633929_G_A	A	G	0.4015	0.0358	0.00389993	5.866e-20	1282916	3:52633929	PBRM1	0
12	23929026	12:23929026_C_T	T	C	0.5852	0.0377	0.00409992	5.872e-20	1249637	12:23929026	SOX5	0
3	52634605	3:52634605_T_C	T	C	0.5985	-0.0358	0.00389993	5.923e-20	1282916	3:52634605	PBRM1	0
3	52707026	3:52707026_G_A	A	G	0.4016	0.0358	0.00389993	5.944e-20	1282482	3:52707026	SPCS1	0
3	52609157	3:52609157_G_A	A	G	0.4064	0.0357	0.00389993	5.97e-20	1285203	3:52609157	PBRM1	0
3	52666866	3:52666866_C_T	T	C	0.4048	0.036	0.00389993	5.977e-20	1257222	3:52666866	PBRM1	0
3	52748271	3:52748271_C_G	C	G	0.5991	-0.0358	0.00389993	6.057e-20	1282916	3:52748271	NEK4	0
3	52653414	3:52653414_A_G	A	G	0.5984	-0.0358	0.00389993	6.099e-20	1281979	3:52653414	PBRM1	0
3	52721305	3:52721305_G_A	A	G	0.4014	0.0358	0.00389993	6.571e-20	1282916	3:52721305	NEK4	0
3	52734954	3:52734954_G_C	C	G	0.401	0.0358	0.00389993	6.747e-20	1282916	3:52734954	NEK4	0
3	52728804	3:52728804_C_T	T	C	0.4013	0.0358	0.00389993	6.793e-20	1278757	3:52728804	NEK4	0
3	52614670	3:52614670_G_A	A	G	0.406	0.0357	0.00389993	6.925e-20	1285203	3:52614670	PBRM1	0
3	52793239	3:52793239_A_G	A	G	0.5989	-0.0357	0.00389993	7.251e-20	1290624	3:52793239	ITIH1	1171
3	52585990	3:52585990_A_G	A	G	0.5981	-0.0357	0.00389993	7.403e-20	1283944	3:52585990	PBRM1	0
3	52680823	3:52680823_C_T	T	C	0.4016	0.0357	0.00389993	7.698e-20	1278490	3:52680823	PBRM1	0
3	52612178	3:52612178_A_G	A	G	0.5988	-0.0357	0.00389993	7.79e-20	1285203	3:52612178	PBRM1	0
3	52818579	3:52818579_G_A	A	G	0.3892	0.0359	0.00389993	7.977e-20	1287162	3:52818579	ITIH4	0
3	52596914	3:52596914_A_G	A	G	0.5936	-0.0356	0.00389993	8.019e-20	1285203	3:52596914	PBRM1	0
12	23934398	12:23934398_C_A	A	C	0.5819	0.0377	0.00409992	8.442e-20	1227573	12:23934398	SOX5	0
3	52863605	3:52863605_G_A	A	G	0.3873	0.0358	0.00389993	8.702e-20	1281529	3:52863605	TMEM110-MUSTN1	0
4	1685211	4:1685211_T_C	T	C	0.1979	-0.047	0.0051999	8.75e-20	1211905	4:1685211	FAM53A	898
1	219656650	1:219656650_C_G	C	G	0.3167	0.0415	0.00459992	9.072e-20	1138639	1:219656650	LOC102723886	99370
3	52628321	3:52628321_A_T	A	T	0.587	-0.0354	0.00389993	9.108e-20	1290624	3:52628321	PBRM1	0
3	52610651	3:52610651_T_A	A	T	0.4012	0.0356	0.00389993	9.239e-20	1285203	3:52610651	PBRM1	0
3	52607685	3:52607685_G_A	A	G	0.4013	0.0356	0.00389993	9.655e-20	1285203	3:52607685	PBRM1	0
3	52607682	3:52607682_G_A	A	G	0.4013	0.0356	0.00389993	9.859e-20	1285203	3:52607682	PBRM1	0
4	1758087	4:1758087_T_C	T	C	0.2143	-0.0459	0.00509991	1.002e-19	1211193	4:1758087	TACC3	12909
3	52585760	3:52585760_G_C	C	G	0.4013	0.0356	0.00389993	1.02e-19	1282270	3:52585760	PBRM1	0
3	52597664	3:52597664_G_A	A	G	0.4014	0.0356	0.00389993	1.059e-19	1283967	3:52597664	PBRM1	0
20	33905727	20:33905727_A_AGGGCT	A	AGGGCT	0.6181	0.0455	0.00499991	1.069e-19	980532	20:33905727	CHMP4B	51360
3	52599922	3:52599922_G_A	A	G	0.4013	0.0356	0.00389993	1.079e-19	1285203	3:52599922	PBRM1	0
4	1698183	4:1698183_C_T	T	C	0.7954	0.046	0.00509991	1.099e-19	1220175	4:1698183	SLBP	0
4	1714161	4:1714161_T_C	T	C	0.2033	-0.0461	0.00509991	1.124e-19	1221316	4:1714161	SLBP	1467
3	52596398	3:52596398_T_C	T	C	0.5987	-0.0355	0.00389993	1.152e-19	1285203	3:52596398	PBRM1	0
3	52853747	3:52853747_C_G	C	G	0.722	-0.039	0.00429992	1.163e-19	1271416	3:52853747	TMEM110-MUSTN1	0
4	1720824	4:1720824_A_G	A	G	0.2057	-0.0461	0.00509991	1.237e-19	1200948	4:1720824	TMEM129	0
12	23953454	12:23953454_G_A	A	G	0.5721	0.0375	0.00409992	1.326e-19	1212735	12:23953454	SOX5	0
3	52605974	3:52605974_C_T	T	C	0.4013	0.0355	0.00389993	1.362e-19	1285203	3:52605974	PBRM1	0
3	52795224	3:52795224_A_T	A	T	0.603	-0.0368	0.00409992	1.634e-19	1197739	3:52795224	ITIH3	0
4	13043758	4:13043758_A_G	A	G	0.6265	0.036	0.00399993	1.714e-19	1273922	4:13043758	RAB28	252259
4	1709462	4:1709462_G_A	A	G	0.7909	0.0455	0.00499991	1.719e-19	1235432	4:1709462	SLBP	0
19	45410002	19:45410002_G_A	A	G	0.1276	-0.0618	0.00689987	1.889e-19	874554	19:45410002	CD3EAP	0
4	1694185	4:1694185_G_A	A	G	0.792	0.0457	0.00509991	1.982e-19	1212109	4:1694185	SLBP	0
16	53839135	16:53839135_T_C	T	C	0.4665	-0.0424	0.00469991	1.999e-19	868154	16:53839135	FTO	0
3	52823126	3:52823126_G_A	A	G	0.387	0.0356	0.00389993	2.004e-19	1283419	3:52823126	ITIH4	0
4	1720757	4:1720757_A_G	A	G	0.2067	-0.0455	0.00499991	2.2e-19	1236175	4:1720757	TMEM129	0
3	52632911	3:52632911_G_A	A	G	0.4057	0.0352	0.00389993	2.205e-19	1283419	3:52632911	PBRM1	0
4	1746844	4:1746844_A_T	A	T	0.2062	-0.0457	0.00509991	2.381e-19	1221316	4:1746844	TACC3	1666
4	1715578	4:1715578_T_C	T	C	0.1995	-0.0456	0.00509991	2.461e-19	1235672	4:1715578	TMEM129	374
3	52628056	3:52628056_C_A	A	C	0.4948	0.0344	0.00379993	2.501e-19	1291540	3:52628056	PBRM1	0
4	1719572	4:1719572_A_G	A	G	0.2035	-0.0455	0.00509991	2.516e-19	1228273	4:1719572	TMEM129	0
4	1712413	4:1712413_A_G	A	G	0.2086	-0.0452	0.00499991	2.666e-19	1235238	4:1712413	SLBP	0
4	1714684	4:1714684_C_A	A	C	0.7974	0.0452	0.00499991	2.767e-19	1248721	4:1714684	TMEM129	1268
3	52859526	3:52859526_T_A	A	T	0.3945	0.0353	0.00389993	2.821e-19	1273627	3:52859526	TMEM110-MUSTN1	0
19	45392254	19:45392254_C_T	T	C	0.1768	-0.0459	0.00509991	2.854e-19	1256070	19:45392254	PPP1R13L	0
3	52819327	3:52819327_T_A	A	T	0.4141	0.035	0.00389993	3.004e-19	1289158	3:52819327	ITIH4	0
3	52859630	3:52859630_C_G	C	G	0.6055	-0.0353	0.00389993	3.065e-19	1273627	3:52859630	TMEM110-MUSTN1	0
3	52862753	3:52862753_A_G	A	G	0.6055	-0.0352	0.00389993	3.318e-19	1273627	3:52862753	TMEM110-MUSTN1	0
4	1707447	4:1707447_T_C	T	C	0.2024	-0.0454	0.00509991	3.476e-19	1219682	4:1707447	SLBP	0
12	23971243	12:23971243_T_A	A	T	0.6097	0.0383	0.00429992	3.741e-19	1199156	12:23971243	SOX5	0
4	1685137	4:1685137_C_T	T	C	0.7945	0.0456	0.00509991	3.877e-19	1249134	4:1685137	FAM53A	824
17	67503653	17:67503653_A_G	A	G	0.6066	-0.0351	0.00389993	4.171e-19	1282033	17:67503653	PITPNC1	0
3	52854186	3:52854186_A_C	A	C	0.6047	-0.035	0.00389993	4.807e-19	1279343	3:52854186	TMEM110-MUSTN1	0
3	52864584	3:52864584_A_G	A	G	0.6053	-0.0351	0.00389993	5.076e-19	1269704	3:52864584	TMEM110-MUSTN1	0
17	67499717	17:67499717_C_T	T	C	0.394	0.0348	0.00389993	5.247e-19	1293105	17:67499717	PITPNC1	0
20	33925843	20:33925843_C_A	A	C	0.3959	-0.0407	0.00459992	5.837e-19	889436	20:33925843	RALY	67809
3	52822509	3:52822509_G_C	C	G	0.3889	0.0349	0.00389993	6.341e-19	1291321	3:52822509	ITIH4	0
20	33934301	20:33934301_T_C	T	C	0.3922	-0.0433	0.00489991	7.235e-19	845977	20:33934301	RALY	59351
20	34023962	20:34023962_G_A	A	G	0.3822	-0.0409	0.00459992	7.247e-19	910476	20:34023962	RALY	0
4	1704643	4:1704643_C_T	T	C	0.7916	0.0448	0.00499991	7.395e-19	1220175	4:1704643	SLBP	0
3	52852060	3:52852060_T_C	T	C	0.6047	-0.0349	0.00389993	7.544e-19	1279343	3:52852060	TMEM110-MUSTN1	0
20	34001250	20:34001250_G_A	A	G	0.6079	0.0431	0.00489991	7.878e-19	848421	20:34001250	RALY	0
3	52826707	3:52826707_G_A	A	G	0.3658	0.0353	0.00399993	7.994e-19	1291321	3:52826707	ITIH4	0
3	52747742	3:52747742_G_A	A	G	0.3932	0.0349	0.00389993	8.055e-19	1282916	3:52747742	NEK4	0
6	45100330	6:45100330_T_C	T	C	0.701	-0.0378	0.00429992	8.542e-19	1282542	6:45100330	SUPT3H	0
3	52822856	3:52822856_T_C	T	C	0.6109	-0.0347	0.00389993	8.69e-19	1291321	3:52822856	ITIH4	0
17	67503501	17:67503501_G_A	A	G	0.3927	0.0347	0.00389993	9.109e-19	1293105	17:67503501	PITPNC1	0
20	33995780	20:33995780_A_G	A	G	0.3907	-0.0427	0.00479991	9.114e-19	876357	20:33995780	RALY	0
3	52822789	3:52822789_T_C	T	C	0.6109	-0.0346	0.00389993	9.649e-19	1291321	3:52822789	ITIH4	0
3	52613656	3:52613656_G_C	C	G	0.3953	0.0363	0.00409992	1.048e-18	1175257	3:52613656	PBRM1	0
3	52822921	3:52822921_C_T	T	C	0.3891	0.0346	0.00389993	1.135e-18	1291321	3:52822921	ITIH4	0
3	52815905	3:52815905_T_C	T	C	0.5105	-0.0338	0.00379993	1.173e-18	1291540	3:52815905	ITIH4	0
2	70698234	2:70698234_T_C	T	C	0.5332	0.0426	0.00479991	1.204e-18	1024214	2:70698234	ADD2	0
3	52630548	3:52630548_G_A	A	G	0.406	0.0358	0.00409992	1.282e-18	1172826	3:52630548	PBRM1	0
20	33976474	20:33976474_G_C	C	G	0.61	0.0424	0.00479991	1.343e-18	877610	20:33976474	RALY	17178
3	52851137	3:52851137_T_C	T	C	0.6048	-0.0345	0.00389993	1.404e-18	1287924	3:52851137	TMEM110-MUSTN1	0
19	45422946	19:45422946_A_G	A	G	0.8029	0.0506	0.0056999	1.446e-18	876367	19:45422946	ERCC1	0
12	23938667	12:23938667_G_A	A	G	0.5935	0.0366	0.00419992	1.453e-18	1227573	12:23938667	SOX5	0
4	13048637	4:13048637_C_G	C	G	0.6158	0.0347	0.00399993	1.483e-18	1282761	4:13048637	RAB28	247380
3	52698417	3:52698417_T_C	T	C	0.5991	-0.0358	0.00409992	1.487e-18	1171387	3:52698417	GLT8D1	0
4	1763318	4:1763318_A_G	A	G	0.207	-0.0488	0.0055999	1.572e-18	1052943	4:1763318	TACC3	18140
20	33995945	20:33995945_T_A	A	T	0.6101	0.0424	0.00479991	1.648e-18	877610	20:33995945	RALY	0
20	33983485	20:33983485_A_G	A	G	0.39	-0.0423	0.00479991	1.712e-18	877610	20:33983485	RALY	10167
17	67495963	17:67495963_G_A	A	G	0.4119	0.0341	0.00389993	1.794e-18	1292901	17:67495963	PITPNC1	0
20	33956004	20:33956004_A_T	A	T	0.39	-0.0423	0.00479991	1.862e-18	878837	20:33956004	RALY	37648
20	33987298	20:33987298_T_C	T	C	0.39	-0.0423	0.00479991	1.868e-18	877610	20:33987298	RALY	6354
4	1731653	4:1731653_C_T	T	C	0.7977	0.0441	0.00499991	1.902e-18	1236394	4:1731653	TACC3	0
3	52708429	3:52708429_G_A	A	G	0.4009	0.0357	0.00409992	1.957e-18	1171387	3:52708429	SPCS1	247
4	1761205	4:1761205_G_A	A	G	0.7693	0.0434	0.00499991	1.957e-18	1211387	4:1761205	TACC3	16027
3	52708737	3:52708737_A_G	A	G	0.599	-0.0357	0.00409992	2.052e-18	1171387	3:52708737	SPCS1	555
3	52905213	3:52905213_A_G	A	G	0.626	-0.0346	0.00399993	2.062e-18	1283258	3:52905213	SFMBT1	0
12	23962439	12:23962439_G_A	A	G	0.5844	0.0371	0.00419992	2.076e-18	1191512	12:23962439	SOX5	0
20	33971914	20:33971914_C_T	T	C	0.6103	0.0423	0.00479991	2.094e-18	870738	20:33971914	RALY	21738
20	33933846	20:33933846_T_C	T	C	0.39	-0.0423	0.00479991	2.111e-18	870738	20:33933846	RALY	59806
3	52828628	3:52828628_C_T	T	C	0.3669	0.0349	0.00399993	2.118e-18	1291321	3:52828628	ITIH4	0
20	34025983	20:34025983_A_G	A	G	0.6183	0.0403	0.00459992	2.16e-18	912204	20:34025983	RALY	0
3	52718280	3:52718280_G_T	T	G	0.4291	0.0338	0.00389993	2.192e-18	1290110	3:52718280	NEK4	0
20	33972899	20:33972899_A_C	A	C	0.3901	-0.0423	0.00479991	2.196e-18	870738	20:33972899	RALY	20753
20	33913322	20:33913322_G_T	T	G	0.3944	-0.0397	0.00449992	2.255e-18	914395	20:33913322	CHMP4B	58955
20	33949282	20:33949282_T_C	T	C	0.3899	-0.0423	0.00479991	2.278e-18	870738	20:33949282	RALY	44370
3	52897095	3:52897095_A_T	A	T	0.6261	-0.0346	0.00399993	2.3e-18	1282009	3:52897095	TMEM110-MUSTN1	0
20	33947285	20:33947285_C_G	C	G	0.3898	-0.0423	0.00479991	2.347e-18	870738	20:33947285	RALY	46367
20	33966260	20:33966260_T_C	T	C	0.3899	-0.0423	0.00479991	2.386e-18	870738	20:33966260	RALY	27392
3	52849549	3:52849549_T_C	T	C	0.6046	-0.0343	0.00389993	2.428e-18	1287232	3:52849549	TMEM110-MUSTN1	0
17	67497563	17:67497563_T_G	T	G	0.5894	-0.034	0.00389993	2.438e-18	1292901	17:67497563	PITPNC1	0
20	33973378	20:33973378_G_A	A	G	0.61	0.0422	0.00479991	2.461e-18	870738	20:33973378	RALY	20274
3	52814256	3:52814256_T_A	A	T	0.4873	0.0352	0.00399993	2.469e-18	1179907	3:52814256	ITIH4	0
3	52718154	3:52718154_A_T	A	T	0.5992	-0.0355	0.00409992	2.544e-18	1172628	3:52718154	NEK4	0
20	33974163	20:33974163_T_A	A	T	0.61	0.0422	0.00479991	2.561e-18	870738	20:33974163	RALY	19489
4	1755074	4:1755074_C_T	T	C	0.7865	0.044	0.00499991	2.619e-18	1211193	4:1755074	TACC3	9896
6	44998888	6:44998888_A_G	A	G	0.7119	-0.0376	0.00429992	2.648e-18	1282542	6:44998888	SUPT3H	0
20	33967523	20:33967523_T_C	T	C	0.39	-0.0422	0.00479991	2.677e-18	870738	20:33967523	RALY	26129
20	33985057	20:33985057_A_G	A	G	0.3901	-0.0421	0.00479991	2.685e-18	877610	20:33985057	RALY	8595
20	33948919	20:33948919_A_G	A	G	0.3899	-0.0422	0.00479991	2.693e-18	870738	20:33948919	RALY	44733
20	33961845	20:33961845_C_A	A	C	0.6099	0.0422	0.00479991	2.708e-18	870738	20:33961845	RALY	31807
20	33975181	20:33975181_C_A	A	C	0.6106	0.0422	0.00479991	2.711e-18	866310	20:33975181	RALY	18471
20	33974051	20:33974051_T_C	T	C	0.39	-0.0422	0.00479991	2.717e-18	866310	20:33974051	RALY	19601
20	33960450	20:33960450_T_C	T	C	0.39	-0.0422	0.00479991	2.729e-18	870738	20:33960450	RALY	33202
20	33960308	20:33960308_C_T	T	C	0.61	0.0422	0.00479991	2.752e-18	870738	20:33960308	RALY	33344
20	33971085	20:33971085_A_G	A	G	0.39	-0.0422	0.00479991	2.846e-18	870738	20:33971085	RALY	22567
20	33927006	20:33927006_A_C	A	C	0.6111	0.0396	0.00449992	2.954e-18	922296	20:33927006	RALY	66646
20	33942263	20:33942263_A_G	A	G	0.39	-0.0422	0.00479991	2.996e-18	870738	20:33942263	RALY	51389
3	52809525	3:52809525_T_C	T	C	0.5913	-0.034	0.00389993	2.999e-18	1291127	3:52809525	ITIH3	516
20	33958253	20:33958253_A_T	A	T	0.39	-0.0421	0.00479991	3.049e-18	874677	20:33958253	RALY	35399
3	52895785	3:52895785_G_A	A	G	0.3825	0.0344	0.00389993	3.131e-18	1274301	3:52895785	TMEM110-MUSTN1	0
6	44740895	6:44740895_C_T	T	C	0.3248	0.036	0.00409992	3.176e-18	1285017	6:44740895	SUPT3H	66604
20	33926268	20:33926268_A_T	A	T	0.6112	0.0396	0.00459992	3.225e-18	914197	20:33926268	RALY	67384
20	33960486	20:33960486_T_C	T	C	0.3911	-0.0423	0.00489991	3.323e-18	870936	20:33960486	RALY	33166
20	33994265	20:33994265_G_T	T	G	0.6066	0.0424	0.00489991	3.454e-18	846175	20:33994265	RALY	0
20	33952620	20:33952620_G_A	A	G	0.6101	0.0421	0.00479991	3.559e-18	867805	20:33952620	RALY	41032
20	33931344	20:33931344_A_G	A	G	0.3898	-0.0419	0.00479991	3.566e-18	878639	20:33931344	RALY	62308
20	33968067	20:33968067_T_C	T	C	0.3909	-0.0422	0.00489991	3.8e-18	870936	20:33968067	RALY	25585
6	44998915	6:44998915_G_C	C	G	0.2879	0.0374	0.00429992	3.855e-18	1282542	6:44998915	SUPT3H	0
12	23951440	12:23951440_G_A	A	G	0.5761	0.0361	0.00419992	3.919e-18	1204465	12:23951440	SOX5	0
4	1763393	4:1763393_A_G	A	G	0.1846	-0.0491	0.0056999	3.931e-18	1100597	4:1763393	TACC3	18215
6	45077914	6:45077914_C_A	A	C	0.2771	0.038	0.00439992	3.956e-18	1282542	6:45077914	SUPT3H	0
6	44752003	6:44752003_G_C	C	G	0.312	0.0363	0.00419992	3.994e-18	1283768	6:44752003	SUPT3H	55496
20	33926103	20:33926103_C_G	C	G	0.6139	0.0396	0.00459992	4.178e-18	922098	20:33926103	RALY	67549
3	52824095	3:52824095_T_G	T	G	0.6338	-0.0349	0.00399993	4.308e-18	1258662	3:52824095	ITIH4	0
3	52820981	3:52820981_A_T	A	T	0.6265	-0.0344	0.00399993	4.398e-18	1283419	3:52820981	ITIH4	0
19	45415935	19:45415935_G_T	T	G	0.1288	-0.0508	0.00589989	4.555e-18	1253262	19:45415935	ERCC1	0
20	33995972	20:33995972_C_T	T	C	0.6097	0.0419	0.00479991	4.617e-18	870738	20:33995972	RALY	0
20	33914208	20:33914208_A_G	A	G	0.6056	0.0394	0.00449992	4.823e-18	913894	20:33914208	CHMP4B	59841
3	52804487	3:52804487_T_C	T	C	0.5732	-0.0335	0.00389993	4.867e-18	1290110	3:52804487	ITIH3	0
20	33992761	20:33992761_T_A	A	T	0.6097	0.0419	0.00479991	4.945e-18	870738	20:33992761	RALY	891
20	33951799	20:33951799_G_A	A	G	0.6095	0.0419	0.00479991	4.949e-18	870738	20:33951799	RALY	41853
6	44796179	6:44796179_T_C	T	C	0.7415	-0.0385	0.00449992	4.992e-18	1290186	6:44796179	SUPT3H	11320
19	45415713	19:45415713_G_A	A	G	0.1289	-0.0507	0.00589989	5.158e-18	1253058	19:45415713	ERCC1	0
20	33905326	20:33905326_C_T	T	C	0.329	-0.0356	0.00409992	5.225e-18	1291127	20:33905326	CHMP4B	50959
20	33986271	20:33986271_T_C	T	C	0.3905	-0.0418	0.00479991	5.269e-18	870738	20:33986271	RALY	7381
20	33960799	20:33960799_A_G	A	G	0.3904	-0.0418	0.00479991	5.278e-18	870738	20:33960799	RALY	32853
3	52826846	3:52826846_G_A	A	G	0.3682	0.0343	0.00399993	5.294e-18	1291127	3:52826846	ITIH4	0
20	33982435	20:33982435_G_A	A	G	0.6095	0.0418	0.00479991	5.432e-18	870738	20:33982435	RALY	11217
20	33915571	20:33915571_A_G	A	G	0.6052	0.0393	0.00449992	5.487e-18	913894	20:33915571	CHMP4B	61204
3	52817778	3:52817778_G_A	A	G	0.3753	0.0343	0.00399993	5.542e-18	1282193	3:52817778	ITIH4	0
6	44974956	6:44974956_G_T	T	G	0.2853	0.0373	0.00429992	5.859e-18	1282542	6:44974956	SUPT3H	0
3	52817675	3:52817675_G_A	A	G	0.3749	0.0342	0.00399993	6.086e-18	1291321	3:52817675	ITIH4	0
6	44926271	6:44926271_T_C	T	C	0.7145	-0.0373	0.00429992	6.105e-18	1282542	6:44926271	SUPT3H	0
6	45029598	6:45029598_T_C	T	C	0.7228	-0.0378	0.00439992	6.128e-18	1282542	6:45029598	SUPT3H	0
6	45051198	6:45051198_A_T	A	T	0.7229	-0.0378	0.00439992	6.255e-18	1282542	6:45051198	SUPT3H	0
6	44717168	6:44717168_A_G	A	G	0.6877	-0.036	0.00419992	6.56e-18	1283768	6:44717168	SUPT3H	90331
6	45142068	6:45142068_G_A	A	G	0.2781	0.0377	0.00439992	6.616e-18	1281605	6:45142068	SUPT3H	0
20	33925094	20:33925094_T_C	T	C	0.6048	0.0392	0.00449992	6.65e-18	914395	20:33925094	RALY	68558
6	44729495	6:44729495_G_A	A	G	0.3124	0.036	0.00419992	6.825e-18	1283768	6:44729495	SUPT3H	78004
6	44713825	6:44713825_C_T	T	C	0.3123	0.036	0.00419992	6.942e-18	1283768	6:44713825	SUPT3H	93674
20	34025756	20:34025756_A_G	A	G	0.5789	0.0392	0.00459992	7.003e-18	909062	20:34025756	RALY	0
3	52805093	3:52805093_A_G	A	G	0.5748	-0.0335	0.00389993	7.137e-18	1265353	3:52805093	ITIH3	0
6	44738856	6:44738856_C_T	T	C	0.3127	0.036	0.00419992	7.15e-18	1283768	6:44738856	SUPT3H	68643
6	44768925	6:44768925_T_C	T	C	0.7119	-0.0371	0.00429992	7.194e-18	1282542	6:44768925	SUPT3H	38574
6	44710152	6:44710152_G_C	C	G	0.3124	0.036	0.00419992	7.271e-18	1283768	6:44710152	SUPT3H	97347
6	44738888	6:44738888_A_G	A	G	0.6873	-0.036	0.00419992	7.313e-18	1283768	6:44738888	SUPT3H	68611
6	44736076	6:44736076_C_T	T	C	0.3127	0.036	0.00419992	7.39e-18	1283768	6:44736076	SUPT3H	71423
3	52825462	3:52825462_A_G	A	G	0.631	-0.0341	0.00399993	7.439e-18	1291321	3:52825462	ITIH4	0
6	44963401	6:44963401_A_G	A	G	0.7145	-0.0371	0.00429992	7.474e-18	1282542	6:44963401	SUPT3H	0
6	44926810	6:44926810_A_C	A	C	0.7145	-0.0372	0.00429992	7.732e-18	1281835	6:44926810	SUPT3H	0
20	33907909	20:33907909_T_C	T	C	0.6058	0.0391	0.00459992	8.112e-18	910961	20:33907909	CHMP4B	53542
20	33966325	20:33966325_C_T	T	C	0.6089	0.0416	0.00479991	8.228e-18	870936	20:33966325	RALY	27327
3	52687566	3:52687566_T_C	T	C	0.5112	0.0329	0.00379993	8.228e-18	1291540	3:52687566	GNL3	0
6	44976426	6:44976426_G_C	C	G	0.2866	0.0371	0.00429992	8.364e-18	1282542	6:44976426	SUPT3H	0
20	33972053	20:33972053_C_T	T	C	0.6087	0.0416	0.00479991	8.792e-18	870936	20:33972053	RALY	21599
6	44984508	6:44984508_C_T	T	C	0.2866	0.037	0.00429992	8.87e-18	1282542	6:44984508	SUPT3H	0
20	33937704	20:33937704_G_A	A	G	0.6089	0.0416	0.00479991	8.896e-18	870936	20:33937704	RALY	55948
20	33907161	20:33907161_T_C	T	C	0.6058	0.0391	0.00449992	8.899e-18	909466	20:33907161	CHMP4B	52794
4	1685979	4:1685979_T_G	T	G	0.1899	-0.0471	0.0054999	9.136e-18	1101515	4:1685979	FAM53A	1666
20	33942685	20:33942685_G_A	A	G	0.6087	0.0416	0.00479991	9.314e-18	870936	20:33942685	RALY	50967
3	52755592	3:52755592_A_T	A	T	0.5987	-0.0363	0.00419992	9.341e-18	1094847	3:52755592	NEK4	0
20	33970527	20:33970527_A_G	A	G	0.3912	-0.0415	0.00479991	9.388e-18	870936	20:33970527	RALY	23125
20	33996433	20:33996433_T_C	T	C	0.3911	-0.0416	0.00479991	9.389e-18	870936	20:33996433	RALY	0
6	44961513	6:44961513_T_C	T	C	0.7144	-0.0371	0.00429992	9.399e-18	1281835	6:44961513	SUPT3H	0
20	33947730	20:33947730_T_C	T	C	0.391	-0.0416	0.00479991	9.419e-18	870936	20:33947730	RALY	45922
12	23960177	12:23960177_T_C	T	C	0.4058	-0.0365	0.00429992	9.816e-18	1199156	12:23960177	SOX5	0
20	33976823	20:33976823_C_T	T	C	0.6087	0.0415	0.00479991	9.884e-18	870936	20:33976823	RALY	16829
3	52762992	3:52762992_G_A	A	G	0.4042	0.0405	0.00469991	9.924e-18	1059091	3:52762992	NEK4	0
6	44963735	6:44963735_G_T	T	G	0.2853	0.0369	0.00429992	1.035e-17	1282542	6:44963735	SUPT3H	0
6	44931465	6:44931465_G_A	A	G	0.2853	0.037	0.00429992	1.037e-17	1282542	6:44931465	SUPT3H	0
3	52674300	3:52674300_T_G	T	G	0.598	-0.0363	0.00419992	1.04e-17	1086707	3:52674300	PBRM1	0
20	33977349	20:33977349_G_A	A	G	0.6087	0.0415	0.00479991	1.044e-17	870936	20:33977349	RALY	16303
20	33985568	20:33985568_C_T	T	C	0.6088	0.0415	0.00479991	1.065e-17	870936	20:33985568	RALY	8084
20	33987576	20:33987576_G_A	A	G	0.6087	0.0415	0.00479991	1.076e-17	870936	20:33987576	RALY	6076
3	52824610	3:52824610_G_A	A	G	0.3699	0.0339	0.00399993	1.112e-17	1291321	3:52824610	ITIH4	0
20	34001058	20:34001058_C_T	T	C	0.6088	0.0415	0.00479991	1.125e-17	866508	20:34001058	RALY	0
6	44943982	6:44943982_T_C	T	C	0.7145	-0.0369	0.00429992	1.138e-17	1282542	6:44943982	SUPT3H	0
20	33923566	20:33923566_A_G	A	G	0.605	0.0389	0.00449992	1.14e-17	911462	20:33923566	CHMP4B	69199
20	33984976	20:33984976_T_C	T	C	0.3913	-0.0414	0.00479991	1.158e-17	870936	20:33984976	RALY	8676
6	44756910	6:44756910_T_C	T	C	0.7103	-0.0365	0.00429992	1.206e-17	1282542	6:44756910	SUPT3H	50589
4	103188709	4:103188709_C_T	T	C	0.0672	0.0721	0.00839985	1.235e-17	1130461	4:103188709	CENPE	0
6	44761028	6:44761028_C_T	T	C	0.2863	0.0368	0.00429992	1.305e-17	1282542	6:44761028	SUPT3H	46471
20	33959315	20:33959315_T_C	T	C	0.3913	-0.0414	0.00479991	1.317e-17	870936	20:33959315	RALY	34337
3	52823430	3:52823430_T_G	T	G	0.6301	-0.0338	0.00399993	1.337e-17	1291321	3:52823430	ITIH4	0
16	53812770	16:53812770_ATTTT_A	A	ATTTT	0.3972	0.0486	0.0056999	1.368e-17	754561	16:53812770	FTO	0
4	1750487	4:1750487_T_C	T	C	0.623	-0.0351	0.00409992	1.401e-17	1243839	4:1750487	TACC3	5309
12	23942784	12:23942784_G_A	A	G	0.5773	0.0354	0.00419992	1.414e-17	1218581	12:23942784	SOX5	0
6	44739038	6:44739038_A_G	A	G	0.7106	-0.0367	0.00429992	1.416e-17	1282338	6:44739038	SUPT3H	68461
6	45041787	6:45041787_G_A	A	G	0.3044	0.0362	0.00419992	1.429e-17	1282542	6:45041787	SUPT3H	0
3	52719398	3:52719398_C_A	A	C	0.4236	0.0343	0.00399993	1.483e-17	1203996	3:52719398	NEK4	0
6	44939831	6:44939831_C_T	T	C	0.2854	0.0368	0.00429992	1.566e-17	1282542	6:44939831	SUPT3H	0
6	44939743	6:44939743_C_T	T	C	0.2854	0.0368	0.00429992	1.581e-17	1282542	6:44939743	SUPT3H	0
3	52708073	3:52708073_A_T	A	T	0.6051	-0.0366	0.00429992	1.582e-17	1070567	3:52708073	SPCS1	0
6	44940706	6:44940706_T_G	T	G	0.7134	-0.0367	0.00429992	1.598e-17	1282542	6:44940706	SUPT3H	0
6	45107579	6:45107579_G_A	A	G	0.3051	0.0361	0.00419992	1.639e-17	1282542	6:45107579	SUPT3H	0
3	52896032	3:52896032_C_A	A	C	0.384	0.0335	0.00389993	1.641e-17	1282009	3:52896032	TMEM110-MUSTN1	0
6	44917107	6:44917107_C_T	T	C	0.2851	0.0368	0.00429992	1.746e-17	1281835	6:44917107	SUPT3H	0
6	44761978	6:44761978_G_A	A	G	0.287	0.0366	0.00429992	1.827e-17	1282542	6:44761978	SUPT3H	45521
3	52823448	3:52823448_T_C	T	C	0.629	-0.0336	0.00399993	1.871e-17	1291321	3:52823448	ITIH4	0
6	44911886	6:44911886_C_T	T	C	0.2854	0.0368	0.00429992	1.871e-17	1274137	6:44911886	SUPT3H	0
3	52651966	3:52651966_A_C	A	C	0.6033	-0.0361	0.00419992	1.931e-17	1086206	3:52651966	PBRM1	0
12	23936823	12:23936823_C_T	T	C	0.5918	0.0355	0.00419992	1.952e-17	1218581	12:23936823	SOX5	0
3	52901974	3:52901974_G_A	A	G	0.3651	0.0339	0.00399993	1.963e-17	1275560	3:52901974	SFMBT1	0
3	52826620	3:52826620_C_T	T	C	0.371	0.0336	0.00399993	1.996e-17	1290818	3:52826620	ITIH4	0
6	44903902	6:44903902_T_G	T	G	0.7149	-0.0367	0.00429992	2.148e-17	1282542	6:44903902	SUPT3H	0
3	52847601	3:52847601_C_T	T	C	0.477	0.0327	0.00389993	2.184e-17	1288786	3:52847601	TMEM110-MUSTN1	0
4	13006572	4:13006572_T_C	T	C	0.6255	0.0337	0.00399993	2.352e-17	1290908	4:13006572	RAB28	289445
6	44925293	6:44925293_T_C	T	C	0.7558	-0.0387	0.00459992	2.46e-17	1289683	6:44925293	SUPT3H	0
6	45058828	6:45058828_C_T	T	C	0.2625	0.0378	0.00449992	2.493e-17	1291412	6:45058828	SUPT3H	0
6	45027356	6:45027356_T_C	T	C	0.6957	-0.0359	0.00419992	2.567e-17	1282542	6:45027356	SUPT3H	0
3	52808341	3:52808341_G_A	A	G	0.4221	0.0328	0.00389993	2.591e-17	1287924	3:52808341	ITIH3	0
17	67495089	17:67495089_A_G	A	G	0.5811	-0.0329	0.00389993	2.761e-17	1291652	17:67495089	PITPNC1	0
6	44697502	6:44697502_A_T	A	T	0.684	-0.0353	0.00419992	2.771e-17	1283768	6:44697502	SUPT3H	109997
1	219658003	1:219658003_A_C	A	C	0.2984	0.037	0.00439992	2.814e-17	1239801	1:219658003	LOC102723886	100723
6	45037516	6:45037516_C_T	T	C	0.3045	0.0359	0.00419992	2.836e-17	1282542	6:45037516	SUPT3H	0
6	44906717	6:44906717_G_A	A	G	0.285	0.0365	0.00429992	2.843e-17	1282542	6:44906717	SUPT3H	0
12	23947737	12:23947737_A_C	A	C	0.3932	-0.0355	0.00419992	2.875e-17	1218796	12:23947737	SOX5	0
3	52837793	3:52837793_T_C	T	C	0.5235	-0.0323	0.00379993	2.994e-17	1290314	3:52837793	TMEM110-MUSTN1	0
6	44900107	6:44900107_C_T	T	C	0.2849	0.0365	0.00429992	2.996e-17	1282542	6:44900107	SUPT3H	0
6	44903221	6:44903221_C_T	T	C	0.2864	0.0365	0.00429992	2.999e-17	1282542	6:44903221	SUPT3H	0
6	44696262	6:44696262_G_A	A	G	0.3161	0.0352	0.00419992	3.033e-17	1283768	6:44696262	SUPT3H	111237
3	52855865	3:52855865_G_A	A	G	0.3882	0.0333	0.00399993	3.215e-17	1271944	3:52855865	TMEM110-MUSTN1	0
6	44795772	6:44795772_C_T	T	C	0.2839	0.0365	0.00429992	3.385e-17	1282542	6:44795772	SUPT3H	11727
20	33912371	20:33912371_T_C	T	C	0.611	0.0404	0.00479991	3.445e-17	1057733	20:33912371	CHMP4B	58004
3	52811172	3:52811172_C_G	C	G	0.6128	-0.0331	0.00389993	3.445e-17	1290624	3:52811172	ITIH4	1818
6	45170466	6:45170466_T_C	T	C	0.6944	-0.0357	0.00419992	3.515e-17	1282542	6:45170466	SUPT3H	0
3	52845105	3:52845105_T_C	T	C	0.5219	-0.0323	0.00379993	3.717e-17	1288118	3:52845105	TMEM110-MUSTN1	0
4	1761543	4:1761543_C_T	T	C	0.7701	0.0436	0.0051999	3.733e-17	1126009	4:1761543	TACC3	16365
6	44819614	6:44819614_G_T	T	G	0.2851	0.0364	0.00429992	3.738e-17	1282039	6:44819614	SUPT3H	0
3	52916939	3:52916939_T_C	T	C	0.3771	0.0347	0.00409992	3.803e-17	1240181	3:52916939	SFMBT1	0
17	67495093	17:67495093_G_C	C	G	0.4189	0.0327	0.00389993	4.127e-17	1292901	17:67495093	PITPNC1	0
3	52536514	3:52536514_G_A	A	G	0.3518	0.0342	0.00409992	4.208e-17	1270231	3:52536514	SMIM4	0
1	219656701	1:219656701_G_T	T	G	0.6997	-0.0367	0.00439992	4.216e-17	1239801	1:219656701	LOC102723886	99421
3	52826276	3:52826276_T_C	T	C	0.6269	-0.0332	0.00399993	4.278e-17	1291127	3:52826276	ITIH4	0
3	52866535	3:52866535_C_A	A	C	0.6049	-0.0346	0.00409992	4.311e-17	1230673	3:52866535	TMEM110-MUSTN1	0
6	44885817	6:44885817_C_T	T	C	0.2851	0.0363	0.00429992	4.46e-17	1282039	6:44885817	SUPT3H	0
12	23947033	12:23947033_G_T	T	G	0.4389	0.0337	0.00399993	4.495e-17	1243550	12:23947033	SOX5	0
17	67493694	17:67493694_C_T	T	C	0.4229	0.0326	0.00389993	4.593e-17	1289300	17:67493694	PITPNC1	0
6	45157323	6:45157323_G_A	A	G	0.3029	0.0356	0.00419992	4.625e-17	1282542	6:45157323	SUPT3H	0
6	44847210	6:44847210_A_G	A	G	0.715	-0.0363	0.00429992	4.631e-17	1282542	6:44847210	SUPT3H	0
6	44864552	6:44864552_G_T	T	G	0.2854	0.0363	0.00429992	4.881e-17	1273943	6:44864552	SUPT3H	0
3	52876389	3:52876389_G_T	T	G	0.6043	-0.0345	0.00409992	5.048e-17	1227984	3:52876389	TMEM110-MUSTN1	0
4	1713224	4:1713224_C_T	T	C	0.742	0.0395	0.00469991	5.236e-17	1211193	4:1713224	SLBP	530
6	44823449	6:44823449_G_A	A	G	0.285	0.0362	0.00429992	5.248e-17	1282542	6:44823449	SUPT3H	0
3	52867595	3:52867595_C_A	A	C	0.6049	-0.0345	0.00409992	5.375e-17	1230170	3:52867595	TMEM110-MUSTN1	0
6	45338703	6:45338703_T_C	T	C	0.7221	-0.0367	0.00439992	5.508e-17	1281605	6:45338703	SUPT3H	0
3	52668119	3:52668119_G_T	T	G	0.4251	0.0324	0.00389993	5.733e-17	1289173	3:52668119	PBRM1	0
6	44867539	6:44867539_C_G	C	G	0.7149	-0.0362	0.00429992	5.89e-17	1274137	6:44867539	SUPT3H	0
17	67495104	17:67495104_A_C	A	C	0.579	-0.0325	0.00389993	5.911e-17	1292901	17:67495104	PITPNC1	0
12	23946204	12:23946204_A_G	A	G	0.3929	-0.0352	0.00419992	6.01e-17	1219518	12:23946204	SOX5	0
3	52825528	3:52825528_T_C	T	C	0.6258	-0.0331	0.00399993	6.062e-17	1291127	3:52825528	ITIH4	0
4	1757235	4:1757235_T_G	T	G	0.204	-0.0494	0.00589989	6.092e-17	1032049	4:1757235	TACC3	12057
3	52869263	3:52869263_C_A	A	C	0.5962	-0.0343	0.00409992	6.241e-17	1230962	3:52869263	TMEM110-MUSTN1	0
15	67370506	15:67370506_C_G	C	G	0.5218	0.0332	0.00399993	6.548e-17	1243142	15:67370506	IQCH	0
4	1762974	4:1762974_G_A	A	G	0.6106	0.0363	0.00429992	6.629e-17	1199660	4:1762974	TACC3	17796
16	53828752	16:53828752_A_G	A	G	0.3702	-0.0349	0.00419992	6.654e-17	1237554	16:53828752	FTO	0
3	52919447	3:52919447_T_A	A	T	0.6261	-0.0344	0.00409992	6.676e-17	1248083	3:52919447	SFMBT1	0
3	52874446	3:52874446_C_T	T	C	0.6037	-0.0344	0.00409992	6.911e-17	1228921	3:52874446	TMEM110-MUSTN1	0
3	52821177	3:52821177_A_C	A	C	0.6234	-0.033	0.00389993	6.92e-17	1288194	3:52821177	ITIH4	0
3	52825585	3:52825585_T_C	T	C	0.6246	-0.033	0.00399993	7.323e-17	1291321	3:52825585	ITIH4	0
6	44695273	6:44695273_T_G	T	G	0.6827	-0.0347	0.00419992	7.357e-17	1283768	6:44695273	SUPT3H	112226
3	52953055	3:52953055_G_A	A	G	0.6192	-0.0345	0.00409992	7.442e-17	1231600	3:52953055	SFMBT1	0
3	52956918	3:52956918_G_A	A	G	0.6193	-0.0345	0.00409992	7.659e-17	1231600	3:52956918	SFMBT1	0
4	13009987	4:13009987_A_G	A	G	0.609	0.0328	0.00389993	7.708e-17	1293094	4:13009987	RAB28	286030
16	53848561	16:53848561_A_G	A	G	0.3887	-0.0362	0.00429992	7.727e-17	1223202	16:53848561	FTO	0
6	44863395	6:44863395_G_A	A	G	0.2851	0.036	0.00429992	7.793e-17	1274137	6:44863395	SUPT3H	0
17	67494903	17:67494903_A_G	A	G	0.5801	-0.0324	0.00389993	8.035e-17	1292901	17:67494903	PITPNC1	0
16	53822514	16:53822514_CAAA_C	CAAA	C	0.6082	-0.0475	0.0056999	8.252e-17	754561	16:53822514	FTO	0
6	44878942	6:44878942_T_G	T	G	0.7159	-0.0361	0.00429992	8.374e-17	1282542	6:44878942	SUPT3H	0
3	52944724	3:52944724_C_T	T	C	0.6194	-0.0344	0.00409992	8.625e-17	1231600	3:52944724	SFMBT1	0
3	52953844	3:52953844_A_G	A	G	0.3747	0.0343	0.00409992	8.949e-17	1248576	3:52953844	SFMBT1	0
6	44831364	6:44831364_C_A	A	C	0.2843	0.036	0.00429992	9.1e-17	1274137	6:44831364	SUPT3H	0
3	52891570	3:52891570_G_C	C	G	0.6033	-0.0342	0.00409992	9.112e-17	1236379	3:52891570	TMEM110-MUSTN1	0
6	44695206	6:44695206_C_T	T	C	0.317	0.0346	0.00419992	9.357e-17	1283768	6:44695206	SUPT3H	112293
6	44693099	6:44693099_C_G	C	G	0.6789	-0.0345	0.00419992	9.627e-17	1259001	6:44693099	SUPT3H	114400
6	44878943	6:44878943_G_A	A	G	0.2844	0.036	0.00429992	9.728e-17	1274137	6:44878943	SUPT3H	0
4	1716770	4:1716770_T_C	T	C	0.3671	-0.035	0.00419992	9.744e-17	1229190	4:1716770	TMEM129	0
3	52874753	3:52874753_T_C	T	C	0.396	0.0341	0.00409992	9.933e-17	1229424	3:52874753	TMEM110-MUSTN1	0
16	53800387	16:53800387_A_G	A	G	0.3708	-0.0347	0.00419992	9.949e-17	1239502	16:53800387	FTO	0
6	44692995	6:44692995_G_C	C	G	0.3207	0.0345	0.00419992	1.008e-16	1283768	6:44692995	SUPT3H	114504
1	219640680	1:219640680_A_C	A	C	0.3379	0.0355	0.00429992	1.01e-16	1202480	1:219640680	LOC102723886	83400
20	33963984	20:33963984_GC_G	G	GC	0.6091	0.0522	0.00629988	1.057e-16	573168	20:33963984	RALY	29668
9	119129691	9:119129691_G_A	A	G	0.2003	-0.0412	0.00499991	1.06e-16	1161848	9:119129691	BRINP1	36939
4	13014632	4:13014632_G_A	A	G	0.3516	-0.0335	0.00399993	1.062e-16	1290908	4:13014632	RAB28	281385
6	44808435	6:44808435_G_A	A	G	0.67	-0.0359	0.00429992	1.064e-16	1247666	6:44808435	SUPT3H	0
4	1723137	4:1723137_A_T	A	T	0.6269	-0.0401	0.00479991	1.104e-16	1059958	4:1723137	TACC3	0
1	219640763	1:219640763_C_A	A	C	0.6636	-0.0352	0.00419992	1.164e-16	1230170	1:219640763	LOC102723886	83483
1	219645197	1:219645197_C_T	T	C	0.6634	-0.0352	0.00419992	1.18e-16	1230170	1:219645197	LOC102723886	87917
1	219645192	1:219645192_A_T	A	T	0.3366	0.0352	0.00419992	1.182e-16	1230170	1:219645192	LOC102723886	87912
16	53807005	16:53807005_AT_A	A	AT	0.4826	0.0463	0.0055999	1.222e-16	755062	16:53807005	FTO	0
16	53799469	16:53799469_C_CA	CA	C	0.4457	0.047	0.0056999	1.226e-16	687712	16:53799469	FTO	0
1	219640521	1:219640521_G_A	A	G	0.6636	-0.0352	0.00419992	1.232e-16	1230170	1:219640521	LOC102723886	83241
6	44691702	6:44691702_C_T	T	C	0.3225	0.0343	0.00409992	1.258e-16	1283265	6:44691702	SUPT3H	115797
3	52948674	3:52948674_A_C	A	C	0.381	0.0342	0.00409992	1.272e-16	1231600	3:52948674	SFMBT1	0
1	219640389	1:219640389_T_A	A	T	0.6628	-0.0351	0.00419992	1.289e-16	1230170	1:219640389	LOC102723886	83109
4	1731621	4:1731621_T_C	T	C	0.3686	-0.0362	0.00439992	1.31e-16	1151716	4:1731621	TACC3	0
1	219642518	1:219642518_C_A	A	C	0.6635	-0.0351	0.00419992	1.314e-16	1225744	1:219642518	LOC102723886	85238
3	52945930	3:52945930_G_A	A	G	0.6205	-0.0341	0.00409992	1.317e-16	1239995	3:52945930	SFMBT1	0
6	44691878	6:44691878_T_C	T	C	0.6787	-0.0343	0.00419992	1.326e-16	1283768	6:44691878	SUPT3H	115621
6	44805214	6:44805214_G_T	T	G	0.7112	-0.037	0.00449992	1.327e-16	1238582	6:44805214	SUPT3H	2285
9	119128245	9:119128245_C_T	T	C	0.2004	-0.041	0.00499991	1.333e-16	1161848	9:119128245	BRINP1	38385
3	52874296	3:52874296_G_A	A	G	0.2496	0.0368	0.00449992	1.376e-16	1272353	3:52874296	TMEM110-MUSTN1	0
3	52838402	3:52838402_T_C	T	C	0.6386	-0.033	0.00399993	1.448e-16	1281514	3:52838402	TMEM110-MUSTN1	0
6	44692169	6:44692169_C_T	T	C	0.3214	0.0343	0.00419992	1.452e-16	1283768	6:44692169	SUPT3H	115330
15	67364991	15:67364991_G_A	A	G	0.3358	-0.0347	0.00419992	1.456e-16	1264128	15:67364991	IQCH	0
6	44691372	6:44691372_T_C	T	C	0.678	-0.0343	0.00419992	1.469e-16	1275866	6:44691372	SUPT3H	116127
4	1717171	4:1717171_G_A	A	G	0.6311	0.0362	0.00439992	1.509e-16	1144514	4:1717171	TMEM129	0
1	219788530	1:219788530_A_G	A	G	0.708	-0.0348	0.00419992	1.542e-16	1278133	1:219788530	SLC30A10	125389
20	34109273	20:34109273_G_T	T	G	0.2387	-0.0375	0.00459992	1.567e-16	1284978	20:34109273	EIF2S2	0
3	52907372	3:52907372_G_A	A	G	0.3665	0.0328	0.00399993	1.568e-16	1283258	3:52907372	SFMBT1	0
12	23939000	12:23939000_C_T	T	C	0.4227	0.0333	0.00399993	1.573e-16	1234032	12:23939000	SOX5	0
17	67506682	17:67506682_A_C	A	C	0.5577	-0.032	0.00389993	1.585e-16	1279921	17:67506682	PITPNC1	0
6	44692825	6:44692825_G_T	T	G	0.3214	0.0343	0.00419992	1.604e-16	1283768	6:44692825	SUPT3H	114674
3	52874861	3:52874861_G_A	A	G	0.2497	0.0367	0.00439992	1.647e-16	1272353	3:52874861	TMEM110-MUSTN1	0
1	219644993	1:219644993_C_T	T	C	0.6635	-0.035	0.00419992	1.648e-16	1230170	1:219644993	LOC102723886	87713
1	219771721	1:219771721_C_T	T	C	0.2934	0.0348	0.00419992	1.651e-16	1270734	1:219771721	SLC30A10	142198
1	219648800	1:219648800_C_T	T	C	0.6638	-0.035	0.00419992	1.658e-16	1230170	1:219648800	LOC102723886	91520
12	23975219	12:23975219_C_T	T	C	0.1556	0.0441	0.0052999	1.681e-16	1282755	12:23975219	SOX5	0
6	44795790	6:44795790_C_T	T	C	0.2849	0.0354	0.00429992	1.692e-16	1282039	6:44795790	SUPT3H	11709
1	219646223	1:219646223_C_A	A	C	0.6629	-0.035	0.00419992	1.695e-16	1230170	1:219646223	LOC102723886	88943
16	53824007	16:53824007_G_A	A	G	0.5171	0.0349	0.00419992	1.697e-16	1127480	16:53824007	FTO	0
6	44692758	6:44692758_G_A	A	G	0.3214	0.0342	0.00419992	1.736e-16	1283768	6:44692758	SUPT3H	114741
3	52916363	3:52916363_C_T	T	C	0.6223	-0.0339	0.00409992	1.738e-16	1248576	3:52916363	SFMBT1	0
1	219648808	1:219648808_T_G	T	G	0.3362	0.035	0.00419992	1.768e-16	1230170	1:219648808	LOC102723886	91528
1	219773122	1:219773122_G_C	C	G	0.2934	0.0348	0.00419992	1.769e-16	1270734	1:219773122	SLC30A10	140797
3	52950659	3:52950659_T_C	T	C	0.3794	0.034	0.00409992	1.815e-16	1239995	3:52950659	SFMBT1	0
1	219641450	1:219641450_T_A	A	T	0.6636	-0.035	0.00419992	1.818e-16	1227237	1:219641450	LOC102723886	84170
3	52827566	3:52827566_G_A	A	G	0.3551	0.0329	0.00399993	1.827e-16	1291321	3:52827566	ITIH4	0
3	52868445	3:52868445_G_A	A	G	0.2436	0.037	0.00449992	1.847e-16	1274838	3:52868445	TMEM110-MUSTN1	0
3	52904524	3:52904524_G_T	T	G	0.6222	-0.0339	0.00409992	1.903e-16	1248576	3:52904524	SFMBT1	0
3	52948332	3:52948332_A_G	A	G	0.381	0.0341	0.00409992	1.912e-16	1231396	3:52948332	SFMBT1	0
6	44690740	6:44690740_T_G	T	G	0.6772	-0.0342	0.00419992	1.936e-16	1275866	6:44690740	SUPT3H	116759
3	52878600	3:52878600_G_C	C	G	0.6045	-0.0338	0.00409992	1.948e-16	1229424	3:52878600	TMEM110-MUSTN1	0
3	52868610	3:52868610_T_C	T	C	0.3932	0.0341	0.00419992	1.973e-16	1205413	3:52868610	TMEM110-MUSTN1	0
3	52852538	3:52852538_G_T	T	G	0.2836	0.0405	0.00489991	1.987e-16	908696	3:52852538	TMEM110-MUSTN1	0
1	219766226	1:219766226_C_A	A	C	0.2919	0.0347	0.00419992	2.07e-16	1269508	1:219766226	SLC30A10	147693
1	219644496	1:219644496_T_A	A	T	0.6628	-0.0349	0.00419992	2.08e-16	1227237	1:219644496	LOC102723886	87216
3	52912296	3:52912296_C_A	A	C	0.3604	0.034	0.00409992	2.112e-16	1190376	3:52912296	SFMBT1	0
6	45017228	6:45017228_C_A	A	C	0.3023	0.0349	0.00419992	2.143e-16	1282542	6:45017228	SUPT3H	0
6	44689459	6:44689459_G_A	A	G	0.3204	0.0342	0.00419992	2.223e-16	1275866	6:44689459	SUPT3H	118040
1	219641900	1:219641900_G_A	A	G	0.6635	-0.0349	0.00429992	2.295e-16	1222811	1:219641900	LOC102723886	84620
3	52720080	3:52720080_A_C	A	C	0.4908	-0.0328	0.00399993	2.301e-16	1247879	3:52720080	NEK4	0
3	52837855	3:52837855_T_C	T	C	0.6334	-0.0326	0.00399993	2.331e-16	1282740	3:52837855	TMEM110-MUSTN1	0
3	52919096	3:52919096_G_T	T	G	0.6221	-0.0338	0.00409992	2.341e-16	1248576	3:52919096	SFMBT1	0
9	119134796	9:119134796_A_G	A	G	0.7884	0.0468	0.0056999	2.364e-16	755888	9:119134796	BRINP1	31834
17	67505814	17:67505814_C_G	C	G	0.5575	-0.0319	0.00389993	2.384e-16	1279921	17:67505814	PITPNC1	0
11	66872320	11:66872320_C_T	T	C	0.0583	-0.0723	0.00879984	2.391e-16	1112637	11:66872320	PC	0
12	23947697	12:23947697_C_T	T	C	0.1608	0.0431	0.0052999	2.44e-16	1293383	12:23947697	SOX5	0
3	52732429	3:52732429_A_G	A	G	0.4906	-0.0328	0.00399993	2.477e-16	1247879	3:52732429	NEK4	0
3	52918422	3:52918422_C_T	T	C	0.6235	-0.0338	0.00409992	2.495e-16	1248576	3:52918422	SFMBT1	0
3	52861211	3:52861211_A_T	A	T	0.7562	-0.0368	0.00449992	2.518e-16	1274838	3:52861211	TMEM110-MUSTN1	0
3	52831009	3:52831009_C_T	T	C	0.356	0.0327	0.00399993	2.628e-16	1291106	3:52831009	ITIH4	308
3	52918513	3:52918513_C_T	T	C	0.622	-0.0337	0.00409992	2.638e-16	1248576	3:52918513	SFMBT1	0
3	52752959	3:52752959_C_G	C	G	0.4912	-0.0327	0.00399993	2.758e-16	1247879	3:52752959	NEK4	0
3	52918499	3:52918499_T_G	T	G	0.378	0.0337	0.00409992	2.781e-16	1248576	3:52918499	SFMBT1	0
20	34002272	20:34002272_CAT_C	CAT	C	0.3876	-0.0507	0.00619989	2.879e-16	597929	20:34002272	RALY	0
3	52785238	3:52785238_A_G	A	G	0.4907	-0.0327	0.00399993	2.881e-16	1246942	3:52785238	ITIH1	0
3	52827915	3:52827915_C_T	T	C	0.3541	0.0327	0.00399993	2.889e-16	1291321	3:52827915	ITIH4	0
6	45219526	6:45219526_T_C	T	C	0.6907	-0.0346	0.00419992	2.924e-16	1291123	6:45219526	SUPT3H	0
3	52855229	3:52855229_T_C	T	C	0.7164	-0.0402	0.00489991	2.949e-16	908696	3:52855229	TMEM110-MUSTN1	0
17	67509059	17:67509059_A_G	A	G	0.5574	-0.0318	0.00389993	2.956e-16	1279921	17:67509059	PITPNC1	0
20	34054729	20:34054729_T_C	T	C	0.76	0.0371	0.00449992	2.972e-16	1293817	20:34054729	RALY	0
3	52889771	3:52889771_C_T	T	C	0.2488	0.0364	0.00449992	3.195e-16	1273579	3:52889771	TMEM110-MUSTN1	0
3	52871929	3:52871929_G_A	A	G	0.2444	0.0366	0.00449992	3.33e-16	1274838	3:52871929	TMEM110-MUSTN1	0
6	44685552	6:44685552_G_A	A	G	0.3233	0.0337	0.00409992	3.361e-16	1292349	6:44685552	SUPT3H	121947
9	116905543	9:116905543_C_T	T	C	0.2773	0.0366	0.00449992	3.368e-16	1243645	9:116905543	ASTN2	0
9	119129257	9:119129257_T_C	T	C	0.7919	0.0398	0.00489991	3.604e-16	1152470	9:119129257	BRINP1	37373
20	34059536	20:34059536_A_G	A	G	0.7599	0.037	0.00449992	3.735e-16	1293817	20:34059536	RALY	0
9	116905618	9:116905618_C_T	T	C	0.277	0.0365	0.00449992	3.971e-16	1242923	9:116905618	ASTN2	0
3	52897823	3:52897823_C_T	T	C	0.6222	-0.0336	0.00409992	3.995e-16	1247327	3:52897823	TMEM110-MUSTN1	242
3	52793987	3:52793987_G_GTC	G	GTC	0.5897	-0.0398	0.00489991	4.035e-16	994536	3:52793987	ITIH3	781
3	52897801	3:52897801_C_T	T	C	0.6222	-0.0335	0.00409992	4.04e-16	1247327	3:52897801	TMEM110-MUSTN1	220
3	52888485	3:52888485_C_T	T	C	0.2568	0.0359	0.00439992	4.042e-16	1273579	3:52888485	TMEM110-MUSTN1	0
20	34000465	20:34000465_C_T	T	C	0.6267	0.0451	0.0054999	4.243e-16	763256	20:34000465	RALY	0
3	52700477	3:52700477_G_A	A	G	0.3483	0.033	0.00409992	4.261e-16	1273204	3:52700477	GLT8D1	0
3	52886241	3:52886241_G_A	A	G	0.2491	0.0362	0.00449992	4.284e-16	1272353	3:52886241	TMEM110-MUSTN1	0
12	124798086	12:124798086_A_G	A	G	0.7473	-0.0362	0.00449992	4.294e-16	1290216	12:124798086	SCARB1	0
20	33997783	20:33997783_AT_A	A	AT	0.6125	0.0505	0.00619989	4.354e-16	595977	20:33997783	RALY	0
3	52880543	3:52880543_G_A	A	G	0.2491	0.0362	0.00449992	4.447e-16	1272353	3:52880543	TMEM110-MUSTN1	0
6	44683049	6:44683049_G_A	A	G	0.3166	0.0338	0.00419992	4.497e-16	1291123	6:44683049	SUPT3H	124450
2	33387540	2:33387540_T_C	T	C	0.688	0.0341	0.00419992	4.693e-16	1294320	2:33387540	LTBP1	0
3	52874288	3:52874288_T_C	T	C	0.7504	-0.0362	0.00449992	4.764e-16	1267927	3:52874288	TMEM110-MUSTN1	0
20	34075015	20:34075015_C_T	T	C	0.2361	-0.0369	0.00459992	4.964e-16	1277837	20:34075015	RALY	0
3	52852897	3:52852897_G_T	T	G	0.2837	0.0398	0.00489991	5.011e-16	916597	3:52852897	TMEM110-MUSTN1	0
3	52870618	3:52870618_T_A	A	T	0.2441	0.0364	0.00449992	5.077e-16	1274838	3:52870618	TMEM110-MUSTN1	0
2	33432858	2:33432858_A_C	A	C	0.5021	0.0312	0.00379993	5.121e-16	1288293	2:33432858	RASGRP3	3491
3	52870132	3:52870132_G_A	A	G	0.2442	0.0364	0.00449992	5.129e-16	1274838	3:52870132	TMEM110-MUSTN1	0
2	33429263	2:33429263_C_G	C	G	0.5253	0.0324	0.00399993	5.21e-16	1203106	2:33429263	RASGRP3	7086
9	116934860	9:116934860_C_T	T	C	0.3317	0.033	0.00409992	5.225e-16	1290216	9:116934860	ASTN2	0
9	116929327	9:116929327_T_C	T	C	0.6667	-0.0329	0.00409992	5.309e-16	1291540	9:116929327	ASTN2	0
3	52626443	3:52626443_T_C	T	C	0.491	-0.0324	0.00399993	5.329e-16	1247879	3:52626443	PBRM1	0
3	52650348	3:52650348_G_A	A	G	0.3484	0.0329	0.00409992	5.401e-16	1274335	3:52650348	PBRM1	0
2	33434336	2:33434336_A_G	A	G	0.5022	0.0312	0.00379993	5.522e-16	1288293	2:33434336	RASGRP3	2013
3	52886605	3:52886605_T_C	T	C	0.7432	-0.0357	0.00439992	5.689e-16	1273579	3:52886605	TMEM110-MUSTN1	0
3	52770310	3:52770310_T_G	T	G	0.4882	-0.0324	0.00399993	5.813e-16	1248083	3:52770310	NEK4	0
4	103198082	4:103198082_A_G	A	G	0.926	-0.0646	0.00799985	5.966e-16	1148171	4:103198082	CENPE	0
9	4291928	9:4291928_A_C	A	C	0.6435	0.0327	0.00399993	6.023e-16	1285545	9:4291928	GLIS3	0
9	116909146	9:116909146_A_T	A	T	0.7232	-0.0365	0.00449992	6.073e-16	1243839	9:116909146	ASTN2	0
3	52711472	3:52711472_A_G	A	G	0.5963	-0.0404	0.00499991	6.426e-16	948498	3:52711472	NEK4	0
4	1720793	4:1720793_A_AG	A	AG	0.6304	-0.041	0.00509991	6.539e-16	917578	4:1720793	TMEM129	0
21	18383831	21:18383831_C_G	C	G	0.7328	0.0358	0.00439992	6.724e-16	1229582	21:18383831	TMPRSS15	0
12	124799642	12:124799642_C_T	T	C	0.7453	-0.0373	0.00459992	6.847e-16	1241290	12:124799642	SCARB1	0
21	18384238	21:18384238_G_A	A	G	0.2672	-0.0358	0.00439992	7.026e-16	1227295	21:18384238	TMPRSS15	0
6	45102376	6:45102376_GAC_G	G	GAC	0.2998	0.0434	0.0053999	7.095e-16	952692	6:45102376	SUPT3H	0
21	18383733	21:18383733_C_T	T	C	0.2673	-0.0358	0.00439992	7.167e-16	1225146	21:18383733	TMPRSS15	0
2	70709243	2:70709243_AT_A	A	AT	0.4779	-0.0454	0.0055999	7.181e-16	687712	2:70709243	ADD2	0
21	18384036	21:18384036_T_C	T	C	0.7328	0.0358	0.00439992	7.208e-16	1227295	21:18384036	TMPRSS15	0
3	52722335	3:52722335_A_C	A	C	0.4919	-0.0325	0.00399993	7.287e-16	1223122	3:52722335	NEK4	0
3	52919002	3:52919002_T_C	T	C	0.7232	-0.0347	0.00429992	7.328e-16	1273612	3:52919002	SFMBT1	0
20	34063034	20:34063034_C_T	T	C	0.2376	-0.0367	0.00459992	7.354e-16	1277334	20:34063034	RALY	0
6	44678306	6:44678306_A_T	A	T	0.6704	-0.0332	0.00409992	7.469e-16	1291846	6:44678306	SUPT3H	129193
3	52797634	3:52797634_G_C	C	G	0.4066	0.0364	0.00449992	7.494e-16	920195	3:52797634	ITIH3	0
21	18384338	21:18384338_G_A	A	G	0.2672	-0.0357	0.00439992	7.717e-16	1227295	21:18384338	TMPRSS15	0
20	34096581	20:34096581_T_C	T	C	0.7623	0.0367	0.00459992	7.723e-16	1277334	20:34096581	EIF2S2	0
12	23972718	12:23972718_C_T	T	C	0.4356	0.0324	0.00399993	7.804e-16	1243839	12:23972718	SOX5	0
2	33456330	2:33456330_T_C	T	C	0.6858	0.0338	0.00419992	7.886e-16	1292591	2:33456330	RASGRP3	0
20	34093153	20:34093153_G_A	A	G	0.2376	-0.0367	0.00459992	8.116e-16	1277334	20:34093153	EIF2S2	0
3	52835354	3:52835354_C_T	T	C	0.3676	0.0322	0.00399993	8.18e-16	1274644	3:52835354	TMEM110-MUSTN1	0
15	67370389	15:67370389_A_G	A	G	0.6628	0.034	0.00419992	8.214e-16	1253024	15:67370389	IQCH	0
20	34077403	20:34077403_T_C	T	C	0.7623	0.0366	0.00459992	8.376e-16	1277334	20:34077403	RALY	0
4	13010092	4:13010092_C_T	T	C	0.3735	-0.032	0.00399993	8.514e-16	1291845	4:13010092	RAB28	285925
20	34109427	20:34109427_A_G	A	G	0.7576	0.0366	0.00449992	8.614e-16	1285481	20:34109427	EIF2S2	0
4	1745500	4:1745500_G_T	T	G	0.2031	-0.0449	0.0055999	8.627e-16	903592	4:1745500	TACC3	322
4	13008725	4:13008725_A_T	A	T	0.6314	0.0322	0.00399993	9.048e-16	1290908	4:13008725	RAB28	287292
20	34080675	20:34080675_T_C	T	C	0.7562	0.0366	0.00459992	9.163e-16	1283729	20:34080675	RALY	0
12	23960729	12:23960729_C_T	T	C	0.1537	0.0431	0.0053999	9.209e-16	1282755	12:23960729	SOX5	0
16	53834508	16:53834508_T_C	T	C	0.3515	-0.0341	0.00419992	9.267e-16	1238780	16:53834508	FTO	0
21	18378360	21:18378360_A_G	A	G	0.7331	0.0357	0.00439992	9.384e-16	1237484	21:18378360	TMPRSS15	0
21	18385699	21:18385699_G_A	A	G	0.2671	-0.0356	0.00439992	9.404e-16	1227295	21:18385699	TMPRSS15	0
20	34093757	20:34093757_C_T	T	C	0.2376	-0.0366	0.00459992	9.419e-16	1274401	20:34093757	EIF2S2	0
2	33458629	2:33458629_G_C	C	G	0.3141	-0.0337	0.00419992	9.655e-16	1293094	2:33458629	RASGRP3	0
3	52622086	3:52622086_G_A	A	G	0.5114	0.0321	0.00399993	9.698e-16	1248083	3:52622086	PBRM1	0
20	34069370	20:34069370_A_G	A	G	0.7624	0.0366	0.00459992	1.029e-15	1274401	20:34069370	RALY	0
2	33457840	2:33457840_C_A	A	C	0.3017	-0.0341	0.00419992	1.029e-15	1293094	2:33457840	RASGRP3	0
3	52566820	3:52566820_C_A	A	C	0.3471	0.0326	0.00409992	1.056e-15	1285696	3:52566820	PBRM1	0
20	34102189	20:34102189_T_C	T	C	0.7625	0.0366	0.00459992	1.058e-15	1274401	20:34102189	EIF2S2	0
20	34054409	20:34054409_C_T	T	C	0.2423	-0.0364	0.00449992	1.078e-15	1293817	20:34054409	RALY	0
2	33417625	2:33417625_T_C	T	C	0.6902	0.0337	0.00419992	1.127e-15	1294320	2:33417625	LTBP1	18116
2	33430048	2:33430048_A_C	A	C	0.5018	0.0308	0.00379993	1.134e-15	1288293	2:33430048	RASGRP3	6301
2	33455742	2:33455742_A_G	A	G	0.6925	0.0338	0.00419992	1.134e-15	1292591	2:33455742	RASGRP3	0
19	45421254	19:45421254_G_A	A	G	0.1636	-0.043	0.0053999	1.149e-15	1256070	19:45421254	ERCC1	0
2	33428050	2:33428050_C_A	A	C	0.4782	-0.0308	0.00379993	1.168e-15	1288293	2:33428050	RASGRP3	8299
2	33421017	2:33421017_T_G	T	G	0.5082	0.0308	0.00379993	1.203e-15	1288293	2:33421017	RASGRP3	15332
1	219656094	1:219656094_G_T	T	G	0.6752	-0.0343	0.00429992	1.209e-15	1231396	1:219656094	LOC102723886	98814
4	1746229	4:1746229_G_T	T	G	0.3717	0.0372	0.00459992	1.286e-15	910000	4:1746229	TACC3	1051
1	219657124	1:219657124_T_G	T	G	0.3247	0.0343	0.00429992	1.307e-15	1231396	1:219657124	LOC102723886	99844
1	219656760	1:219656760_A_T	A	T	0.3248	0.0343	0.00429992	1.399e-15	1231396	1:219656760	LOC102723886	99480
20	34060286	20:34060286_T_C	T	C	0.7576	0.0362	0.00449992	1.41e-15	1293817	20:34060286	RALY	0
2	33428767	2:33428767_C_T	T	C	0.4852	-0.0307	0.00379993	1.435e-15	1288293	2:33428767	RASGRP3	7582
3	52833805	3:52833805_C_A	A	C	0.4645	0.0307	0.00389993	1.457e-15	1274334	3:52833805	MUSTN1	0
20	34055706	20:34055706_T_C	T	C	0.7577	0.0362	0.00449992	1.475e-15	1290884	20:34055706	RALY	0
20	34059337	20:34059337_T_C	T	C	0.7576	0.0362	0.00449992	1.535e-15	1290884	20:34059337	RALY	0
6	44678167	6:44678167_A_G	A	G	0.6714	-0.0329	0.00409992	1.559e-15	1292349	6:44678167	SUPT3H	129332
20	34079494	20:34079494_T_C	T	C	0.7607	0.0363	0.00459992	1.563e-15	1277334	20:34079494	RALY	0
2	33428307	2:33428307_C_T	T	C	0.4782	-0.0307	0.00389993	1.576e-15	1285360	2:33428307	RASGRP3	8042
12	23936398	12:23936398_G_A	A	G	0.162	0.0419	0.0052999	1.59e-15	1294320	12:23936398	SOX5	0
12	124801226	12:124801226_T_C	T	C	0.2936	0.0354	0.00439992	1.594e-15	1231899	12:124801226	SCARB1	0
17	2209871	17:2209871_C_T	T	C	0.6222	-0.0331	0.00419992	1.594e-15	1245931	17:2209871	SMG6	0
4	1748813	4:1748813_T_TCTCC	T	TCTCC	0.6238	-0.0402	0.00499991	1.604e-15	911827	4:1748813	TACC3	3635
20	34033548	20:34033548_C_T	T	C	0.2341	-0.0366	0.00459992	1.628e-15	1292134	20:34033548	RALY	0
20	34056952	20:34056952_T_C	T	C	0.7577	0.0362	0.00449992	1.643e-15	1290884	20:34056952	RALY	0
20	34105634	20:34105634_C_T	T	C	0.2377	-0.0366	0.00459992	1.658e-15	1251640	20:34105634	EIF2S2	0
2	33421637	2:33421637_A_G	A	G	0.5014	0.0306	0.00379993	1.665e-15	1288293	2:33421637	RASGRP3	14712
4	1737502	4:1737502_C_T	T	C	0.3733	0.0368	0.00459992	1.67e-15	911227	4:1737502	TACC3	0
4	1737108	4:1737108_C_T	T	C	0.3733	0.0368	0.00459992	1.716e-15	911227	4:1737108	TACC3	0
4	1738313	4:1738313_T_C	T	C	0.6268	-0.0368	0.00459992	1.746e-15	911227	4:1738313	TACC3	0
6	44680615	6:44680615_C_T	T	C	0.3282	0.0328	0.00409992	1.751e-15	1291123	6:44680615	SUPT3H	126884
17	2209888	17:2209888_G_A	A	G	0.621	-0.0331	0.00419992	1.82e-15	1245931	17:2209888	SMG6	0
11	67076064	11:67076064_G_A	A	G	0.0585	-0.0703	0.00879984	1.837e-15	1112637	11:67076064	RHOD	4047
2	33421791	2:33421791_A_G	A	G	0.5022	0.0306	0.00379993	1.907e-15	1288786	2:33421791	RASGRP3	14558
9	119126101	9:119126101_G_C	C	G	0.2132	-0.0382	0.00479991	1.925e-15	1289300	9:119126101	BRINP1	40529
4	1731126	4:1731126_G_A	A	G	0.3721	0.0367	0.00459992	1.928e-15	912480	4:1731126	TACC3	0
4	1740675	4:1740675_G_A	A	G	0.3733	0.0368	0.00459992	1.938e-15	911227	4:1740675	TACC3	0
20	34052676	20:34052676_C_G	C	G	0.7567	0.0376	0.00469991	1.962e-15	1201241	20:34052676	RALY	0
20	34101631	20:34101631_C_A	A	C	0.2378	-0.0365	0.00459992	1.967e-15	1249644	20:34101631	EIF2S2	0
20	34097353	20:34097353_T_C	T	C	0.7603	0.0362	0.00459992	1.994e-15	1277334	20:34097353	EIF2S2	0
12	23974404	12:23974404_G_C	C	G	0.2495	0.036	0.00449992	2.001e-15	1256792	12:23974404	SOX5	0
3	52744224	3:52744224_C_CA	CA	C	0.4039	0.0394	0.00499991	2.009e-15	940153	3:52744224	NEK4	0
20	34048625	20:34048625_T_C	T	C	0.7575	0.036	0.00449992	2.022e-15	1293817	20:34048625	RALY	0
3	52912214	3:52912214_G_A	A	G	0.6263	-0.0329	0.00409992	2.051e-15	1238276	3:52912214	SFMBT1	0
20	34048661	20:34048661_C_T	T	C	0.2425	-0.036	0.00449992	2.052e-15	1293817	20:34048661	RALY	0
17	2208899	17:2208899_G_T	T	G	0.6226	-0.033	0.00419992	2.069e-15	1245931	17:2208899	SMG6	0
12	23975953	12:23975953_G_T	T	G	0.1528	0.0427	0.0053999	2.07e-15	1282755	12:23975953	SOX5	0
20	34107956	20:34107956_A_G	A	G	0.7563	0.0361	0.00459992	2.079e-15	1284232	20:34107956	EIF2S2	0
20	34045513	20:34045513_A_G	A	G	0.7574	0.036	0.00449992	2.125e-15	1293817	20:34045513	RALY	0
21	18391079	21:18391079_C_T	T	C	0.2654	-0.0354	0.00449992	2.137e-15	1237484	21:18391079	TMPRSS15	0
2	33431529	2:33431529_C_G	C	G	0.5063	0.0305	0.00379993	2.138e-15	1288293	2:33431529	RASGRP3	4820
21	18390066	21:18390066_G_T	T	G	0.2679	-0.0352	0.00439992	2.16e-15	1236981	21:18390066	TMPRSS15	0
3	52690944	3:52690944_TAA_T	T	TAA	0.4041	0.0393	0.00499991	2.182e-15	950591	3:52690944	GNL3	0
20	34048161	20:34048161_C_T	T	C	0.2426	-0.036	0.00449992	2.196e-15	1293817	20:34048161	RALY	0
6	44679934	6:44679934_G_A	A	G	0.3278	0.0327	0.00409992	2.211e-15	1292349	6:44679934	SUPT3H	127565
3	52899284	3:52899284_G_C	C	G	0.6272	-0.033	0.00419992	2.214e-15	1230341	3:52899284	SFMBT1	698
20	34096725	20:34096725_A_G	A	G	0.7603	0.0361	0.00459992	2.256e-15	1277334	20:34096725	EIF2S2	0
20	34052604	20:34052604_A_G	A	G	0.757	0.036	0.00449992	2.3e-15	1286418	20:34052604	RALY	0
20	34108260	20:34108260_T_C	T	C	0.745	0.036	0.00449992	2.3e-15	1242504	20:34108260	EIF2S2	0
3	52709831	3:52709831_A_T	A	T	0.6084	-0.0402	0.00509991	2.32e-15	947560	3:52709831	NEK4	949
3	52784800	3:52784800_TAA_T	T	TAA	0.4034	0.0393	0.00499991	2.331e-15	950591	3:52784800	ITIH1	0
20	34063095	20:34063095_C_T	T	C	0.2394	-0.0361	0.00459992	2.344e-15	1277334	20:34063095	RALY	0
3	52747623	3:52747623_CA_C	CA	C	0.597	-0.0392	0.00499991	2.378e-15	950591	3:52747623	NEK4	0
20	34076780	20:34076780_A_G	A	G	0.7604	0.036	0.00459992	2.471e-15	1277334	20:34076780	RALY	0
20	34046501	20:34046501_G_A	A	G	0.2426	-0.0359	0.00449992	2.494e-15	1293817	20:34046501	RALY	0
3	52913006	3:52913006_C_T	T	C	0.6289	-0.0328	0.00409992	2.495e-15	1239801	3:52913006	SFMBT1	0
2	33431618	2:33431618_C_T	T	C	0.4942	-0.0304	0.00379993	2.526e-15	1288293	2:33431618	RASGRP3	4731
20	34077848	20:34077848_G_A	A	G	0.2396	-0.036	0.00459992	2.546e-15	1277334	20:34077848	RALY	0
20	34045191	20:34045191_G_A	A	G	0.2426	-0.0359	0.00449992	2.6e-15	1293817	20:34045191	RALY	0
9	116897213	9:116897213_C_A	A	C	0.2752	0.0354	0.00449992	2.608e-15	1242923	9:116897213	ASTN2	0
4	1742779	4:1742779_G_A	A	G	0.3718	0.0367	0.00459992	2.609e-15	911227	4:1742779	TACC3	0
6	45075696	6:45075696_T_TAA	T	TAA	0.695	-0.0423	0.0053999	2.64e-15	952692	6:45075696	SUPT3H	0
21	18396523	21:18396523_A_G	A	G	0.7378	0.0353	0.00449992	2.652e-15	1237484	21:18396523	TMPRSS15	0
20	33913681	20:33913681_A_C	A	C	0.6747	0.0357	0.00449992	2.677e-15	1047581	20:33913681	CHMP4B	59314
20	34075687	20:34075687_T_G	T	G	0.7603	0.036	0.00459992	2.685e-15	1277334	20:34075687	RALY	0
3	52747481	3:52747481_AAAAAT_A	A	AAAAAT	0.403	0.0392	0.00499991	2.699e-15	950591	3:52747481	NEK4	0
20	34065195	20:34065195_A_G	A	G	0.7605	0.036	0.00459992	2.704e-15	1277334	20:34065195	RALY	0
3	52704076	3:52704076_AG_A	A	AG	0.4089	0.039	0.00489991	2.734e-15	951092	3:52704076	GLT8D1	0
20	34075688	20:34075688_T_C	T	C	0.7603	0.036	0.00459992	2.738e-15	1277334	20:34075688	RALY	0
3	52540544	3:52540544_G_T	T	G	0.3395	0.0339	0.00429992	2.778e-15	1171562	3:52540544	SMIM4	0
20	34065125	20:34065125_A_G	A	G	0.7605	0.036	0.00459992	2.798e-15	1277334	20:34065125	RALY	0
20	34101821	20:34101821_A_G	A	G	0.7605	0.036	0.00459992	2.819e-15	1274401	20:34101821	EIF2S2	0
20	34045611	20:34045611_T_A	A	T	0.2426	-0.0358	0.00449992	2.894e-15	1293817	20:34045611	RALY	0
17	2194852	17:2194852_C_T	T	C	0.6352	-0.0331	0.00419992	2.946e-15	1231177	17:2194852	SMG6	0
4	1720550	4:1720550_T_C	T	C	0.6277	-0.0364	0.00459992	2.952e-15	912480	4:1720550	TMEM129	0
6	44767488	6:44767488_GATATAA_G	G	GATATAA	0.2877	0.0428	0.0053999	2.994e-15	952692	6:44767488	SUPT3H	40011
20	34066645	20:34066645_T_C	T	C	0.7604	0.0359	0.00459992	3.016e-15	1277334	20:34066645	RALY	0
4	1721348	4:1721348_G_A	A	G	0.372	0.0364	0.00459992	3.02e-15	912480	4:1721348	TMEM129	0
2	33430603	2:33430603_G_C	C	G	0.4749	-0.0304	0.00389993	3.055e-15	1285360	2:33430603	RASGRP3	5746
20	34052273	20:34052273_G_A	A	G	0.2425	-0.0359	0.00449992	3.091e-15	1285915	20:34052273	RALY	0
2	70697720	2:70697720_C_A	A	C	0.3355	-0.0324	0.00409992	3.158e-15	1290186	2:70697720	ADD2	0
20	34165582	20:34165582_G_C	C	G	0.7763	0.0388	0.00489991	3.182e-15	1233154	20:34165582	ASIP	20911
16	53823990	16:53823990_C_T	T	C	0.514	0.0392	0.00499991	3.2e-15	947619	16:53823990	FTO	0
20	34074831	20:34074831_A_G	A	G	0.7595	0.036	0.00459992	3.265e-15	1277140	20:34074831	RALY	0
15	67370445	15:67370445_G_A	A	G	0.4674	-0.0313	0.00399993	3.284e-15	1243142	15:67370445	IQCH	0
20	34088764	20:34088764_G_A	A	G	0.2416	-0.0359	0.00459992	3.345e-15	1277837	20:34088764	EIF2S2	0
20	34066312	20:34066312_T_C	T	C	0.7605	0.0359	0.00459992	3.419e-15	1277334	20:34066312	RALY	0
4	1724789	4:1724789_C_T	T	C	0.1049	-0.0528	0.00669988	3.43e-15	1195103	4:1724789	TACC3	0
1	219655876	1:219655876_A_G	A	G	0.3227	0.0339	0.00429992	3.447e-15	1231396	1:219655876	LOC102723886	98596
3	52923251	3:52923251_G_C	C	G	0.6264	-0.0326	0.00409992	3.45e-15	1245150	3:52923251	SFMBT1	0
9	116902687	9:116902687_T_C	T	C	0.7248	-0.0354	0.00449992	3.461e-15	1242923	9:116902687	ASTN2	0
20	34017944	20:34017944_C_G	C	G	0.7103	0.0336	0.00429992	3.469e-15	1291127	20:34017944	RALY	0
11	66988048	11:66988048_C_A	A	C	0.074	-0.0635	0.00809985	3.563e-15	1069784	11:66988048	C11orf86	11040
12	23949888	12:23949888_C_T	T	C	0.591	0.0344	0.00439992	3.632e-15	1093871	12:23949888	SOX5	0
4	1743754	4:1743754_C_T	T	C	0.3718	0.0365	0.00459992	3.773e-15	911227	4:1743754	TACC3	0
9	116899138	9:116899138_C_G	C	G	0.7086	-0.0346	0.00439992	3.787e-15	1242923	9:116899138	ASTN2	0
20	34043946	20:34043946_T_C	T	C	0.7573	0.0358	0.00459992	3.833e-15	1286418	20:34043946	RALY	0
1	219655838	1:219655838_G_C	C	G	0.6752	-0.0337	0.00429992	3.862e-15	1231396	1:219655838	LOC102723886	98558
3	52891756	3:52891756_A_T	A	T	0.7523	-0.0365	0.00459992	3.87e-15	1161764	3:52891756	TMEM110-MUSTN1	0
3	52936763	3:52936763_C_T	T	C	0.6272	-0.0325	0.00409992	3.928e-15	1248382	3:52936763	SFMBT1	0
4	1750155	4:1750155_C_T	T	C	0.3713	0.0336	0.00429992	3.954e-15	1216757	4:1750155	TACC3	4977
16	53823878	16:53823878_T_C	T	C	0.4861	-0.0391	0.00499991	3.963e-15	947619	16:53823878	FTO	0
20	34059675	20:34059675_A_G	A	G	0.7573	0.0358	0.00459992	3.982e-15	1278556	20:34059675	RALY	0
20	34037523	20:34037523_A_G	A	G	0.7559	0.0372	0.00469991	3.994e-15	1199045	20:34037523	RALY	0
19	45428234	19:45428234_G_A	A	G	0.1643	-0.0426	0.0053999	4.009e-15	1256070	19:45428234	ERCC1	0
3	52913781	3:52913781_C_T	T	C	0.6296	-0.0325	0.00409992	4.176e-15	1239995	3:52913781	SFMBT1	0
3	52763000	3:52763000_A_T	A	T	0.5672	-0.0348	0.00439992	4.322e-15	927391	3:52763000	NEK4	0
3	52908398	3:52908398_T_C	T	C	0.3749	0.0326	0.00419992	4.346e-15	1239298	3:52908398	SFMBT1	0
4	1715250	4:1715250_C_T	T	C	0.3724	0.0361	0.00459992	4.452e-15	921062	4:1715250	TMEM129	702
20	34165609	20:34165609_C_T	T	C	0.776	0.0386	0.00489991	4.485e-15	1233154	20:34165609	ASIP	20884
20	34107160	20:34107160_G_C	C	G	0.2411	-0.0358	0.00459992	4.541e-15	1276397	20:34107160	EIF2S2	0
20	34036865	20:34036865_G_A	A	G	0.2436	-0.0357	0.00459992	4.544e-15	1284232	20:34036865	RALY	0
6	44769868	6:44769868_TAA_T	T	TAA	0.2876	0.0425	0.0053999	4.571e-15	952692	6:44769868	SUPT3H	37631
9	116916214	9:116916214_C_A	A	C	0.3282	0.032	0.00409992	4.575e-15	1291631	9:116916214	ASTN2	0
17	2005255	17:2005255_CAGA_C	CAGA	C	0.7849	-0.0462	0.00589989	4.58e-15	950591	17:2005255	RTN4RL1	0
3	52532291	3:52532291_G_C	C	G	0.4043	0.0313	0.00399993	4.585e-15	1256792	3:52532291	NT5DC2	0
3	52938092	3:52938092_C_G	C	G	0.3731	0.0324	0.00409992	4.669e-15	1248576	3:52938092	SFMBT1	0
3	52924227	3:52924227_C_T	T	C	0.6286	-0.0324	0.00409992	4.69e-15	1248382	3:52924227	SFMBT1	0
6	44784298	6:44784298_T_TAAC	T	TAAC	0.711	-0.0425	0.0053999	4.779e-15	941753	6:44784298	SUPT3H	23201
20	34161966	20:34161966_C_T	T	C	0.776	0.0385	0.00489991	4.791e-15	1233154	20:34161966	ASIP	24527
3	52649748	3:52649748_A_G	A	G	0.4982	-0.0314	0.00399993	4.803e-15	1246653	3:52649748	PBRM1	0
4	1718883	4:1718883_A_T	A	T	0.6274	-0.0361	0.00459992	4.823e-15	921062	4:1718883	TMEM129	0
3	52922621	3:52922621_C_T	T	C	0.6301	-0.0324	0.00409992	4.841e-15	1248576	3:52922621	SFMBT1	0
21	18393363	21:18393363_G_A	A	G	0.2652	-0.0349	0.00449992	4.892e-15	1237484	21:18393363	TMPRSS15	0
20	34045392	20:34045392_G_C	C	G	0.2428	-0.0356	0.00459992	4.906e-15	1286418	20:34045392	RALY	0
12	24117091	12:24117091_C_A	A	C	0.5073	0.0302	0.00389993	4.943e-15	1282542	12:24117091	SOX5	0
6	45146792	6:45146792_C_T	T	C	0.3037	0.0402	0.00509991	5.123e-15	1059939	6:45146792	SUPT3H	0
3	52903446	3:52903446_C_T	T	C	0.6097	-0.0325	0.00409992	5.14e-15	1213994	3:52903446	SFMBT1	0
9	116911147	9:116911147_A_T	A	T	0.7234	-0.0355	0.00449992	5.166e-15	1243127	9:116911147	ASTN2	0
19	45427125	19:45427125_T_A	A	T	0.1646	-0.0423	0.0053999	5.291e-15	1256070	19:45427125	ERCC1	0
4	1715349	4:1715349_C_T	T	C	0.3709	0.036	0.00459992	5.303e-15	927710	4:1715349	TMEM129	603
4	1719620	4:1719620_T_G	T	G	0.6275	-0.036	0.00459992	5.474e-15	921062	4:1719620	TMEM129	0
17	2205719	17:2205719_A_C	A	C	0.3851	0.0323	0.00409992	5.534e-15	1247157	17:2205719	SMG6	0
6	44889892	6:44889892_GTGGGGA_G	G	GTGGGGA	0.2868	0.0425	0.0053999	5.556e-15	952692	6:44889892	SUPT3H	0
3	52717229	3:52717229_T_A	A	T	0.4107	0.0414	0.0052999	5.69e-15	870781	3:52717229	NEK4	0
20	34062710	20:34062710_C_T	T	C	0.2413	-0.0356	0.00459992	5.817e-15	1277334	20:34062710	RALY	0
20	34013252	20:34013252_G_A	A	G	0.2897	-0.0333	0.00429992	5.909e-15	1291127	20:34013252	RALY	0
15	75101530	15:75101530_C_T	T	C	0.6304	0.0334	0.00429992	5.991e-15	1227959	15:75101530	PPCDC	50804
9	116935696	9:116935696_C_G	C	G	0.6653	-0.0316	0.00409992	6.03e-15	1290216	9:116935696	ASTN2	0
6	44754956	6:44754956_A_AT	A	AT	0.7109	-0.0423	0.0053999	6.121e-15	952692	6:44754956	SUPT3H	52543
20	34163526	20:34163526_G_A	A	G	0.7763	0.0383	0.00489991	6.219e-15	1240852	20:34163526	ASIP	22967
4	1701317	4:1701317_G_A	A	G	0.3664	0.0361	0.00459992	6.33e-15	914395	4:1701317	SLBP	0
4	1745751	4:1745751_A_G	A	G	0.1989	-0.0466	0.00599989	6.353e-15	841543	4:1745751	TACC3	573
12	23974620	12:23974620_A_G	A	G	0.5479	-0.0313	0.00399993	6.386e-15	1242613	12:23974620	SOX5	0
3	52765882	3:52765882_C_T	T	C	0.4327	0.0346	0.00439992	6.406e-15	927391	3:52765882	NEK4	0
15	75102851	15:75102851_T_C	T	C	0.3696	-0.0334	0.00429992	6.435e-15	1228896	15:75102851	PPCDC	52125
20	34061578	20:34061578_T_C	T	C	0.7569	0.0355	0.00449992	6.474e-15	1285915	20:34061578	RALY	0
6	45284923	6:45284923_C_T	T	C	0.3033	0.0345	0.00439992	6.568e-15	1171946	6:45284923	SUPT3H	0
15	75102714	15:75102714_G_A	A	G	0.6302	0.0334	0.00429992	6.581e-15	1228896	15:75102714	PPCDC	51988
12	23949396	12:23949396_T_C	T	C	0.6954	0.0339	0.00439992	6.631e-15	1244087	12:23949396	SOX5	0
4	1737585	4:1737585_T_C	T	C	0.2056	-0.0462	0.00589989	6.65e-15	841912	4:1737585	TACC3	0
4	1723279	4:1723279_T_C	T	C	0.1985	-0.0459	0.00589989	6.725e-15	1049129	4:1723279	TACC3	0
9	116935688	9:116935688_C_T	T	C	0.3351	0.0316	0.00409992	6.802e-15	1290216	9:116935688	ASTN2	0
3	52893426	3:52893426_T_C	T	C	0.3985	0.0333	0.00429992	6.848e-15	1133871	3:52893426	TMEM110-MUSTN1	0
3	52450043	3:52450043_A_G	A	G	0.6583	-0.032	0.00409992	6.89e-15	1255900	3:52450043	TNNC1	1048
15	67370368	15:67370368_C_G	C	G	0.5332	0.0309	0.00399993	6.986e-15	1243839	15:67370368	IQCH	0
17	54842555	17:54842555_C_T	T	C	0.4904	-0.0304	0.00389993	6.986e-15	1239094	17:54842555	TOM1L1	58136
20	33954913	20:33954913_C_A	A	C	0.6217	0.0398	0.00509991	7.055e-15	883272	20:33954913	RALY	38739
3	52810933	3:52810933_A_T	A	T	0.6024	-0.0395	0.00509991	7.096e-15	911018	3:52810933	ITIH3	1924
20	34066346	20:34066346_T_C	T	C	0.7587	0.0354	0.00459992	7.256e-15	1277334	20:34066346	RALY	0
19	45395619	19:45395619_A_G	A	G	0.8473	0.0421	0.0053999	7.338e-15	1238361	19:45395619	PPP1R13L	0
17	54841961	17:54841961_T_C	T	C	0.5097	0.0304	0.00389993	7.426e-15	1239587	17:54841961	TOM1L1	58730
4	1700368	4:1700368_C_T	T	C	0.3658	0.0361	0.00459992	7.525e-15	912480	4:1700368	SLBP	0
15	75102923	15:75102923_G_T	T	G	0.6295	0.0333	0.00429992	7.543e-15	1228896	15:75102923	PPCDC	52197
3	52833219	3:52833219_G_A	A	G	0.3587	0.0312	0.00399993	7.753e-15	1274838	3:52833219	MUSTN1	0
20	34073379	20:34073379_G_A	A	G	0.2411	-0.0354	0.00459992	7.776e-15	1277334	20:34073379	RALY	0
3	52880128	3:52880128_G_T	T	G	0.3898	0.0351	0.00449992	7.795e-15	917556	3:52880128	TMEM110-MUSTN1	0
20	34063865	20:34063865_A_G	A	G	0.7589	0.0354	0.00459992	7.859e-15	1277334	20:34063865	RALY	0
9	119122437	9:119122437_T_G	T	G	0.7877	0.0373	0.00479991	8.101e-15	1294126	9:119122437	BRINP1	44193
3	53009595	3:53009595_T_C	T	C	0.6537	-0.0312	0.00399993	8.156e-15	1291540	3:53009595	SFMBT1	0
6	44875577	6:44875577_AT_A	A	AT	0.2879	0.0422	0.0053999	8.626e-15	952692	6:44875577	SUPT3H	0
2	33372505	2:33372505_A_G	A	G	0.6921	0.0327	0.00419992	8.656e-15	1294320	2:33372505	LTBP1	0
3	52753532	3:52753532_T_G	T	G	0.5653	-0.0344	0.00439992	8.74e-15	927391	3:52753532	NEK4	0
15	75097780	15:75097780_C_T	T	C	0.6306	0.0332	0.00429992	8.768e-15	1227765	15:75097780	PPCDC	47054
6	45147668	6:45147668_C_G	C	G	0.6964	-0.0399	0.00509991	8.769e-15	1059939	6:45147668	SUPT3H	0
17	54845148	17:54845148_C_T	T	C	0.4902	-0.0302	0.00389993	8.932e-15	1239587	17:54845148	TOM1L1	55543
9	116935764	9:116935764_C_G	C	G	0.6652	-0.0314	0.00409992	9.055e-15	1290216	9:116935764	ASTN2	0
20	34097136	20:34097136_A_G	A	G	0.7582	0.0353	0.00459992	9.093e-15	1277334	20:34097136	EIF2S2	0
6	45147662	6:45147662_T_C	T	C	0.6964	-0.0399	0.00509991	9.129e-15	1059939	6:45147662	SUPT3H	0
4	1737262	4:1737262_T_C	T	C	0.2002	-0.046	0.00589989	9.161e-15	844884	4:1737262	TACC3	0
2	70720245	2:70720245_A_C	A	C	0.6478	0.0314	0.00409992	9.213e-15	1281873	2:70720245	ADD2	0
3	52619836	3:52619836_T_C	T	C	0.569	-0.0343	0.00439992	9.533e-15	929672	3:52619836	PBRM1	0
6	45211230	6:45211230_AAACT_A	A	AAACT	0.3059	0.0415	0.0053999	9.623e-15	944791	6:45211230	SUPT3H	0
3	52766122	3:52766122_A_G	A	G	0.5654	-0.0343	0.00439992	9.666e-15	927391	3:52766122	NEK4	0
3	52708075	3:52708075_A_T	A	T	0.573	-0.0329	0.00419992	9.674e-15	1067388	3:52708075	SPCS1	0
4	1699512	4:1699512_G_A	A	G	0.3658	0.0359	0.00459992	9.813e-15	912480	4:1699512	SLBP	0
17	54845117	17:54845117_C_T	T	C	0.4902	-0.0302	0.00389993	9.826e-15	1239587	17:54845117	TOM1L1	55574
3	52891707	3:52891707_A_G	A	G	0.3986	0.0332	0.00429992	9.93e-15	1125790	3:52891707	TMEM110-MUSTN1	0
3	52793602	3:52793602_C_T	T	C	0.4345	0.0343	0.00439992	9.96e-15	927391	3:52793602	ITIH3	1166
17	54850753	17:54850753_G_A	A	G	0.4904	-0.0301	0.00389993	1.005e-14	1239587	17:54850753	TOM1L1	49938
4	1696103	4:1696103_C_T	T	C	0.5217	0.0314	0.00409992	1.007e-14	1220175	4:1696103	SLBP	0
3	53007803	3:53007803_T_C	T	C	0.6514	-0.0311	0.00399993	1.014e-14	1285236	3:53007803	SFMBT1	0
20	34008162	20:34008162_T_C	T	C	0.705	0.0328	0.00419992	1.015e-14	1291127	20:34008162	RALY	0
4	1703646	4:1703646_A_G	A	G	0.4782	-0.0314	0.00409992	1.027e-14	1222371	4:1703646	SLBP	0
3	52765646	3:52765646_C_T	T	C	0.4346	0.0343	0.00439992	1.029e-14	927391	3:52765646	NEK4	0
6	34797241	6:34797241_G_A	A	G	0.2749	0.0336	0.00429992	1.033e-14	1273612	6:34797241	UHRF1BP1	0
17	54849224	17:54849224_C_T	T	C	0.4908	-0.0301	0.00389993	1.047e-14	1240309	17:54849224	TOM1L1	51467
4	1732573	4:1732573_GGGGT_G	G	GGGGT	0.1946	-0.0479	0.00619989	1.058e-14	961274	4:1732573	TACC3	0
3	52794367	3:52794367_T_G	T	G	0.5654	-0.0343	0.00439992	1.065e-14	927391	3:52794367	ITIH3	401
20	34099789	20:34099789_A_G	A	G	0.7581	0.0352	0.00459992	1.072e-14	1277334	20:34099789	EIF2S2	0
3	52779801	3:52779801_T_C	T	C	0.5654	-0.0343	0.00439992	1.074e-14	927391	3:52779801	ITIH1	0
9	119122721	9:119122721_A_C	A	C	0.7876	0.0371	0.00479991	1.077e-14	1294126	9:119122721	BRINP1	43909
3	52780509	3:52780509_A_T	A	T	0.5654	-0.0343	0.00439992	1.086e-14	927391	3:52780509	ITIH1	0
3	52784416	3:52784416_C_T	T	C	0.4343	0.0343	0.00439992	1.089e-14	927391	3:52784416	ITIH1	0
9	119122053	9:119122053_T_C	T	C	0.7877	0.0371	0.00479991	1.094e-14	1294126	9:119122053	BRINP1	44577
2	70717078	2:70717078_C_T	T	C	0.3513	-0.0313	0.00409992	1.097e-14	1278347	2:70717078	ADD2	0
3	52676065	3:52676065_C_T	T	C	0.3983	0.0418	0.0053999	1.104e-14	838119	3:52676065	PBRM1	0
3	52776908	3:52776908_T_C	T	C	0.5653	-0.0342	0.00439992	1.109e-14	927391	3:52776908	ITIH1	678
20	34036699	20:34036699_A_C	A	C	0.7556	0.0352	0.00459992	1.115e-14	1284232	20:34036699	RALY	0
3	52774530	3:52774530_C_T	T	C	0.4346	0.0342	0.00439992	1.147e-14	927391	3:52774530	ITIH1	3056
6	45144224	6:45144224_G_A	A	G	0.306	0.0401	0.0051999	1.171e-14	988466	6:45144224	SUPT3H	0
6	44764906	6:44764906_A_AC	A	AC	0.7102	-0.0417	0.0053999	1.176e-14	952692	6:44764906	SUPT3H	42593
2	70723048	2:70723048_C_T	T	C	0.3518	-0.0314	0.00409992	1.216e-14	1283597	2:70723048	ADD2	0
3	52752075	3:52752075_T_G	T	G	0.5652	-0.0342	0.00439992	1.217e-14	927391	3:52752075	NEK4	0
15	75090349	15:75090349_C_T	T	C	0.6304	0.033	0.00429992	1.225e-14	1227765	15:75090349	PPCDC	39623
3	52584715	3:52584715_A_G	A	G	0.569	-0.0342	0.00439992	1.225e-14	926739	3:52584715	PBRM1	0
12	23975993	12:23975993_C_A	A	C	0.2877	-0.0345	0.00449992	1.228e-14	1217856	12:23975993	SOX5	0
3	52771468	3:52771468_T_C	T	C	0.5653	-0.0342	0.00439992	1.235e-14	927391	3:52771468	NEK4	519
3	52788959	3:52788959_A_G	A	G	0.5657	-0.0342	0.00439992	1.248e-14	927391	3:52788959	ITIH1	0
4	13063846	4:13063846_C_T	T	C	0.5743	0.0435	0.0055999	1.265e-14	782023	4:13063846	RAB28	232171
20	34014192	20:34014192_G_A	A	G	0.2933	-0.0328	0.00429992	1.279e-14	1291127	20:34014192	RALY	0
3	52916916	3:52916916_C_T	T	C	0.2522	0.0342	0.00439992	1.288e-14	1273612	3:52916916	SFMBT1	0
4	1735930	4:1735930_C_T	T	C	0.7981	0.0455	0.00589989	1.288e-14	864365	4:1735930	TACC3	0
17	2014496	17:2014496_TAA_T	T	TAA	0.2144	0.0456	0.00589989	1.301e-14	942009	17:2014496	RTN4RL1	0
6	45136922	6:45136922_A_T	A	T	0.6961	-0.0397	0.00509991	1.303e-14	1059939	6:45136922	SUPT3H	0
3	52767427	3:52767427_C_T	T	C	0.4346	0.0341	0.00439992	1.329e-14	927391	3:52767427	NEK4	0
4	1739592	4:1739592_A_G	A	G	0.2077	-0.0456	0.00589989	1.332e-14	849813	4:1739592	TACC3	0
3	52893465	3:52893465_C_T	T	C	0.2989	0.0336	0.00439992	1.334e-14	1171612	3:52893465	TMEM110-MUSTN1	0
3	52743384	3:52743384_G_A	A	G	0.4347	0.0341	0.00439992	1.341e-14	927391	3:52743384	NEK4	0
21	18405615	21:18405615_C_G	C	G	0.7394	0.0346	0.00449992	1.348e-14	1237484	21:18405615	TMPRSS15	1809
3	52762698	3:52762698_C_T	T	C	0.4278	0.0342	0.00439992	1.35e-14	927391	3:52762698	NEK4	0
3	52831701	3:52831701_C_G	C	G	0.6633	-0.0314	0.00409992	1.352e-14	1291106	3:52831701	ITIH4	1000
4	1726818	4:1726818_T_C	T	C	0.1994	-0.0456	0.00589989	1.36e-14	865547	4:1726818	TACC3	0
21	18418085	21:18418085_A_T	A	T	0.7791	0.0366	0.00479991	1.362e-14	1247489	21:18418085	TMPRSS15	14279
6	44987009	6:44987009_G_A	A	G	0.2866	0.0402	0.0051999	1.375e-14	1059939	6:44987009	SUPT3H	0
3	52456973	3:52456973_A_G	A	G	0.6588	-0.0316	0.00409992	1.4e-14	1255900	3:52456973	NISCH	0
3	52725771	3:52725771_G_T	T	G	0.435	0.0341	0.00439992	1.408e-14	927391	3:52725771	NEK4	0
3	52586682	3:52586682_T_A	A	T	0.4312	0.0341	0.00439992	1.412e-14	929672	3:52586682	PBRM1	0
3	52634092	3:52634092_C_T	T	C	0.4309	0.0341	0.00439992	1.412e-14	927391	3:52634092	PBRM1	0
6	45146837	6:45146837_C_G	C	G	0.6965	-0.0396	0.00509991	1.439e-14	1059939	6:45146837	SUPT3H	0
17	2194476	17:2194476_C_T	T	C	0.6465	-0.0374	0.00489991	1.446e-14	1050311	17:2194476	SMG6	0
4	1694809	4:1694809_T_C	T	C	0.6344	-0.0358	0.00469991	1.465e-14	910289	4:1694809	SLBP	0
3	52507719	3:52507719_G_C	C	G	0.3992	0.031	0.00399993	1.482e-14	1232035	3:52507719	STAB1	0
3	52593119	3:52593119_A_G	A	G	0.569	-0.0341	0.00439992	1.486e-14	929672	3:52593119	PBRM1	0
3	52603352	3:52603352_A_G	A	G	0.5691	-0.0341	0.00439992	1.496e-14	929672	3:52603352	PBRM1	0
6	45227358	6:45227358_TA_T	T	TA	0.2788	0.0423	0.0054999	1.502e-14	952692	6:45227358	SUPT3H	0
4	1742400	4:1742400_T_C	T	C	0.2049	-0.0457	0.00589989	1.509e-14	841912	4:1742400	TACC3	0
3	52733078	3:52733078_C_CATGCTT	CATGCTT	C	0.4277	0.0374	0.00489991	1.511e-14	984098	3:52733078	NEK4	0
3	52719088	3:52719088_C_T	T	C	0.435	0.034	0.00439992	1.514e-14	927391	3:52719088	NEK4	0
3	52606292	3:52606292_C_T	T	C	0.4309	0.0341	0.00439992	1.515e-14	929672	3:52606292	PBRM1	0
2	33417110	2:33417110_T_C	T	C	0.493	0.0295	0.00379993	1.53e-14	1286943	2:33417110	LTBP1	17601
3	52599789	3:52599789_A_G	A	G	0.5691	-0.034	0.00439992	1.533e-14	929672	3:52599789	PBRM1	0
3	52593138	3:52593138_A_G	A	G	0.569	-0.034	0.00439992	1.55e-14	929672	3:52593138	PBRM1	0
11	66951965	11:66951965_G_C	C	G	0.0529	-0.072	0.00939983	1.552e-14	1112637	11:66951965	PC	0
6	45286413	6:45286413_T_TATAC	T	TATAC	0.693	-0.0411	0.0052999	1.557e-14	944791	6:45286413	SUPT3H	0
3	52740182	3:52740182_C_G	C	G	0.5654	-0.034	0.00439992	1.558e-14	927391	3:52740182	NEK4	0
3	52716937	3:52716937_T_C	T	C	0.565	-0.034	0.00439992	1.565e-14	927391	3:52716937	NEK4	0
19	45396144	19:45396144_C_T	T	C	0.1524	-0.0416	0.0053999	1.568e-14	1246263	19:45396144	PPP1R13L	0
3	52598608	3:52598608_G_A	A	G	0.4309	0.034	0.00439992	1.575e-14	929672	3:52598608	PBRM1	0
11	67097778	11:67097778_T_C	T	C	0.9257	0.0602	0.00779986	1.581e-14	1104055	11:67097778	KDM2A	21490
3	52746541	3:52746541_T_G	T	G	0.5653	-0.034	0.00439992	1.585e-14	927391	3:52746541	NEK4	0
3	52618018	3:52618018_T_C	T	C	0.565	-0.034	0.00439992	1.596e-14	929672	3:52618018	PBRM1	0
3	52604180	3:52604180_A_G	A	G	0.569	-0.034	0.00439992	1.623e-14	929672	3:52604180	PBRM1	0
17	67502138	17:67502138_G_A	A	G	0.5859	0.0313	0.00409992	1.628e-14	1249444	17:67502138	PITPNC1	0
3	52618941	3:52618941_A_T	A	T	0.5652	-0.034	0.00439992	1.67e-14	929672	3:52618941	PBRM1	0
6	45208938	6:45208938_A_G	A	G	0.6951	-0.0394	0.00509991	1.685e-14	1059939	6:45208938	SUPT3H	0
3	52678370	3:52678370_C_T	T	C	0.435	0.034	0.00439992	1.691e-14	927391	3:52678370	PBRM1	0
2	33414618	2:33414618_T_C	T	C	0.7652	0.0357	0.00469991	1.692e-14	1265823	2:33414618	LTBP1	15109
6	45300083	6:45300083_G_GTA	G	GTA	0.6924	-0.041	0.0052999	1.696e-14	942254	6:45300083	SUPT3H	0
3	52731269	3:52731269_T_C	T	C	0.5649	-0.034	0.00439992	1.708e-14	927391	3:52731269	NEK4	0
17	2194482	17:2194482_G_A	A	G	0.646	-0.0373	0.00489991	1.727e-14	1050311	17:2194482	SMG6	0
3	52605005	3:52605005_T_C	T	C	0.569	-0.034	0.00439992	1.746e-14	929672	3:52605005	PBRM1	0
2	33405332	2:33405332_A_G	A	G	0.4976	0.0294	0.00379993	1.756e-14	1290110	2:33405332	LTBP1	5823
11	66951966	11:66951966_G_C	C	G	0.0527	-0.072	0.00939983	1.775e-14	1112637	11:66951966	PC	0
6	45344837	6:45344837_TCA_T	T	TCA	0.303	0.0412	0.0053999	1.775e-14	944791	6:45344837	SUPT3H	0
3	52694198	3:52694198_C_T	T	C	0.4349	0.0339	0.00439992	1.777e-14	927391	3:52694198	GNL3	0
4	1733487	4:1733487_A_G	A	G	0.2054	-0.0453	0.00589989	1.777e-14	856965	4:1733487	TACC3	0
3	52898121	3:52898121_T_G	T	G	0.7477	-0.034	0.00439992	1.795e-14	1273579	3:52898121	TMEM110-MUSTN1	540
20	34003740	20:34003740_T_C	T	C	0.7054	0.0325	0.00419992	1.797e-14	1291127	20:34003740	RALY	0
3	52692124	3:52692124_G_A	A	G	0.435	0.0339	0.00439992	1.807e-14	926453	3:52692124	GNL3	0
3	52717282	3:52717282_T_C	T	C	0.5651	-0.0339	0.00439992	1.812e-14	927391	3:52717282	NEK4	0
21	18418665	21:18418665_C_T	T	C	0.2209	-0.0364	0.00469991	1.816e-14	1247489	21:18418665	TMPRSS15	14859
12	24120491	12:24120491_C_T	T	C	0.5062	0.0295	0.00389993	1.829e-14	1281605	12:24120491	SOX5	0
3	52619792	3:52619792_T_C	T	C	0.5648	-0.0339	0.00439992	1.847e-14	929672	3:52619792	PBRM1	0
3	52615227	3:52615227_G_C	C	G	0.4349	0.0339	0.00439992	1.852e-14	929672	3:52615227	PBRM1	0
15	67368659	15:67368659_C_T	T	C	0.4773	-0.0303	0.00399993	1.853e-14	1226659	15:67368659	IQCH	0
4	1731150	4:1731150_T_C	T	C	0.2054	-0.0453	0.00589989	1.86e-14	856965	4:1731150	TACC3	0
3	52731598	3:52731598_T_C	T	C	0.5649	-0.0339	0.00439992	1.871e-14	927391	3:52731598	NEK4	0
3	52687562	3:52687562_T_G	T	G	0.5649	-0.0339	0.00439992	1.874e-14	927391	3:52687562	GNL3	0
20	34016249	20:34016249_G_A	A	G	0.2883	-0.0327	0.00429992	1.878e-14	1291127	20:34016249	RALY	0
3	52610415	3:52610415_T_C	T	C	0.5651	-0.0339	0.00439992	1.884e-14	929672	3:52610415	PBRM1	0
3	52684128	3:52684128_A_T	A	T	0.5651	-0.0339	0.00439992	1.885e-14	927391	3:52684128	PBRM1	0
3	52748857	3:52748857_C_T	T	C	0.4346	0.034	0.00439992	1.887e-14	926671	3:52748857	NEK4	0
3	52609362	3:52609362_T_C	T	C	0.5651	-0.0339	0.00439992	1.891e-14	929672	3:52609362	PBRM1	0
4	1711404	4:1711404_T_C	T	C	0.6335	-0.0354	0.00459992	1.909e-14	918871	4:1711404	SLBP	0
3	52748058	3:52748058_T_C	T	C	0.5656	-0.0339	0.00439992	1.928e-14	927391	3:52748058	NEK4	0
19	45395909	19:45395909_C_G	C	G	0.8477	0.0414	0.0053999	1.937e-14	1245760	19:45395909	PPP1R13L	0
20	34016207	20:34016207_G_A	A	G	0.2883	-0.0327	0.00429992	1.943e-14	1291127	20:34016207	RALY	0
3	52621839	3:52621839_C_T	T	C	0.4351	0.0339	0.00439992	1.943e-14	927391	3:52621839	PBRM1	0
3	52741160	3:52741160_G_A	A	G	0.4347	0.0339	0.00439992	1.958e-14	926671	3:52741160	NEK4	0
3	52692721	3:52692721_T_C	T	C	0.5649	-0.0339	0.00439992	1.964e-14	926453	3:52692721	GNL3	0
2	70723164	2:70723164_A_G	A	G	0.6484	0.0311	0.00409992	1.972e-14	1281873	2:70723164	ADD2	0
12	23956190	12:23956190_C_T	T	C	0.3426	0.0319	0.00419992	1.976e-14	1243024	12:23956190	SOX5	0
3	52751534	3:52751534_T_C	T	C	0.5653	-0.0339	0.00439992	1.981e-14	926671	3:52751534	NEK4	0
3	52727257	3:52727257_G_A	A	G	0.4349	0.0339	0.00439992	1.986e-14	924458	3:52727257	NEK4	0
3	52744460	3:52744460_A_G	A	G	0.5653	-0.0339	0.00439992	2.008e-14	926671	3:52744460	NEK4	0
4	1738050	4:1738050_C_T	T	C	0.7949	0.0454	0.00589989	2.013e-14	841912	4:1738050	TACC3	0
3	52617802	3:52617802_T_G	T	G	0.5651	-0.0339	0.00439992	2.033e-14	929672	3:52617802	PBRM1	0
4	1726367	4:1726367_T_A	A	T	0.7946	0.0452	0.00589989	2.081e-14	856965	4:1726367	TACC3	0
3	52341215	3:52341215_A_C	A	C	0.6579	-0.031	0.00409992	2.094e-14	1285042	3:52341215	DNAH1	0
4	103146890	4:103146890_A_T	A	T	0.927	-0.0616	0.00809985	2.097e-14	1158609	4:103146890	CENPE	0
3	52897842	3:52897842_C_T	T	C	0.2521	0.0339	0.00439992	2.145e-14	1273579	3:52897842	TMEM110-MUSTN1	261
6	44930793	6:44930793_T_C	T	C	0.7115	-0.0357	0.00469991	2.149e-14	1086765	6:44930793	SUPT3H	0
6	45313909	6:45313909_ATT_A	A	ATT	0.3043	0.041	0.0053999	2.168e-14	944791	6:45313909	SUPT3H	0
21	18418869	21:18418869_T_C	T	C	0.7848	0.0368	0.00479991	2.18e-14	1256792	21:18418869	TMPRSS15	15063
2	33403734	2:33403734_A_G	A	G	0.4978	0.0293	0.00379993	2.189e-14	1290613	2:33403734	LTBP1	4225
3	52641255	3:52641255_T_C	T	C	0.5649	-0.0338	0.00439992	2.195e-14	927391	3:52641255	PBRM1	0
12	23957330	12:23957330_C_G	C	G	0.5633	-0.0306	0.00399993	2.206e-14	1234775	12:23957330	SOX5	0
21	18422609	21:18422609_T_C	T	C	0.7783	0.0362	0.00469991	2.219e-14	1236807	21:18422609	TMPRSS15	18803
3	52662722	3:52662722_T_A	A	T	0.4351	0.0338	0.00439992	2.219e-14	926453	3:52662722	PBRM1	0
20	34007663	20:34007663_T_A	A	T	0.2989	-0.0323	0.00419992	2.226e-14	1291127	20:34007663	RALY	0
15	67363283	15:67363283_T_G	T	G	0.5218	0.03	0.00389993	2.233e-14	1243553	15:67363283	IQCH	0
2	33403837	2:33403837_A_C	A	C	0.4978	0.0293	0.00379993	2.246e-14	1290613	2:33403837	LTBP1	4328
3	52643307	3:52643307_A_G	A	G	0.565	-0.0338	0.00439992	2.248e-14	924458	3:52643307	PBRM1	0
6	45325186	6:45325186_GC_G	G	GC	0.3041	0.0409	0.0053999	2.254e-14	952692	6:45325186	SUPT3H	0
2	33405465	2:33405465_A_T	A	T	0.4977	0.0293	0.00379993	2.265e-14	1290110	2:33405465	LTBP1	5956
2	33404662	2:33404662_A_G	A	G	0.4974	0.0293	0.00379993	2.273e-14	1290110	2:33404662	LTBP1	5153
2	33406035	2:33406035_G_A	A	G	0.5023	-0.0293	0.00379993	2.296e-14	1290110	2:33406035	LTBP1	6526
3	52629177	3:52629177_A_T	A	T	0.565	-0.0338	0.00439992	2.299e-14	927391	3:52629177	PBRM1	0
3	52639257	3:52639257_G_C	C	G	0.435	0.0338	0.00439992	2.301e-14	927391	3:52639257	PBRM1	0
2	33406249	2:33406249_C_G	C	G	0.4977	0.0293	0.00379993	2.302e-14	1290110	2:33406249	LTBP1	6740
3	52669389	3:52669389_G_C	C	G	0.435	0.0338	0.00439992	2.313e-14	926453	3:52669389	PBRM1	0
3	52621627	3:52621627_C_T	T	C	0.4344	0.0338	0.00439992	2.316e-14	927391	3:52621627	PBRM1	0
2	33406578	2:33406578_G_A	A	G	0.5022	-0.0293	0.00379993	2.322e-14	1290110	2:33406578	LTBP1	7069
17	2205004	17:2205004_T_C	T	C	0.3523	0.0372	0.00489991	2.328e-14	1050311	17:2205004	SMG6	0
2	33406784	2:33406784_A_G	A	G	0.4978	0.0293	0.00379993	2.33e-14	1290110	2:33406784	LTBP1	7275
12	23959589	12:23959589_G_A	A	G	0.429	0.0334	0.00439992	2.336e-14	1039001	12:23959589	SOX5	0
3	52670044	3:52670044_C_T	T	C	0.4351	0.0338	0.00439992	2.34e-14	926453	3:52670044	PBRM1	0
17	2205664	17:2205664_G_A	A	G	0.6149	-0.0316	0.00409992	2.341e-14	1238576	17:2205664	SMG6	0
2	33406372	2:33406372_A_G	A	G	0.4977	0.0293	0.00379993	2.344e-14	1290110	2:33406372	LTBP1	6863
3	52915712	3:52915712_C_T	T	C	0.2518	0.0339	0.00439992	2.381e-14	1273612	3:52915712	SFMBT1	0
3	52634619	3:52634619_A_C	A	C	0.565	-0.0338	0.00439992	2.396e-14	927391	3:52634619	PBRM1	0
3	52663882	3:52663882_G_A	A	G	0.4351	0.0338	0.00439992	2.399e-14	926453	3:52663882	PBRM1	0
3	52749334	3:52749334_C_T	T	C	0.4343	0.0338	0.00439992	2.411e-14	926671	3:52749334	NEK4	0
6	45208956	6:45208956_TCTTGCC_T	T	TCTTGCC	0.3045	0.041	0.0053999	2.415e-14	883390	6:45208956	SUPT3H	0
21	18420246	21:18420246_C_T	T	C	0.2213	-0.0362	0.00469991	2.435e-14	1244709	21:18420246	TMPRSS15	16440
21	18418856	21:18418856_A_T	A	T	0.7848	0.0367	0.00479991	2.437e-14	1256792	21:18418856	TMPRSS15	15050
6	44687957	6:44687957_T_C	T	C	0.6613	-0.0312	0.00409992	2.437e-14	1292349	6:44687957	SUPT3H	119542
21	18418993	21:18418993_G_C	C	G	0.2213	-0.0362	0.00469991	2.445e-14	1245212	21:18418993	TMPRSS15	15187
21	18412128	21:18412128_C_T	T	C	0.2603	-0.0343	0.00449992	2.45e-14	1246065	21:18412128	TMPRSS15	8322
3	52655415	3:52655415_A_G	A	G	0.565	-0.0338	0.00439992	2.518e-14	926453	3:52655415	PBRM1	0
12	23964763	12:23964763_G_C	C	G	0.356	0.0316	0.00409992	2.526e-14	1234032	12:23964763	SOX5	0
6	44712390	6:44712390_TGAAAG_T	T	TGAAAG	0.2883	0.0412	0.0053999	2.526e-14	961274	6:44712390	SUPT3H	95109
4	1690642	4:1690642_G_A	A	G	0.5214	0.0311	0.00409992	2.53e-14	1205122	4:1690642	SLBP	2158
6	44961164	6:44961164_ATTAACTGAAAAATGCCTTCTCCAGAAGGC_A	A	ATTAACTGAAAAATGCCTTCTCCAGAAGGC	0.283	0.0417	0.0054999	2.555e-14	961274	6:44961164	SUPT3H	0
21	18407129	21:18407129_C_T	T	C	0.2604	-0.0343	0.00449992	2.566e-14	1237484	21:18407129	TMPRSS15	3323
2	33408371	2:33408371_A_C	A	C	0.4968	0.0292	0.00379993	2.589e-14	1290110	2:33408371	LTBP1	8862
21	18424082	21:18424082_T_C	T	C	0.7785	0.0361	0.00469991	2.597e-14	1242279	21:18424082	TMPRSS15	20276
3	52605136	3:52605136_T_C	T	C	0.5678	-0.0337	0.00439992	2.622e-14	929672	3:52605136	PBRM1	0
2	33403583	2:33403583_G_A	A	G	0.5021	-0.0292	0.00379993	2.628e-14	1290613	2:33403583	LTBP1	4074
12	24119768	12:24119768_G_C	C	G	0.51	0.0294	0.00389993	2.651e-14	1281605	12:24119768	SOX5	0
2	33403002	2:33403002_G_A	A	G	0.5028	-0.0293	0.00379993	2.657e-14	1278067	2:33403002	LTBP1	3493
21	18423746	21:18423746_A_G	A	G	0.7785	0.036	0.00469991	2.69e-14	1245212	21:18423746	TMPRSS15	19940
2	33402716	2:33402716_C_T	T	C	0.5015	-0.0292	0.00379993	2.69e-14	1287446	2:33402716	LTBP1	3207
12	23962011	12:23962011_A_C	A	C	0.5673	-0.0306	0.00399993	2.749e-14	1234969	12:23962011	SOX5	0
12	23963455	12:23963455_C_T	T	C	0.4277	0.0306	0.00399993	2.767e-14	1234032	12:23963455	SOX5	0
4	1743343	4:1743343_G_A	A	G	0.7984	0.0451	0.00589989	2.789e-14	850032	4:1743343	TACC3	0
21	18424024	21:18424024_A_G	A	G	0.7785	0.036	0.00469991	2.811e-14	1245212	21:18424024	TMPRSS15	20218
3	52606366	3:52606366_C_G	C	G	0.565	-0.0337	0.00439992	2.826e-14	929672	3:52606366	PBRM1	0
15	67364912	15:67364912_C_A	A	C	0.4772	-0.03	0.00389993	2.835e-14	1238506	15:67364912	IQCH	0
3	52626646	3:52626646_A_G	A	G	0.5651	-0.0337	0.00439992	2.843e-14	927391	3:52626646	PBRM1	0
21	18421104	21:18421104_C_G	C	G	0.7786	0.0361	0.00469991	2.844e-14	1244709	21:18421104	TMPRSS15	17298
4	103146888	4:103146888_A_C	A	C	0.927	-0.0613	0.00809985	2.851e-14	1158609	4:103146888	CENPE	0
2	70723896	2:70723896_C_T	T	C	0.3381	-0.0314	0.00409992	2.868e-14	1265550	2:70723896	ADD2	0
12	23937884	12:23937884_C_T	T	C	0.3467	0.0317	0.00419992	2.901e-14	1243024	12:23937884	SOX5	0
3	52598540	3:52598540_G_A	A	G	0.435	0.0336	0.00439992	2.963e-14	929672	3:52598540	PBRM1	0
3	52602274	3:52602274_T_C	T	C	0.5649	-0.0337	0.00439992	2.963e-14	929672	3:52602274	PBRM1	0
3	52605943	3:52605943_T_A	A	T	0.4307	0.0337	0.00439992	3.002e-14	929672	3:52605943	PBRM1	0
3	52604861	3:52604861_A_G	A	G	0.5649	-0.0336	0.00439992	3.006e-14	929672	3:52604861	PBRM1	0
6	44709325	6:44709325_C_T	T	C	0.2877	0.0395	0.0051999	3.016e-14	1068521	6:44709325	SUPT3H	98174
2	33402015	2:33402015_C_T	T	C	0.5014	-0.0292	0.00379993	3.032e-14	1287446	2:33402015	LTBP1	2506
20	34154741	20:34154741_C_T	T	C	0.2173	-0.0357	0.00469991	3.038e-14	1276417	20:34154741	ASIP	31752
4	1724799	4:1724799_C_T	T	C	0.7981	0.0447	0.00589989	3.128e-14	872947	4:1724799	TACC3	0
4	1743169	4:1743169_G_A	A	G	0.7982	0.045	0.00589989	3.132e-14	850032	4:1743169	TACC3	0
4	1693931	4:1693931_C_T	T	C	0.366	0.0352	0.00459992	3.153e-14	918871	4:1693931	SLBP	0
20	34008020	20:34008020_CTTTTT_C	CTTTTT	C	0.3677	-0.0446	0.00589989	3.159e-14	679130	20:34008020	RALY	0
3	52600999	3:52600999_T_C	T	C	0.5649	-0.0336	0.00439992	3.171e-14	929672	3:52600999	PBRM1	0
12	23957597	12:23957597_C_A	A	C	0.3414	0.0316	0.00419992	3.22e-14	1243024	12:23957597	SOX5	0
21	18424854	21:18424854_A_G	A	G	0.7783	0.036	0.00469991	3.267e-14	1239094	21:18424854	TMPRSS15	21048
20	34006436	20:34006436_T_C	T	C	0.7014	0.032	0.00419992	3.304e-14	1291127	20:34006436	RALY	0
21	18424147	21:18424147_C_T	T	C	0.2215	-0.0359	0.00469991	3.325e-14	1245212	21:18424147	TMPRSS15	20341
2	70732852	2:70732852_A_G	A	G	0.5518	0.0302	0.00399993	3.333e-14	1241901	2:70732852	ADD2	0
16	53800272	16:53800272_T_C	T	C	0.352	-0.0323	0.00429992	3.338e-14	1236583	16:53800272	FTO	0
3	53101580	3:53101580_C_T	T	C	0.346	0.0305	0.00399993	3.353e-14	1294126	3:53101580	RFT1	0
3	52593230	3:52593230_C_T	T	C	0.431	0.0336	0.00439992	3.361e-14	925244	3:52593230	PBRM1	0
4	13073618	4:13073618_C_A	A	C	0.5904	0.0379	0.00499991	3.361e-14	820480	4:13073618	RAB28	222399
2	33414661	2:33414661_A_G	A	G	0.4967	0.0291	0.00379993	3.362e-14	1290110	2:33414661	LTBP1	15152
3	52742537	3:52742537_A_T	A	T	0.5788	-0.0341	0.00449992	3.364e-14	902630	3:52742537	NEK4	0
15	75083494	15:75083494_C_A	A	C	0.6342	0.0325	0.00429992	3.413e-14	1227765	15:75083494	PPCDC	32768
2	70723561	2:70723561_GA_G	G	GA	0.5422	-0.0514	0.00679988	3.442e-14	496086	2:70723561	ADD2	0
21	18418874	21:18418874_C_T	T	C	0.2153	-0.0365	0.00479991	3.444e-14	1256792	21:18418874	TMPRSS15	15068
3	53017307	3:53017307_T_C	T	C	0.3506	0.032	0.00419992	3.473e-14	1231691	3:53017307	SFMBT1	0
6	44774597	6:44774597_C_T	T	C	0.2544	0.0393	0.0051999	3.497e-14	919816	6:44774597	SUPT3H	32902
6	34990968	6:34990968_C_T	T	C	0.7552	-0.0361	0.00479991	3.577e-14	1237902	6:34990968	ANKS1A	0
21	18424593	21:18424593_G_T	T	G	0.2217	-0.0359	0.00469991	3.612e-14	1236807	21:18424593	TMPRSS15	20787
21	18424605	21:18424605_C_T	T	C	0.2217	-0.0359	0.00469991	3.624e-14	1236807	21:18424605	TMPRSS15	20799
3	53003021	3:53003021_G_C	C	G	0.6493	-0.0319	0.00419992	3.652e-14	1233877	3:53003021	SFMBT1	0
20	34178365	20:34178365_C_T	T	C	0.7936	0.0382	0.00499991	3.662e-14	1241735	20:34178365	ASIP	8128
20	34006315	20:34006315_C_T	T	C	0.2986	-0.032	0.00419992	3.682e-14	1291127	20:34006315	RALY	0
21	18412300	21:18412300_A_T	A	T	0.7398	0.034	0.00449992	3.73e-14	1246065	21:18412300	TMPRSS15	8494
6	44742454	6:44742454_AT_A	A	AT	0.3132	0.04	0.0052999	3.801e-14	952191	6:44742454	SUPT3H	65045
21	18412353	21:18412353_A_G	A	G	0.7397	0.034	0.00449992	3.816e-14	1246065	21:18412353	TMPRSS15	8547
3	52349204	3:52349204_A_G	A	G	0.6569	-0.0308	0.00409992	3.816e-14	1275560	3:52349204	DNAH1	0
3	52806835	3:52806835_G_GT	G	GT	0.5731	-0.0371	0.00489991	3.841e-14	958492	3:52806835	ITIH3	0
21	18424750	21:18424750_C_T	T	C	0.2217	-0.0359	0.00469991	3.851e-14	1236807	21:18424750	TMPRSS15	20944
3	52965713	3:52965713_G_A	A	G	0.6491	-0.0319	0.00419992	3.857e-14	1233877	3:52965713	SFMBT1	0
3	52584431	3:52584431_T_TCTC	T	TCTC	0.4938	-0.0364	0.00479991	3.893e-14	994536	3:52584431	PBRM1	0
20	34153599	20:34153599_A_G	A	G	0.7821	0.0356	0.00469991	3.896e-14	1276417	20:34153599	ASIP	32894
20	34006176	20:34006176_C_T	T	C	0.2986	-0.0319	0.00419992	3.907e-14	1291127	20:34006176	RALY	0
3	52998504	3:52998504_T_G	T	G	0.3492	0.0318	0.00419992	3.935e-14	1241779	3:52998504	SFMBT1	0
21	18425110	21:18425110_A_G	A	G	0.7783	0.0359	0.00469991	3.967e-14	1236807	21:18425110	TMPRSS15	21304
21	18427210	21:18427210_C_G	C	G	0.7791	0.0358	0.00469991	4.034e-14	1244709	21:18427210	TMPRSS15	23404
3	53004604	3:53004604_G_A	A	G	0.2535	0.0334	0.00439992	4.059e-14	1282959	3:53004604	SFMBT1	0
16	53823718	16:53823718_G_A	A	G	0.6283	0.0388	0.00509991	4.171e-14	947817	16:53823718	FTO	0
17	2205923	17:2205923_T_C	T	C	0.385	0.0312	0.00409992	4.271e-14	1238576	17:2205923	SMG6	0
17	67494770	17:67494770_C_CCA	CCA	C	0.4085	0.0399	0.0052999	4.319e-14	797804	17:67494770	PITPNC1	0
12	123799974	12:123799974_A_G	A	G	0.2802	-0.0344	0.00459992	4.409e-14	1235619	12:123799974	DNAH10	0
12	23969278	12:23969278_G_A	A	G	0.2998	-0.0331	0.00439992	4.41e-14	1242838	12:23969278	SOX5	0
12	23973837	12:23973837_T_G	T	G	0.7399	-0.0337	0.00449992	4.446e-14	1256598	12:23973837	SOX5	0
3	52674667	3:52674667_C_T	T	C	0.434	0.0334	0.00439992	4.451e-14	927391	3:52674667	PBRM1	0
6	34731649	6:34731649_G_A	A	G	0.2675	0.0401	0.0052999	4.472e-14	1051010	6:34731649	SNRPC	25445
3	53004620	3:53004620_C_T	T	C	0.2535	0.0333	0.00439992	4.474e-14	1282959	3:53004620	SFMBT1	0
4	1725651	4:1725651_T_C	T	C	0.2053	-0.0445	0.00589989	4.49e-14	865547	4:1725651	TACC3	0
2	33413263	2:33413263_G_A	A	G	0.5032	-0.0289	0.00379993	4.533e-14	1290110	2:33413263	LTBP1	13754
3	52674201	3:52674201_TCTGGTTATTATTCGC_T	T	TCTGGTTATTATTCGC	0.5027	0.0367	0.00489991	4.538e-14	958993	3:52674201	PBRM1	0
3	52969128	3:52969128_T_C	T	C	0.3506	0.0317	0.00419992	4.544e-14	1233877	3:52969128	SFMBT1	0
6	44705374	6:44705374_G_GT	G	GT	0.7108	-0.0407	0.0053999	4.545e-14	987078	6:44705374	SUPT3H	102125
12	23972014	12:23972014_C_A	A	C	0.1672	0.0393	0.0051999	4.551e-14	1282755	12:23972014	SOX5	0
2	33401581	2:33401581_C_T	T	C	0.5014	-0.029	0.00379993	4.595e-14	1287446	2:33401581	LTBP1	2072
4	1689377	4:1689377_T_C	T	C	0.1998	-0.0456	0.00599989	4.653e-14	832203	4:1689377	SLBP	3423
3	52307169	3:52307169_G_A	A	G	0.3431	0.0307	0.00409992	4.663e-14	1277837	3:52307169	DNAH1	9150
3	52996032	3:52996032_T_A	A	T	0.6508	-0.0317	0.00419992	4.687e-14	1241779	3:52996032	SFMBT1	0
3	53016552	3:53016552_C_A	A	C	0.6516	-0.0317	0.00419992	4.7e-14	1239593	3:53016552	SFMBT1	0
3	52959537	3:52959537_A_C	A	C	0.7485	-0.0334	0.00439992	4.729e-14	1274838	3:52959537	SFMBT1	0
15	67370121	15:67370121_A_G	A	G	0.5213	0.0298	0.00399993	4.736e-14	1243142	15:67370121	IQCH	0
20	34180239	20:34180239_A_G	A	G	0.2055	-0.0381	0.00509991	4.758e-14	1241735	20:34180239	ASIP	6254
12	23973832	12:23973832_C_A	A	C	0.26	0.0337	0.00449992	4.81e-14	1256598	12:23973832	SOX5	0
3	52991307	3:52991307_A_T	A	T	0.3473	0.0317	0.00419992	4.902e-14	1241779	3:52991307	SFMBT1	0
3	52995444	3:52995444_T_C	T	C	0.3492	0.0317	0.00419992	4.94e-14	1241779	3:52995444	SFMBT1	0
21	18432702	21:18432702_A_G	A	G	0.7794	0.0357	0.00469991	4.943e-14	1247489	21:18432702	TMPRSS15	28896
3	52600064	3:52600064_TCAAAA_T	T	TCAAAA	0.3983	0.0398	0.0052999	4.947e-14	857253	3:52600064	PBRM1	0
2	33412077	2:33412077_G_A	A	G	0.5031	-0.0289	0.00379993	4.997e-14	1290110	2:33412077	LTBP1	12568
3	52287293	3:52287293_T_C	T	C	0.6564	-0.0305	0.00399993	5.024e-14	1282959	3:52287293	WDR82	0
3	52887861	3:52887861_A_AT	A	AT	0.6112	-0.0375	0.00499991	5.149e-14	950411	3:52887861	TMEM110-MUSTN1	0
21	18431228	21:18431228_C_T	T	C	0.2211	-0.0357	0.00469991	5.156e-14	1245212	21:18431228	TMPRSS15	27422
3	52966558	3:52966558_C_T	T	C	0.6505	-0.0316	0.00419992	5.197e-14	1241779	3:52966558	SFMBT1	0
4	1723265	4:1723265_A_G	A	G	0.2068	-0.0443	0.00589989	5.319e-14	865547	4:1723265	TACC3	0
3	52928334	3:52928334_G_A	A	G	0.6247	-0.0361	0.00479991	5.378e-14	1059091	3:52928334	SFMBT1	0
12	23930531	12:23930531_A_G	A	G	0.6393	-0.0319	0.00419992	5.418e-14	1225235	12:23930531	SOX5	0
2	33401764	2:33401764_C_T	T	C	0.5027	-0.0291	0.00389993	5.427e-14	1262689	2:33401764	LTBP1	2255
3	52974152	3:52974152_C_T	T	C	0.6507	-0.0316	0.00419992	5.524e-14	1241779	3:52974152	SFMBT1	0
2	33410088	2:33410088_G_A	A	G	0.503	-0.0288	0.00379993	5.61e-14	1290110	2:33410088	LTBP1	10579
3	52322797	3:52322797_A_G	A	G	0.6573	-0.0304	0.00399993	5.63e-14	1285236	3:52322797	DNAH1	0
3	52738165	3:52738165_T_C	T	C	0.5653	-0.0334	0.00439992	5.671e-14	923738	3:52738165	NEK4	0
1	219780798	1:219780798_G_A	A	G	0.2939	0.0448	0.00599989	5.686e-14	816399	1:219780798	SLC30A10	133121
6	44707366	6:44707366_C_CT	CT	C	0.3137	0.0398	0.0052999	5.739e-14	883390	6:44707366	SUPT3H	100133
2	33461375	2:33461375_A_G	A	G	0.504	0.0291	0.00389993	5.77e-14	1288990	2:33461375	RASGRP3	0
3	52995416	3:52995416_T_C	T	C	0.7468	-0.0333	0.00439992	5.799e-14	1275560	3:52995416	SFMBT1	0
20	34011048	20:34011048_G_A	A	G	0.6939	0.033	0.00439992	5.81e-14	1247864	20:34011048	RALY	0
3	52968726	3:52968726_T_C	T	C	0.3491	0.0315	0.00419992	5.948e-14	1241057	3:52968726	SFMBT1	0
2	70712005	2:70712005_T_C	T	C	0.3547	0.0316	0.00419992	6.191e-14	1244489	2:70712005	ADD2	0
3	52983434	3:52983434_G_A	A	G	0.2532	0.0332	0.00439992	6.23e-14	1274838	3:52983434	SFMBT1	0
3	52928333	3:52928333_G_A	A	G	0.6247	-0.036	0.00479991	6.233e-14	1059091	3:52928333	SFMBT1	0
20	33887983	20:33887983_G_A	A	G	0.2968	-0.032	0.00429992	6.402e-14	1293404	20:33887983	CHMP4B	33616
3	52713306	3:52713306_T_TC	T	TC	0.5738	-0.0367	0.00489991	6.488e-14	958492	3:52713306	NEK4	0
3	52991189	3:52991189_G_A	A	G	0.6525	-0.0315	0.00419992	6.493e-14	1241779	3:52991189	SFMBT1	0
4	1734239	4:1734239_T_C	T	C	0.2002	-0.0441	0.00589989	6.508e-14	865302	4:1734239	TACC3	0
3	52349412	3:52349412_G_T	T	G	0.3434	0.0303	0.00399993	6.548e-14	1283258	3:52349412	DNAH1	0
3	52322417	3:52322417_G_A	A	G	0.3426	0.0305	0.00409992	6.59e-14	1277837	3:52322417	DNAH1	0
9	116916931	9:116916931_A_G	A	G	0.5977	-0.0292	0.00389993	6.625e-14	1291342	9:116916931	ASTN2	0
3	52823179	3:52823179_C_CT	CT	C	0.4828	0.0361	0.00479991	6.656e-14	995037	3:52823179	ITIH4	0
10	78211662	10:78211662_A_G	A	G	0.6474	-0.0303	0.00399993	6.802e-14	1284513	10:78211662	RPS24	154849
3	52994981	3:52994981_G_A	A	G	0.6525	-0.0315	0.00419992	6.846e-14	1241779	3:52994981	SFMBT1	0
20	33887955	20:33887955_G_A	A	G	0.297	-0.0319	0.00429992	6.86e-14	1293598	20:33887955	CHMP4B	33588
12	23923620	12:23923620_C_T	T	C	0.4823	0.0292	0.00389993	6.928e-14	1255063	12:23923620	SOX5	0
12	23954548	12:23954548_G_T	T	G	0.4341	0.0301	0.00399993	7.006e-14	1234969	12:23954548	SOX5	0
3	52680643	3:52680643_CCAAGACAATT_C	CCAAGACAATT	C	0.5739	-0.0367	0.00489991	7.048e-14	958492	3:52680643	PBRM1	0
20	34039394	20:34039394_G_T	T	G	0.2416	-0.0373	0.00499991	7.242e-14	1042681	20:34039394	RALY	0
3	52999789	3:52999789_G_A	A	G	0.2529	0.0331	0.00439992	7.387e-14	1275560	3:52999789	SFMBT1	0
3	52969529	3:52969529_T_A	A	T	0.6525	-0.0315	0.00419992	7.542e-14	1238780	3:52969529	SFMBT1	0
16	69966150	16:69966150_T_C	T	C	0.2659	-0.0348	0.00469991	7.603e-14	1237809	16:69966150	CLEC18A	1803
3	52976469	3:52976469_C_T	T	C	0.2531	0.0331	0.00439992	7.642e-14	1274838	3:52976469	SFMBT1	0
3	53067833	3:53067833_C_T	T	C	0.2516	0.0333	0.00449992	7.654e-14	1293094	3:53067833	RFT1	3319
16	69965975	16:69965975_A_G	A	G	0.2659	-0.0348	0.00469991	7.683e-14	1237809	16:69965975	CLEC18A	1628
17	2009752	17:2009752_A_C	A	C	0.7792	-0.0348	0.00459992	7.692e-14	1281248	17:2009752	RTN4RL1	0
12	124804115	12:124804115_T_C	T	C	0.3952	0.0313	0.00419992	7.743e-14	1206027	12:124804115	SCARB1	0
20	34147998	20:34147998_A_G	A	G	0.7755	0.035	0.00469991	7.807e-14	1275889	20:34147998	EIF2S2	35719
21	18392061	21:18392061_G_A	A	G	0.2733	-0.0329	0.00439992	7.879e-14	1237484	21:18392061	TMPRSS15	0
3	52279594	3:52279594_G_A	A	G	0.3433	0.0302	0.00399993	7.936e-14	1285236	3:52279594	WDR82	0
20	34175783	20:34175783_G_A	A	G	0.7938	0.0376	0.00499991	8.011e-14	1249433	20:34175783	ASIP	10710
19	45394336	19:45394336_T_C	T	C	0.8431	0.0401	0.0053999	8.035e-14	1254844	19:45394336	PPP1R13L	0
3	52672618	3:52672618_C_CT	CT	C	0.4244	0.0367	0.00489991	8.116e-14	950836	3:52672618	PBRM1	0
3	53082937	3:53082937_C_T	T	C	0.2531	0.033	0.00439992	8.403e-14	1292900	3:53082937	RFT1	0
15	75065644	15:75065644_G_C	C	G	0.6352	0.0321	0.00429992	8.459e-14	1230246	15:75065644	PPCDC	14918
12	23969761	12:23969761_G_A	A	G	0.34	0.0313	0.00419992	8.559e-14	1234032	12:23969761	SOX5	0
10	78253135	10:78253135_C_T	T	C	0.348	0.0305	0.00409992	8.808e-14	1253015	10:78253135	RPS24	196322
4	1727206	4:1727206_C_T	T	C	0.7931	0.0439	0.00589989	8.831e-14	862614	4:1727206	TACC3	0
12	124810174	12:124810174_G_A	A	G	0.6088	-0.0312	0.00419992	8.877e-14	1213997	12:124810174	SCARB1	0
20	34180535	20:34180535_G_A	A	G	0.7941	0.0376	0.00499991	8.878e-14	1241013	20:34180535	ASIP	5958
3	53070755	3:53070755_A_G	A	G	0.7481	-0.0332	0.00439992	9.027e-14	1293094	3:53070755	RFT1	397
3	53085475	3:53085475_C_G	C	G	0.7466	-0.0329	0.00439992	9.092e-14	1292900	3:53085475	RFT1	0
16	69965592	16:69965592_A_G	A	G	0.2656	-0.0347	0.00469991	9.094e-14	1237809	16:69965592	CLEC18A	1245
2	70714628	2:70714628_T_C	T	C	0.3557	0.0314	0.00419992	9.346e-14	1237146	2:70714628	ADD2	0
6	44975488	6:44975488_T_G	T	G	0.7199	-0.0357	0.00479991	9.465e-14	1049862	6:44975488	SUPT3H	0
3	52407041	3:52407041_C_T	T	C	0.3336	0.0307	0.00409992	9.486e-14	1272819	3:52407041	BAP1	0
20	34150145	20:34150145_A_G	A	G	0.7776	0.0349	0.00469991	9.543e-14	1275889	20:34150145	ASIP	36348
6	50967085	6:50967085_A_G	A	G	0.6622	-0.0303	0.00409992	9.582e-14	1274644	6:50967085	TFAP2B	119466
9	116893587	9:116893587_A_C	A	C	0.6907	-0.0323	0.00429992	9.592e-14	1242419	9:116893587	ASTN2	0
3	53002150	3:53002150_G_A	A	G	0.6518	-0.0313	0.00419992	9.658e-14	1241779	3:53002150	SFMBT1	0
6	45124585	6:45124585_T_C	T	C	0.7022	-0.0368	0.00489991	9.788e-14	919816	6:45124585	SUPT3H	0
20	33896757	20:33896757_G_C	C	G	0.297	-0.0315	0.00419992	9.832e-14	1291127	20:33896757	CHMP4B	42390
3	53078590	3:53078590_C_A	A	C	0.2529	0.0328	0.00439992	9.923e-14	1293094	3:53078590	RFT1	0
6	50971153	6:50971153_G_A	A	G	0.3377	0.0302	0.00409992	1.033e-13	1274644	6:50971153	TFAP2B	123534
3	52997154	3:52997154_C_T	T	C	0.2528	0.0328	0.00439992	1.043e-13	1283462	3:52997154	SFMBT1	0
2	33454466	2:33454466_G_A	A	G	0.4873	-0.0288	0.00389993	1.074e-13	1291845	2:33454466	RASGRP3	0
16	69965024	16:69965024_A_T	A	T	0.2658	-0.0346	0.00469991	1.076e-13	1237809	16:69965024	CLEC18A	677
2	430975	2:430975_C_T	T	C	0.0307	-0.089	0.0119998	1.078e-13	1148532	2:430975	LOC100996637	63764
6	50971596	6:50971596_G_A	A	G	0.3377	0.0302	0.00409992	1.089e-13	1274644	6:50971596	TFAP2B	123977
20	33894091	20:33894091_A_G	A	G	0.701	0.0313	0.00419992	1.101e-13	1291127	20:33894091	CHMP4B	39724
12	23974911	12:23974911_C_G	C	G	0.8421	-0.0473	0.00639988	1.107e-13	1058205	12:23974911	SOX5	0
6	50972515	6:50972515_C_T	T	C	0.3377	0.0302	0.00409992	1.109e-13	1274644	6:50972515	TFAP2B	124896
16	69966317	16:69966317_A_G	A	G	0.2665	-0.0346	0.00469991	1.111e-13	1213052	16:69966317	CLEC18A	1970
2	70725595	2:70725595_C_T	T	C	0.3707	-0.03	0.00399993	1.115e-13	1274929	2:70725595	ADD2	0
4	1758754	4:1758754_A_G	A	G	0.2172	-0.0464	0.00619989	1.121e-13	921456	4:1758754	TACC3	13576
3	53011050	3:53011050_C_A	A	C	0.2542	0.0327	0.00439992	1.147e-13	1282959	3:53011050	SFMBT1	0
6	45153681	6:45153681_G_C	C	G	0.2987	0.0366	0.00489991	1.171e-13	919816	6:45153681	SUPT3H	0
3	52866845	3:52866845_A_C	A	C	0.3935	0.0334	0.00449992	1.182e-13	1034899	3:52866845	TMEM110-MUSTN1	0
17	2194874	17:2194874_C_G	C	G	0.3598	0.036	0.00489991	1.199e-13	1050311	17:2194874	SMG6	0
6	45152848	6:45152848_T_C	T	C	0.7013	-0.0366	0.00489991	1.2e-13	919816	6:45152848	SUPT3H	0
17	54850329	17:54850329_A_G	A	G	0.4919	0.0301	0.00409992	1.207e-13	1196130	17:54850329	TOM1L1	50362
14	37144516	14:37144516_C_T	T	C	0.2519	-0.0349	0.00469991	1.278e-13	1230046	14:37144516	SLC25A21	0
16	69973655	16:69973655_C_G	C	G	0.2743	-0.034	0.00459992	1.278e-13	1231243	16:69973655	CLEC18A	9308
3	52646903	3:52646903_C_CA	CA	C	0.404	0.0392	0.0052999	1.289e-13	829560	3:52646903	PBRM1	0
20	34152018	20:34152018_A_T	A	T	0.7772	0.0348	0.00469991	1.294e-13	1275889	20:34152018	ASIP	34475
3	52994138	3:52994138_A_G	A	G	0.747	-0.0327	0.00439992	1.306e-13	1285739	3:52994138	SFMBT1	0
6	50977277	6:50977277_C_G	C	G	0.6623	-0.0301	0.00409992	1.307e-13	1274644	6:50977277	TFAP2B	129658
4	1728381	4:1728381_G_A	A	G	0.7972	0.0433	0.00579989	1.32e-13	885493	4:1728381	TACC3	0
12	123891865	12:123891865_T_G	T	G	0.2155	-0.0374	0.00509991	1.346e-13	1097873	12:123891865	DNAH10	0
16	69967093	16:69967093_G_A	A	G	0.7342	0.0343	0.00459992	1.372e-13	1248667	16:69967093	CLEC18A	2746
6	45160002	6:45160002_T_C	T	C	0.7012	-0.0364	0.00489991	1.382e-13	919816	6:45160002	SUPT3H	0
10	78244948	10:78244948_T_C	T	C	0.6453	-0.0301	0.00409992	1.383e-13	1253015	10:78244948	RPS24	188135
2	70721985	2:70721985_T_G	T	G	0.3547	0.0313	0.00419992	1.392e-13	1235432	2:70721985	ADD2	0
17	54839652	17:54839652_A_G	A	G	0.502	0.0302	0.00409992	1.409e-13	1213335	17:54839652	TOM1L1	61039
10	78226098	10:78226098_G_A	A	G	0.3466	0.0303	0.00409992	1.416e-13	1244434	10:78226098	RPS24	169285
6	45124911	6:45124911_G_A	A	G	0.2976	0.0365	0.00489991	1.426e-13	919816	6:45124911	SUPT3H	0
21	18433904	21:18433904_T_C	T	C	0.7792	0.0351	0.00469991	1.431e-13	1247489	21:18433904	TMPRSS15	30098
11	95797111	11:95797111_T_G	T	G	0.8109	0.0367	0.00499991	1.466e-13	1289398	11:95797111	CEP57	0
9	116893831	9:116893831_C_T	T	C	0.3097	0.032	0.00429992	1.47e-13	1242419	9:116893831	ASTN2	0
6	45113862	6:45113862_T_C	T	C	0.7021	-0.0365	0.00489991	1.477e-13	919816	6:45113862	SUPT3H	0
6	45116261	6:45116261_T_C	T	C	0.702	-0.0365	0.00489991	1.494e-13	919816	6:45116261	SUPT3H	0
3	53092375	3:53092375_A_G	A	G	0.7475	-0.0326	0.00439992	1.498e-13	1292900	3:53092375	RFT1	0
2	33454566	2:33454566_G_C	C	G	0.2334	-0.0342	0.00459992	1.507e-13	1291641	2:33454566	RASGRP3	0
12	23979199	12:23979199_T_A	A	T	0.549	0.0312	0.00419992	1.508e-13	1198434	12:23979199	SOX5	0
1	219754012	1:219754012_C_CT	CT	C	0.3014	0.0448	0.00609989	1.529e-13	755062	1:219754012	SLC30A10	159907
1	183945388	1:183945388_G_A	A	G	0.386	-0.03	0.00409992	1.539e-13	1250396	1:183945388	COLGALT2	0
6	45076494	6:45076494_A_G	A	G	0.7023	-0.0364	0.00489991	1.539e-13	919816	6:45076494	SUPT3H	0
20	34159447	20:34159447_C_G	C	G	0.775	0.0348	0.00469991	1.541e-13	1251854	20:34159447	ASIP	27046
6	45104321	6:45104321_G_A	A	G	0.2976	0.0364	0.00489991	1.56e-13	919816	6:45104321	SUPT3H	0
20	34153341	20:34153341_C_T	T	C	0.2207	-0.0347	0.00469991	1.587e-13	1275889	20:34153341	ASIP	33152
20	34112192	20:34112192_G_C	C	G	0.2362	-0.034	0.00459992	1.593e-13	1276900	20:34112192	EIF2S2	0
2	70728234	2:70728234_G_A	A	G	0.3711	-0.0301	0.00409992	1.602e-13	1261986	2:70728234	ADD2	0
16	69965281	16:69965281_T_G	T	G	0.2657	-0.0343	0.00459992	1.624e-13	1237306	16:69965281	CLEC18A	934
6	50945596	6:50945596_G_A	A	G	0.3368	0.03	0.00409992	1.625e-13	1287013	6:50945596	TFAP2B	97977
6	45112604	6:45112604_T_C	T	C	0.7022	-0.0364	0.00489991	1.632e-13	919816	6:45112604	SUPT3H	0
6	50977502	6:50977502_T_A	A	T	0.3376	0.03	0.00409992	1.634e-13	1274644	6:50977502	TFAP2B	129883
6	45128261	6:45128261_A_T	A	T	0.7019	-0.0364	0.00489991	1.667e-13	895055	6:45128261	SUPT3H	0
16	69967732	16:69967732_G_A	A	G	0.7275	0.0341	0.00459992	1.678e-13	1228388	16:69967732	CLEC18A	3385
6	45152747	6:45152747_C_T	T	C	0.2989	0.0364	0.00489991	1.7e-13	919816	6:45152747	SUPT3H	0
6	45092545	6:45092545_G_A	A	G	0.2976	0.0364	0.00489991	1.704e-13	919816	6:45092545	SUPT3H	0
6	45128524	6:45128524_G_C	C	G	0.2977	0.0364	0.00489991	1.705e-13	919816	6:45128524	SUPT3H	0
6	45089064	6:45089064_A_G	A	G	0.7023	-0.0364	0.00489991	1.709e-13	919816	6:45089064	SUPT3H	0
20	34158394	20:34158394_A_G	A	G	0.7761	0.0346	0.00469991	1.717e-13	1275889	20:34158394	ASIP	28099
6	45120666	6:45120666_A_G	A	G	0.7023	-0.0364	0.00489991	1.721e-13	919816	6:45120666	SUPT3H	0
2	70720603	2:70720603_C_T	T	C	0.3682	-0.0297	0.00399993	1.725e-13	1279493	2:70720603	ADD2	0
6	45093494	6:45093494_C_A	A	C	0.2976	0.0364	0.00489991	1.741e-13	919816	6:45093494	SUPT3H	0
17	67495340	17:67495340_T_C	T	C	0.3888	-0.0304	0.00409992	1.744e-13	1247660	17:67495340	PITPNC1	0
6	45166258	6:45166258_C_T	T	C	0.2989	0.0363	0.00489991	1.771e-13	919816	6:45166258	SUPT3H	0
6	50963777	6:50963777_C_A	A	C	0.3363	0.03	0.00409992	1.857e-13	1271711	6:50963777	TFAP2B	116158
15	75062397	15:75062397_C_T	T	C	0.6303	0.0315	0.00429992	1.859e-13	1238623	15:75062397	PPCDC	11671
2	33445658	2:33445658_G_A	A	G	0.4876	-0.0284	0.00389993	1.873e-13	1292397	2:33445658	RASGRP3	0
17	67513055	17:67513055_A_G	A	G	0.5659	-0.033	0.00449992	1.876e-13	905832	17:67513055	PITPNC1	0
2	33446871	2:33446871_C_T	T	C	0.4877	-0.0284	0.00389993	1.888e-13	1292397	2:33446871	RASGRP3	0
3	53097108	3:53097108_C_T	T	C	0.2536	0.0324	0.00439992	1.906e-13	1292397	3:53097108	RFT1	0
15	75061916	15:75061916_A_G	A	G	0.3703	-0.0315	0.00429992	1.92e-13	1238623	15:75061916	PPCDC	11190
10	78269701	10:78269701_A_G	A	G	0.6464	-0.03	0.00409992	1.935e-13	1252293	10:78269701	RPS24	212888
21	18414557	21:18414557_T_G	T	G	0.736	0.0328	0.00449992	1.937e-13	1256792	21:18414557	TMPRSS15	10751
16	69960492	16:69960492_G_A	A	G	0.7346	0.0342	0.00469991	1.952e-13	1237306	16:69960492	CLEC18A	0
2	33447023	2:33447023_G_A	A	G	0.4954	-0.0283	0.00389993	1.955e-13	1292397	2:33447023	RASGRP3	0
3	52809193	3:52809193_G_A	A	G	0.3441	0.0308	0.00419992	1.962e-13	1217662	3:52809193	ITIH3	184
6	45154779	6:45154779_A_G	A	G	0.7013	-0.0362	0.00489991	1.962e-13	919816	6:45154779	SUPT3H	0
6	50960316	6:50960316_T_C	T	C	0.6636	-0.0299	0.00409992	1.968e-13	1270208	6:50960316	TFAP2B	112697
3	52824284	3:52824284_G_GTTCA	G	GTTCA	0.6283	-0.0375	0.00509991	1.973e-13	923794	3:52824284	ITIH4	0
6	45040592	6:45040592_C_T	T	C	0.2987	0.0364	0.00499991	1.985e-13	895055	6:45040592	SUPT3H	0
6	45064626	6:45064626_T_C	T	C	0.702	-0.0363	0.00489991	2.01e-13	919816	6:45064626	SUPT3H	0
20	34181553	20:34181553_G_A	A	G	0.7907	0.0371	0.00499991	2.02e-13	1241232	20:34181553	ASIP	4940
6	45141441	6:45141441_T_A	A	T	0.2989	0.0363	0.00489991	2.024e-13	919816	6:45141441	SUPT3H	0
6	45030490	6:45030490_C_G	C	G	0.6914	-0.0398	0.0053999	2.032e-13	974758	6:45030490	SUPT3H	0
17	67495162	17:67495162_G_A	A	G	0.6111	0.0303	0.00409992	2.045e-13	1246434	17:67495162	PITPNC1	0
2	70723545	2:70723545_A_C	A	C	0.355	0.031	0.00419992	2.052e-13	1237350	2:70723545	ADD2	0
6	45142517	6:45142517_T_G	T	G	0.7011	-0.0363	0.00489991	2.067e-13	919816	6:45142517	SUPT3H	0
6	45140761	6:45140761_C_T	T	C	0.2987	0.0362	0.00489991	2.079e-13	919816	6:45140761	SUPT3H	0
16	69960264	16:69960264_A_G	A	G	0.2641	-0.0342	0.00469991	2.087e-13	1237306	16:69960264	CLEC18A	0
17	2066150	17:2066150_G_C	C	G	0.3037	0.0318	0.00429992	2.087e-13	1200544	17:2066150	SMG6	0
6	45103362	6:45103362_A_G	A	G	0.7022	-0.0362	0.00489991	2.11e-13	919315	6:45103362	SUPT3H	0
2	33447979	2:33447979_A_G	A	G	0.5118	0.0283	0.00389993	2.115e-13	1292397	2:33447979	RASGRP3	0
3	53026104	3:53026104_T_C	T	C	0.7455	-0.0324	0.00439992	2.116e-13	1283462	3:53026104	SFMBT1	0
17	67513003	17:67513003_C_A	A	C	0.434	0.0329	0.00449992	2.122e-13	905832	17:67513003	PITPNC1	0
2	33447202	2:33447202_C_T	T	C	0.4878	-0.0283	0.00389993	2.128e-13	1292397	2:33447202	RASGRP3	0
6	50954119	6:50954119_G_T	T	G	0.3366	0.0298	0.00409992	2.132e-13	1282536	6:50954119	TFAP2B	106500
12	23926380	12:23926380_G_A	A	G	0.3449	0.0317	0.00429992	2.136e-13	1216243	12:23926380	SOX5	0
6	45187618	6:45187618_A_C	A	C	0.7006	-0.0363	0.00489991	2.136e-13	919816	6:45187618	SUPT3H	0
6	45049787	6:45049787_G_A	A	G	0.2979	0.0363	0.00489991	2.148e-13	919816	6:45049787	SUPT3H	0
3	53096394	3:53096394_A_G	A	G	0.7463	-0.0324	0.00439992	2.151e-13	1292397	3:53096394	RFT1	0
6	45039786	6:45039786_G_A	A	G	0.298	0.0363	0.00489991	2.161e-13	919816	6:45039786	SUPT3H	0
6	50957561	6:50957561_C_T	T	C	0.3367	0.0298	0.00409992	2.166e-13	1282536	6:50957561	TFAP2B	109942
6	50953167	6:50953167_C_T	T	C	0.3366	0.0298	0.00409992	2.178e-13	1282536	6:50953167	TFAP2B	105548
6	45160530	6:45160530_C_A	A	C	0.2991	0.0362	0.00489991	2.2e-13	919816	6:45160530	SUPT3H	0
6	50955081	6:50955081_C_T	T	C	0.3366	0.0298	0.00409992	2.216e-13	1282536	6:50955081	TFAP2B	107462
6	45159431	6:45159431_A_C	A	C	0.7009	-0.0362	0.00489991	2.225e-13	919816	6:45159431	SUPT3H	0
6	44721521	6:44721521_C_T	T	C	0.3121	0.0371	0.00509991	2.268e-13	1059939	6:44721521	SUPT3H	85978
9	4290085	9:4290085_G_C	C	G	0.4208	-0.0286	0.00389993	2.271e-13	1285545	9:4290085	GLIS3	0
6	45187556	6:45187556_T_A	A	T	0.2991	0.0362	0.00489991	2.281e-13	919816	6:45187556	SUPT3H	0
12	123724880	12:123724880_C_T	T	C	0.2066	-0.0354	0.00479991	2.283e-13	1150710	12:123724880	ATP6V0A2	0
3	53096552	3:53096552_G_A	A	G	0.2536	0.0323	0.00439992	2.283e-13	1289464	3:53096552	RFT1	0
17	2036162	17:2036162_G_A	A	G	0.2939	0.0309	0.00419992	2.284e-13	1277334	17:2036162	DPH1	0
10	78300806	10:78300806_C_T	T	C	0.3479	0.03	0.00409992	2.287e-13	1244434	10:78300806	RPS24	243993
17	67511928	17:67511928_C_G	C	G	0.5538	-0.0328	0.00449992	2.296e-13	917394	17:67511928	PITPNC1	0
6	45159289	6:45159289_C_T	T	C	0.2989	0.0361	0.00489991	2.338e-13	919816	6:45159289	SUPT3H	0
6	45143118	6:45143118_T_A	A	T	0.2987	0.0361	0.00489991	2.377e-13	919315	6:45143118	SUPT3H	0
6	45156933	6:45156933_A_C	A	C	0.7009	-0.0362	0.00489991	2.39e-13	919816	6:45156933	SUPT3H	0
6	45156767	6:45156767_G_A	A	G	0.2989	0.0362	0.00489991	2.392e-13	919816	6:45156767	SUPT3H	0
6	45159177	6:45159177_C_T	T	C	0.2992	0.0361	0.00489991	2.4e-13	919816	6:45159177	SUPT3H	0
2	70713659	2:70713659_G_C	C	G	0.3683	-0.0294	0.00399993	2.409e-13	1280255	2:70713659	ADD2	0
16	69967316	16:69967316_G_A	A	G	0.7342	0.034	0.00459992	2.429e-13	1245887	16:69967316	CLEC18A	2969
19	45387459	19:45387459_C_G	C	G	0.8467	0.0398	0.0053999	2.461e-13	1256070	19:45387459	PPP1R13L	0
6	45071712	6:45071712_T_C	T	C	0.702	-0.0362	0.00489991	2.482e-13	919816	6:45071712	SUPT3H	0
15	75052927	15:75052927_A_G	A	G	0.5169	-0.0354	0.00479991	2.483e-13	992073	15:75052927	PPCDC	2201
10	78276753	10:78276753_T_C	T	C	0.6513	-0.03	0.00409992	2.49e-13	1244434	10:78276753	RPS24	219940
3	52816585	3:52816585_C_CAAGTGCCGGGAGT	CAAGTGCCGGGAGT	C	0.3811	0.0368	0.00499991	2.51e-13	959337	3:52816585	ITIH4	0
3	53040546	3:53040546_A_G	A	G	0.256	0.0337	0.00459992	2.542e-13	1246101	3:53040546	SFMBT1	0
2	33440222	2:33440222_A_G	A	G	0.5039	0.0283	0.00389993	2.575e-13	1283018	2:33440222	RASGRP3	0
6	45140519	6:45140519_C_T	T	C	0.2987	0.0361	0.00489991	2.577e-13	919816	6:45140519	SUPT3H	0
9	4295583	9:4295583_A_G	A	G	0.4403	-0.0299	0.00409992	2.616e-13	1244308	9:4295583	GLIS3	0
10	78301155	10:78301155_A_G	A	G	0.6517	-0.0299	0.00409992	2.662e-13	1244434	10:78301155	RPS24	244342
6	45178907	6:45178907_T_C	T	C	0.7011	-0.036	0.00489991	2.678e-13	919816	6:45178907	SUPT3H	0
10	78252554	10:78252554_T_C	T	C	0.6457	-0.0298	0.00409992	2.706e-13	1253015	10:78252554	RPS24	195741
6	45182434	6:45182434_A_G	A	G	0.7011	-0.036	0.00489991	2.73e-13	919816	6:45182434	SUPT3H	0
6	45163057	6:45163057_C_G	C	G	0.7011	-0.036	0.00489991	2.766e-13	919816	6:45163057	SUPT3H	0
6	45163601	6:45163601_C_T	T	C	0.2991	0.0361	0.00489991	2.8e-13	919816	6:45163601	SUPT3H	0
6	45192022	6:45192022_T_A	A	T	0.2989	0.036	0.00489991	2.8e-13	919816	6:45192022	SUPT3H	0
17	67512392	17:67512392_A_G	A	G	0.5539	-0.0327	0.00449992	2.805e-13	917394	17:67512392	PITPNC1	0
6	45180440	6:45180440_C_T	T	C	0.2991	0.0361	0.00489991	2.819e-13	919816	6:45180440	SUPT3H	0
6	45158515	6:45158515_T_C	T	C	0.7008	-0.0361	0.00489991	2.825e-13	919816	6:45158515	SUPT3H	0
20	34112556	20:34112556_T_C	T	C	0.7666	0.0336	0.00459992	2.83e-13	1275447	20:34112556	EIF2S2	277
2	33448276	2:33448276_A_G	A	G	0.5041	0.0281	0.00389993	2.858e-13	1292591	2:33448276	RASGRP3	0
2	33449367	2:33449367_C_G	C	G	0.5118	0.0282	0.00389993	2.86e-13	1291342	2:33449367	RASGRP3	0
3	53042469	3:53042469_A_C	A	C	0.256	0.0336	0.00459992	2.863e-13	1245164	3:53042469	SFMBT1	0
20	33987818	20:33987818_T_A	A	T	0.6137	0.0376	0.0051999	2.873e-13	760343	20:33987818	RALY	5834
2	70729314	2:70729314_G_A	A	G	0.3711	-0.0299	0.00409992	2.878e-13	1241697	2:70729314	ADD2	0
6	44770527	6:44770527_T_C	T	C	0.7141	-0.0362	0.00499991	2.927e-13	911414	6:44770527	SUPT3H	36972
6	45182809	6:45182809_C_T	T	C	0.2991	0.036	0.00489991	2.933e-13	919816	6:45182809	SUPT3H	0
6	45175210	6:45175210_G_A	A	G	0.299	0.0359	0.00489991	2.954e-13	919315	6:45175210	SUPT3H	0
6	45176683	6:45176683_C_T	T	C	0.2991	0.036	0.00489991	2.964e-13	919816	6:45176683	SUPT3H	0
3	53007995	3:53007995_T_C	T	C	0.7434	-0.0321	0.00439992	2.967e-13	1282959	3:53007995	SFMBT1	0
20	34068382	20:34068382_C_G	C	G	0.761	0.0345	0.00469991	2.983e-13	1163811	20:34068382	RALY	0
6	44722271	6:44722271_G_T	T	G	0.312	0.037	0.00509991	3.024e-13	1059939	6:44722271	SUPT3H	85228
10	78301652	10:78301652_G_A	A	G	0.3473	0.0299	0.00409992	3.031e-13	1244434	10:78301652	RPS24	244839
6	45159336	6:45159336_A_G	A	G	0.701	-0.0359	0.00489991	3.038e-13	914887	6:45159336	SUPT3H	0
20	33934437	20:33934437_T_A	A	T	0.6161	0.0404	0.0054999	3.06e-13	658302	20:33934437	RALY	59215
6	44771708	6:44771708_C_T	T	C	0.2819	0.0365	0.00499991	3.064e-13	919816	6:44771708	SUPT3H	35791
6	76166164	6:76166164_C_T	T	C	0.4861	0.0283	0.00389993	3.071e-13	1274952	6:76166164	IMPG1	93486
3	52905917	3:52905917_G_A	A	G	0.2461	0.0327	0.00449992	3.078e-13	1273612	3:52905917	SFMBT1	0
16	69966362	16:69966362_G_A	A	G	0.7341	0.0338	0.00459992	3.088e-13	1245887	16:69966362	CLEC18A	2015
20	33914701	20:33914701_T_C	T	C	0.6653	0.0343	0.00469991	3.116e-13	928597	20:33914701	CHMP4B	60334
11	67003327	11:67003327_G_A	A	G	0.0484	-0.0706	0.00969982	3.122e-13	1112637	11:67003327	SYT12	3446
19	45387596	19:45387596_G_A	A	G	0.1533	-0.0396	0.0053999	3.134e-13	1256070	19:45387596	PPP1R13L	0
4	1745816	4:1745816_A_C	A	C	0.5117	-0.0416	0.0056999	3.222e-13	846071	4:1745816	TACC3	638
12	123728739	12:123728739_G_A	A	G	0.2064	-0.0352	0.00479991	3.224e-13	1152625	12:123728739	ATP6V0A2	0
4	13051935	4:13051935_T_C	T	C	0.501	0.028	0.00379993	3.256e-13	1283816	4:13051935	RAB28	244082
20	33890350	20:33890350_C_G	C	G	0.7043	0.0309	0.00419992	3.271e-13	1291127	20:33890350	CHMP4B	35983
17	54848124	17:54848124_C_A	A	C	0.5105	-0.0297	0.00409992	3.286e-13	1196130	17:54848124	TOM1L1	52567
6	45203554	6:45203554_G_A	A	G	0.2993	0.036	0.00489991	3.3e-13	919816	6:45203554	SUPT3H	0
12	123800820	12:123800820_A_G	A	G	0.2172	-0.0364	0.00499991	3.321e-13	1110393	12:123800820	DNAH10	0
3	52745087	3:52745087_T_C	T	C	0.5625	0.0325	0.00449992	3.342e-13	927126	3:52745087	NEK4	0
6	44725007	6:44725007_T_C	T	C	0.6898	-0.0369	0.00509991	3.346e-13	1068521	6:44725007	SUPT3H	82492
6	44776136	6:44776136_T_G	T	G	0.717	-0.0364	0.00499991	3.349e-13	919816	6:44776136	SUPT3H	31363
20	33847253	20:33847253_C_T	T	C	0.4461	-0.0286	0.00389993	3.377e-13	1265313	20:33847253	CHMP4B	0
11	66735215	11:66735215_G_A	A	G	0.0473	-0.0714	0.00979982	3.379e-13	1111410	11:66735215	SPTBN2	5978
4	13039440	4:13039440_A_G	A	G	0.6018	0.0328	0.00449992	3.389e-13	912134	4:13039440	RAB28	256577
6	45193076	6:45193076_T_C	T	C	0.7011	-0.0359	0.00489991	3.39e-13	919816	6:45193076	SUPT3H	0
17	54847852	17:54847852_C_T	T	C	0.5106	-0.0297	0.00409992	3.398e-13	1195936	17:54847852	TOM1L1	52839
17	67488085	17:67488085_T_C	T	C	0.3922	-0.03	0.00409992	3.424e-13	1245474	17:67488085	PITPNC1	0
12	123716930	12:123716930_A_T	A	T	0.2056	-0.0371	0.00509991	3.448e-13	1164285	12:123716930	ATP6V0A2	0
1	219640305	1:219640305_C_G	C	G	0.3024	0.0373	0.00509991	3.469e-13	866442	1:219640305	LOC102723886	83025
1	219644224	1:219644224_A_G	A	G	0.301	0.0373	0.00509991	3.534e-13	866244	1:219644224	LOC102723886	86944
12	123729621	12:123729621_G_A	A	G	0.2064	-0.0351	0.00479991	3.539e-13	1152625	12:123729621	ATP6V0A2	0
6	44777691	6:44777691_A_G	A	G	0.7139	-0.036	0.00499991	3.54e-13	911414	6:44777691	SUPT3H	29808
3	52611413	3:52611413_T_C	T	C	0.5679	-0.0339	0.00469991	3.541e-13	819079	3:52611413	PBRM1	0
3	53098938	3:53098938_C_G	C	G	0.7457	-0.032	0.00439992	3.563e-13	1292591	3:53098938	RFT1	0
12	123801672	12:123801672_T_G	T	G	0.2173	-0.0363	0.00499991	3.649e-13	1110393	12:123801672	DNAH10	0
6	45183011	6:45183011_C_T	T	C	0.2989	0.0358	0.00489991	3.65e-13	919816	6:45183011	SUPT3H	0
3	53098875	3:53098875_T_C	T	C	0.7455	-0.032	0.00439992	3.666e-13	1292591	3:53098875	RFT1	0
6	45178498	6:45178498_T_C	T	C	0.7011	-0.0358	0.00489991	3.732e-13	919816	6:45178498	SUPT3H	0
2	33445790	2:33445790_T_A	A	T	0.5367	-0.0317	0.00439992	3.754e-13	1079807	2:33445790	RASGRP3	0
4	1704542	4:1704542_T_G	T	G	0.4772	-0.031	0.00429992	3.765e-13	1110233	4:1704542	SLBP	0
3	52774835	3:52774835_AT_A	A	AT	0.3955	0.0413	0.0056999	3.774e-13	754817	3:52774835	ITIH1	2751
3	52609710	3:52609710_T_A	A	T	0.4038	0.0408	0.0055999	3.79e-13	783403	3:52609710	PBRM1	0
12	123794871	12:123794871_G_C	C	G	0.7827	0.0363	0.00499991	3.812e-13	1110393	12:123794871	DNAH10	0
6	45197731	6:45197731_C_G	C	G	0.701	-0.0359	0.00489991	3.817e-13	919816	6:45197731	SUPT3H	0
2	33370457	2:33370457_T_C	T	C	0.766	0.034	0.00469991	3.885e-13	1229783	2:33370457	LTBP1	0
6	45204921	6:45204921_C_T	T	C	0.2988	0.0358	0.00489991	3.899e-13	919816	6:45204921	SUPT3H	0
6	45256159	6:45256159_T_C	T	C	0.7008	-0.0359	0.00489991	3.906e-13	911915	6:45256159	SUPT3H	0
6	45248371	6:45248371_T_C	T	C	0.701	-0.0359	0.00489991	3.94e-13	919816	6:45248371	SUPT3H	0
3	52686716	3:52686716_T_A	A	T	0.445	-0.0382	0.0052999	3.98e-13	870781	3:52686716	GNL3	0
2	33441275	2:33441275_A_G	A	G	0.5053	0.028	0.00389993	3.999e-13	1291138	2:33441275	RASGRP3	0
6	41615346	6:41615346_C_T	T	C	0.0581	0.063	0.00869984	4.024e-13	1288403	6:41615346	FOXP4	12962
6	45236654	6:45236654_A_G	A	G	0.7009	-0.0359	0.00489991	4.027e-13	911915	6:45236654	SUPT3H	0
6	45241302	6:45241302_A_C	A	C	0.7009	-0.0359	0.00489991	4.035e-13	911915	6:45241302	SUPT3H	0
15	75049943	15:75049943_G_A	A	G	0.6304	0.031	0.00429992	4.076e-13	1230246	15:75049943	PPCDC	0
6	45244423	6:45244423_C_G	C	G	0.7009	-0.0358	0.00489991	4.096e-13	911915	6:45244423	SUPT3H	0
6	45236707	6:45236707_T_G	T	G	0.7009	-0.0358	0.00489991	4.113e-13	911915	6:45236707	SUPT3H	0
6	45252789	6:45252789_C_T	T	C	0.3096	0.0407	0.0055999	4.13e-13	932126	6:45252789	SUPT3H	0
3	52905802	3:52905802_T_C	T	C	0.7542	-0.0325	0.00449992	4.132e-13	1273612	3:52905802	SFMBT1	0
20	33910406	20:33910406_G_A	A	G	0.3346	-0.0341	0.00469991	4.158e-13	928597	20:33910406	CHMP4B	56039
6	45320520	6:45320520_T_A	A	T	0.2986	0.0359	0.00489991	4.163e-13	911915	6:45320520	SUPT3H	0
16	53830198	16:53830198_G_T	T	G	0.6651	0.0312	0.00429992	4.241e-13	1236080	16:53830198	FTO	0
12	123771032	12:123771032_A_G	A	G	0.2142	-0.0363	0.00499991	4.263e-13	1110393	12:123771032	DNAH10	0
6	45259079	6:45259079_A_C	A	C	0.7004	-0.0358	0.00489991	4.312e-13	887154	6:45259079	SUPT3H	0
6	45259431	6:45259431_T_A	A	T	0.299	0.0358	0.00489991	4.328e-13	919816	6:45259431	SUPT3H	0
6	45208854	6:45208854_C_T	T	C	0.2987	0.0357	0.00489991	4.352e-13	919816	6:45208854	SUPT3H	0
20	33923001	20:33923001_T_G	T	G	0.6647	0.0341	0.00469991	4.435e-13	928597	20:33923001	CHMP4B	68634
6	45200634	6:45200634_C_T	T	C	0.2991	0.0358	0.00489991	4.483e-13	919816	6:45200634	SUPT3H	0
6	45258823	6:45258823_T_A	A	T	0.2992	0.0358	0.00489991	4.495e-13	911915	6:45258823	SUPT3H	0
12	23950015	12:23950015_T_A	A	T	0.361	0.0298	0.00409992	4.501e-13	1243961	12:23950015	SOX5	0
6	45194643	6:45194643_G_C	C	G	0.2989	0.0357	0.00489991	4.501e-13	919315	6:45194643	SUPT3H	0
12	123712416	12:123712416_G_A	A	G	0.7959	0.037	0.00509991	4.515e-13	1098162	12:123712416	ATP6V0A2	0
6	45203591	6:45203591_C_T	T	C	0.299	0.0358	0.00489991	4.543e-13	919816	6:45203591	SUPT3H	0
3	53064022	3:53064022_C_A	A	C	0.25	0.0325	0.00449992	4.549e-13	1259374	3:53064022	RFT1	7130
6	45203783	6:45203783_T_C	T	C	0.7011	-0.0357	0.00489991	4.55e-13	919315	6:45203783	SUPT3H	0
3	52909877	3:52909877_C_T	T	C	0.2459	0.0324	0.00449992	4.56e-13	1273612	3:52909877	SFMBT1	0
6	41615028	6:41615028_C_T	T	C	0.0581	0.0629	0.00869984	4.576e-13	1288403	6:41615028	FOXP4	12644
17	67511869	17:67511869_T_A	A	T	0.446	0.0324	0.00449992	4.577e-13	914461	17:67511869	PITPNC1	0
6	45227016	6:45227016_G_A	A	G	0.2992	0.0358	0.00489991	4.599e-13	919816	6:45227016	SUPT3H	0
3	52908577	3:52908577_T_C	T	C	0.7539	-0.0324	0.00449992	4.623e-13	1273612	3:52908577	SFMBT1	0
2	33450038	2:33450038_G_A	A	G	0.4878	-0.0279	0.00389993	4.632e-13	1291342	2:33450038	RASGRP3	0
3	53096047	3:53096047_A_G	A	G	0.3498	0.0304	0.00419992	4.644e-13	1247427	3:53096047	RFT1	0
3	53160360	3:53160360_G_A	A	G	0.3715	0.029	0.00399993	4.67e-13	1286418	3:53160360	PRKCD	847
15	75044238	15:75044238_G_A	A	G	0.6297	0.0309	0.00429992	4.68e-13	1223339	15:75044238	PPCDC	0
6	41616445	6:41616445_C_G	C	G	0.9417	-0.0628	0.00869984	4.728e-13	1288403	6:41616445	FOXP4	14061
2	33444453	2:33444453_G_A	A	G	0.492	-0.0279	0.00389993	4.729e-13	1292397	2:33444453	RASGRP3	0
16	53816647	16:53816647_G_C	C	G	0.6323	0.0354	0.00489991	4.73e-13	874828	16:53816647	FTO	0
20	34185726	20:34185726_T_A	A	T	0.2066	-0.0348	0.00479991	4.788e-13	1275674	20:34185726	ASIP	767
6	76189168	6:76189168_A_G	A	G	0.5141	-0.0281	0.00389993	4.795e-13	1283533	6:76189168	IMPG1	116490
6	45258068	6:45258068_T_C	T	C	0.701	-0.0357	0.00489991	4.841e-13	919816	6:45258068	SUPT3H	0
6	45237955	6:45237955_T_G	T	G	0.7009	-0.0357	0.00489991	4.871e-13	911915	6:45237955	SUPT3H	0
6	45207325	6:45207325_G_A	A	G	0.2992	0.0357	0.00489991	4.895e-13	895055	6:45207325	SUPT3H	0
2	33444059	2:33444059_C_T	T	C	0.4844	-0.0279	0.00389993	4.931e-13	1292397	2:33444059	RASGRP3	0
3	52782142	3:52782142_A_AT	A	AT	0.6092	-0.0417	0.00579989	4.974e-13	755062	3:52782142	ITIH1	0
6	45235952	6:45235952_C_T	T	C	0.2991	0.0357	0.00489991	4.998e-13	911915	6:45235952	SUPT3H	0
6	44868887	6:44868887_G_GCAA	G	GCAA	0.7559	-0.0414	0.0056999	5.002e-13	961274	6:44868887	SUPT3H	0
1	183935831	1:183935831_A_G	A	G	0.3944	-0.0301	0.00419992	5.014e-13	1237380	1:183935831	COLGALT2	0
3	53095879	3:53095879_C_T	T	C	0.6502	-0.0303	0.00419992	5.064e-13	1250360	3:53095879	RFT1	0
10	78212098	10:78212098_C_A	A	C	0.3492	0.0296	0.00409992	5.102e-13	1235558	10:78212098	RPS24	155285
6	34997188	6:34997188_C_T	T	C	0.1983	0.0352	0.00489991	5.104e-13	1292900	6:34997188	ANKS1A	0
6	45209788	6:45209788_C_T	T	C	0.2987	0.0356	0.00489991	5.116e-13	919816	6:45209788	SUPT3H	0
15	67359738	15:67359738_G_A	A	G	0.4833	-0.028	0.00389993	5.169e-13	1266582	15:67359738	IQCH	0
6	45208345	6:45208345_G_A	A	G	0.2988	0.0356	0.00489991	5.21e-13	919816	6:45208345	SUPT3H	0
6	45223467	6:45223467_A_C	A	C	0.7013	-0.0356	0.00489991	5.273e-13	919816	6:45223467	SUPT3H	0
11	66867155	11:66867155_T_A	A	T	0.0859	-0.0548	0.00759986	5.44e-13	1120385	11:66867155	PC	0
6	50947295	6:50947295_T_C	T	C	0.6541	-0.0291	0.00399993	5.487e-13	1287013	6:50947295	TFAP2B	99676
6	45147830	6:45147830_A_C	A	C	0.6912	-0.0405	0.0055999	5.505e-13	939526	6:45147830	SUPT3H	0
12	123728702	12:123728702_G_A	A	G	0.2038	-0.0351	0.00489991	5.612e-13	1152322	12:123728702	ATP6V0A2	0
10	78235043	10:78235043_C_A	A	C	0.3535	0.0295	0.00409992	5.615e-13	1243712	10:78235043	RPS24	178230
6	45274473	6:45274473_T_C	T	C	0.7009	-0.0357	0.00489991	5.628e-13	919816	6:45274473	SUPT3H	0
12	23944198	12:23944198_T_C	T	C	0.6364	-0.0297	0.00409992	5.665e-13	1243024	12:23944198	SOX5	0
6	44698265	6:44698265_G_A	A	G	0.3127	0.0348	0.00479991	5.696e-13	921043	6:44698265	SUPT3H	109234
6	45265960	6:45265960_C_T	T	C	0.2988	0.0356	0.00489991	5.705e-13	919816	6:45265960	SUPT3H	0
1	183967187	1:183967187_T_C	T	C	0.3896	-0.0314	0.00439992	5.724e-13	1200382	1:183967187	COLGALT2	0
6	45298531	6:45298531_C_T	T	C	0.2993	0.0356	0.00489991	5.728e-13	911915	6:45298531	SUPT3H	0
17	67512327	17:67512327_A_G	A	G	0.5633	-0.0323	0.00449992	5.731e-13	906030	17:67512327	PITPNC1	0
6	45233580	6:45233580_A_T	A	T	0.7008	-0.0356	0.00489991	5.742e-13	911915	6:45233580	SUPT3H	0
6	45229307	6:45229307_A_T	A	T	0.7013	-0.0356	0.00489991	5.764e-13	919816	6:45229307	SUPT3H	0
12	123745809	12:123745809_G_T	T	G	0.2042	-0.0351	0.00489991	5.791e-13	1152322	12:123745809	ATP6V0A2	0
12	123758235	12:123758235_C_G	C	G	0.7928	0.0348	0.00479991	5.851e-13	1144724	12:123758235	ATP6V0A2	0
6	45265201	6:45265201_A_T	A	T	0.7012	-0.0356	0.00489991	5.913e-13	919816	6:45265201	SUPT3H	0
3	53096230	3:53096230_C_T	T	C	0.6511	-0.0302	0.00419992	5.964e-13	1250360	3:53096230	RFT1	0
6	45217424	6:45217424_C_T	T	C	0.2987	0.0355	0.00489991	5.977e-13	919816	6:45217424	SUPT3H	0
3	53058960	3:53058960_C_T	T	C	0.7437	-0.0332	0.00459992	5.982e-13	1237262	3:53058960	LOC105377135	10837
4	13052713	4:13052713_C_A	A	C	0.4737	-0.0277	0.00379993	6.024e-13	1283816	4:13052713	RAB28	243304
6	45298204	6:45298204_C_A	A	C	0.2991	0.0356	0.00489991	6.076e-13	919816	6:45298204	SUPT3H	0
12	123890276	12:123890276_C_T	T	C	0.2139	-0.0348	0.00479991	6.094e-13	1143247	12:123890276	DNAH10	0
6	45219699	6:45219699_T_C	T	C	0.7013	-0.0355	0.00489991	6.107e-13	919816	6:45219699	SUPT3H	0
12	123881176	12:123881176_A_G	A	G	0.7872	0.0347	0.00479991	6.157e-13	1144474	12:123881176	DNAH10	0
20	34187697	20:34187697_A_G	A	G	0.794	0.0347	0.00479991	6.175e-13	1275674	20:34187697	ASIP	0
12	123824635	12:123824635_C_T	T	C	0.2081	-0.0346	0.00479991	6.181e-13	1153852	12:123824635	DNAH10	0
6	45296618	6:45296618_T_C	T	C	0.7007	-0.0356	0.00489991	6.322e-13	911915	6:45296618	SUPT3H	0
6	45231336	6:45231336_T_A	A	T	0.2987	0.0355	0.00489991	6.332e-13	919816	6:45231336	SUPT3H	0
1	183979729	1:183979729_T_C	T	C	0.3893	-0.0314	0.00439992	6.39e-13	1200382	1:183979729	COLGALT2	0
12	123732769	12:123732769_ATACT_A	A	ATACT	0.2066	-0.0442	0.00609989	6.399e-13	857799	12:123732769	ATP6V0A2	0
6	45271917	6:45271917_A_T	A	T	0.7009	-0.0356	0.00489991	6.481e-13	919816	6:45271917	SUPT3H	0
3	52681932	3:52681932_CT_C	CT	C	0.5968	-0.0408	0.0056999	6.534e-13	763219	3:52681932	PBRM1	0
15	67359883	15:67359883_T_C	T	C	0.5166	0.0278	0.00389993	6.561e-13	1266582	15:67359883	IQCH	0
17	2007944	17:2007944_AT_A	A	AT	0.2289	0.0416	0.00579989	6.61e-13	950591	17:2007944	RTN4RL1	0
10	78313936	10:78313936_A_T	A	T	0.6432	-0.0294	0.00409992	6.623e-13	1252293	10:78313936	RPS24	257123
11	95796289	11:95796289_T_C	T	C	0.8141	0.036	0.00499991	6.652e-13	1289982	11:95796289	CEP57	0
11	67024534	11:67024534_C_T	T	C	0.07	-0.0702	0.00979982	6.718e-13	705834	11:67024534	SYT12	0
6	45299174	6:45299174_G_C	C	G	0.2991	0.0355	0.00489991	6.73e-13	919816	6:45299174	SUPT3H	0
12	124799458	12:124799458_G_A	A	G	0.6155	-0.0301	0.00419992	6.752e-13	1215711	12:124799458	SCARB1	0
6	45274490	6:45274490_G_A	A	G	0.2988	0.0355	0.00489991	6.762e-13	919816	6:45274490	SUPT3H	0
12	123725395	12:123725395_C_T	T	C	0.2039	-0.035	0.00489991	6.773e-13	1152322	12:123725395	ATP6V0A2	0
12	123750228	12:123750228_T_C	T	C	0.7958	0.0349	0.00489991	6.788e-13	1152322	12:123750228	ATP6V0A2	0
6	45273921	6:45273921_A_C	A	C	0.7013	-0.0355	0.00489991	6.871e-13	919816	6:45273921	SUPT3H	0
6	45275519	6:45275519_G_A	A	G	0.2984	0.0354	0.00489991	6.872e-13	919816	6:45275519	SUPT3H	0
6	6886297	6:6886297_A_G	A	G	0.1278	-0.046	0.00639988	6.95e-13	1136579	6:6886297	RREB1	221300
6	45287465	6:45287465_T_C	T	C	0.7012	-0.0355	0.00489991	6.954e-13	919816	6:45287465	SUPT3H	0
6	45282111	6:45282111_G_T	T	G	0.2988	0.0354	0.00489991	7.038e-13	919816	6:45282111	SUPT3H	0
20	33959147	20:33959147_G_GT	G	GT	0.4218	-0.0588	0.00819985	7.087e-13	450789	20:33959147	RALY	34505
12	123692965	12:123692965_A_T	A	T	0.2041	-0.0365	0.00509991	7.099e-13	1109455	12:123692965	TCTN2	0
6	45307682	6:45307682_C_T	T	C	0.2996	0.0356	0.00499991	7.109e-13	911915	6:45307682	SUPT3H	0
12	123806219	12:123806219_C_T	T	C	0.2065	-0.0347	0.00479991	7.114e-13	1153549	12:123806219	DNAH10	0
6	45281232	6:45281232_C_T	T	C	0.2988	0.0354	0.00489991	7.158e-13	919816	6:45281232	SUPT3H	0
20	34182517	20:34182517_T_G	T	G	0.7934	0.0346	0.00479991	7.159e-13	1284470	20:34182517	ASIP	3976
12	123739111	12:123739111_G_A	A	G	0.2042	-0.035	0.00489991	7.169e-13	1152322	12:123739111	ATP6V0A2	0
9	116893647	9:116893647_T_A	A	T	0.3046	0.0313	0.00439992	7.178e-13	1217353	9:116893647	ASTN2	0
12	123892934	12:123892934_G_T	T	G	0.7839	0.0446	0.00619989	7.246e-13	817778	12:123892934	DNAH10	0
12	123822711	12:123822711_G_A	A	G	0.2098	-0.0344	0.00479991	7.276e-13	1149424	12:123822711	DNAH10	0
6	45279540	6:45279540_A_G	A	G	0.7012	-0.0354	0.00489991	7.365e-13	919816	6:45279540	SUPT3H	0
3	53002708	3:53002708_T_C	T	C	0.2553	0.033	0.00459992	7.431e-13	1239502	3:53002708	SFMBT1	0
12	124798413	12:124798413_G_A	A	G	0.6159	-0.0301	0.00419992	7.456e-13	1213793	12:124798413	SCARB1	0
9	119103247	9:119103247_G_A	A	G	0.7901	0.037	0.0051999	7.468e-13	1193685	9:119103247	BRINP1	63383
6	45215074	6:45215074_G_A	A	G	0.2988	0.0354	0.00489991	7.591e-13	919816	6:45215074	SUPT3H	0
6	45225761	6:45225761_C_T	T	C	0.2987	0.0354	0.00489991	7.671e-13	919816	6:45225761	SUPT3H	0
12	123849096	12:123849096_C_G	C	G	0.7842	0.0417	0.00579989	7.763e-13	929305	12:123849096	DNAH10	0
12	15064363	12:15064363_C_T	T	C	0.3538	-0.029	0.00399993	7.764e-13	1293623	12:15064363	RERG	43419
10	78205071	10:78205071_A_G	A	G	0.6469	-0.0293	0.00409992	7.798e-13	1253015	10:78205071	RPS24	148258
17	2015612	17:2015612_C_T	T	C	0.3004	0.0301	0.00419992	7.837e-13	1273970	17:2015612	RTN4RL1	0
3	52997871	3:52997871_T_C	T	C	0.2557	0.033	0.00459992	7.874e-13	1236569	3:52997871	SFMBT1	0
6	45328265	6:45328265_A_G	A	G	0.7009	-0.0354	0.00489991	7.935e-13	919816	6:45328265	SUPT3H	0
10	78228354	10:78228354_C_G	C	G	0.6451	-0.0292	0.00409992	8.001e-13	1243712	10:78228354	RPS24	171541
9	4290823	9:4290823_A_T	A	T	0.5823	0.0279	0.00389993	8.01e-13	1285739	9:4290823	GLIS3	0
7	28177338	7:28177338_G_A	A	G	0.4916	-0.0292	0.00409992	8.233e-13	1174866	7:28177338	JAZF1	0
17	67504262	17:67504262_G_A	A	G	0.4336	0.0289	0.00399993	8.281e-13	1169023	17:67504262	PITPNC1	0
6	45294400	6:45294400_T_A	A	T	0.2989	0.0353	0.00489991	8.334e-13	919816	6:45294400	SUPT3H	0
3	53014657	3:53014657_C_T	T	C	0.3455	0.0312	0.00439992	8.43e-13	1089464	3:53014657	SFMBT1	0
15	75054866	15:75054866_G_C	C	G	0.6294	0.0306	0.00429992	8.543e-13	1238623	15:75054866	PPCDC	4140
10	78268635	10:78268635_T_C	T	C	0.6444	-0.0291	0.00409992	8.641e-13	1253015	10:78268635	RPS24	211822
4	13048129	4:13048129_C_A	A	C	0.4783	-0.0275	0.00379993	8.663e-13	1282761	4:13048129	RAB28	247888
20	34142527	20:34142527_T_C	T	C	0.7624	0.0328	0.00459992	8.665e-13	1275889	20:34142527	EIF2S2	30248
6	34748893	6:34748893_GC_G	G	GC	0.2647	0.0397	0.0054999	8.705e-13	942510	6:34748893	SNRPC	8201
6	35120374	6:35120374_C_A	A	C	0.7497	-0.0384	0.0053999	8.76e-13	1020664	6:35120374	TCP11	0
12	123863620	12:123863620_G_A	A	G	0.2081	-0.0345	0.00479991	8.999e-13	1153852	12:123863620	DNAH10	0
6	44771114	6:44771114_T_C	T	C	0.7142	-0.0353	0.00489991	9.045e-13	919315	6:44771114	SUPT3H	36385
12	123845351	12:123845351_C_T	T	C	0.2162	-0.0342	0.00479991	9.105e-13	1179163	12:123845351	DNAH10	0
6	44770214	6:44770214_C_G	C	G	0.7142	-0.0353	0.00489991	9.267e-13	919315	6:44770214	SUPT3H	37285
20	33912180	20:33912180_A_C	A	C	0.665	0.0338	0.00469991	9.437e-13	919219	20:33912180	CHMP4B	57813
2	33378964	2:33378964_C_T	T	C	0.5049	-0.0275	0.00379993	9.444e-13	1288427	2:33378964	LTBP1	0
12	123783994	12:123783994_C_T	T	C	0.2065	-0.0346	0.00479991	9.504e-13	1153549	12:123783994	DNAH10	0
20	33825157	20:33825157_C_T	T	C	0.1141	-0.0443	0.00619989	9.517e-13	1285739	20:33825157	CHMP4B	0
16	69974448	16:69974448_C_A	A	C	0.7308	0.0329	0.00459992	9.546e-13	1244394	16:69974448	CLEC18A	10101
12	123887369	12:123887369_C_T	T	C	0.2161	-0.0343	0.00479991	9.597e-13	1152625	12:123887369	DNAH10	0
12	123811225	12:123811225_C_A	A	C	0.2163	-0.0341	0.00479991	9.661e-13	1153852	12:123811225	DNAH10	0
2	70689244	2:70689244_G_A	A	G	0.3088	-0.03	0.00419992	9.685e-13	1265550	2:70689244	ADD2	0
6	45310285	6:45310285_G_A	A	G	0.2993	0.0353	0.00489991	9.735e-13	911915	6:45310285	SUPT3H	0
3	53101224	3:53101224_C_T	T	C	0.2553	0.0314	0.00439992	9.874e-13	1294126	3:53101224	RFT1	0
12	124791650	12:124791650_G_T	T	G	0.6128	-0.0319	0.00449992	1.012e-12	1173817	12:124791650	SCARB1	0
16	69975360	16:69975360_G_A	A	G	0.7314	0.0329	0.00459992	1.021e-12	1247327	16:69975360	CLEC18A	11013
3	52781958	3:52781958_C_CA	CA	C	0.3933	0.0406	0.0056999	1.024e-12	752781	3:52781958	ITIH1	0
6	45268438	6:45268438_C_T	T	C	0.2987	0.0352	0.00489991	1.038e-12	919816	6:45268438	SUPT3H	0
12	123694206	12:123694206_T_C	T	C	0.2017	-0.0365	0.00509991	1.051e-12	1109653	12:123694206	TCTN2	0
4	103112470	4:103112470_A_G	A	G	0.9171	-0.0578	0.00809985	1.072e-12	1201528	4:103112470	CENPE	0
2	422144	2:422144_T_C	T	C	0.9577	0.0725	0.0101998	1.075e-12	1149033	2:422144	LOC100996637	72595
12	123689386	12:123689386_T_C	T	C	0.2018	-0.0365	0.00509991	1.081e-12	1109653	12:123689386	TCTN2	0
6	45307906	6:45307906_A_G	A	G	0.7011	-0.0351	0.00489991	1.086e-12	919816	6:45307906	SUPT3H	0
20	34182069	20:34182069_G_A	A	G	0.2029	-0.0343	0.00479991	1.089e-12	1292178	20:34182069	ASIP	4424
2	70651406	2:70651406_G_A	A	G	0.2914	-0.0305	0.00429992	1.09e-12	1255372	2:70651406	ADD2	9796
12	123697041	12:123697041_G_A	A	G	0.2015	-0.0348	0.00489991	1.104e-12	1154050	12:123697041	TCTN2	0
12	123649486	12:123649486_A_G	A	G	0.2063	-0.0359	0.00499991	1.109e-12	1239892	12:123649486	GTF2H3	0
6	44868469	6:44868469_G_A	A	G	0.2801	0.0358	0.00499991	1.121e-12	919816	6:44868469	SUPT3H	0
3	52616427	3:52616427_C_CT	CT	C	0.3764	0.0415	0.00579989	1.13e-12	755062	3:52616427	PBRM1	0
12	24117341	12:24117341_C_G	C	G	0.5268	-0.0276	0.00389993	1.135e-12	1280255	12:24117341	SOX5	0
9	4282942	9:4282942_T_G	T	G	0.4365	-0.029	0.00409992	1.139e-12	1249604	9:4282942	GLIS3	0
2	33419055	2:33419055_T_G	T	G	0.6733	0.0325	0.00459992	1.143e-12	1038174	2:33419055	RASGRP3	17294
12	124802442	12:124802442_C_T	T	C	0.621	-0.0297	0.00419992	1.148e-12	1229424	12:124802442	SCARB1	0
9	4294707	9:4294707_T_TG	T	TG	0.6367	0.0363	0.00509991	1.157e-12	942254	9:4294707	GLIS3	0
12	123817569	12:123817569_G_T	T	G	0.2066	-0.0346	0.00489991	1.158e-12	1154050	12:123817569	DNAH10	0
6	44856115	6:44856115_C_A	A	C	0.2889	0.0393	0.0054999	1.164e-12	974758	6:44856115	SUPT3H	0
12	124801683	12:124801683_G_A	A	G	0.6207	-0.0297	0.00419992	1.174e-12	1230673	12:124801683	SCARB1	0
2	33387188	2:33387188_A_G	A	G	0.4923	0.0273	0.00379993	1.179e-12	1288427	2:33387188	LTBP1	0
12	123808073	12:123808073_T_C	T	C	0.7838	0.0339	0.00479991	1.183e-12	1153852	12:123808073	DNAH10	0
12	123810425	12:123810425_C_T	T	C	0.2163	-0.0339	0.00479991	1.198e-12	1153852	12:123810425	DNAH10	0
6	44777204	6:44777204_G_A	A	G	0.2846	0.0352	0.00499991	1.201e-12	919315	6:44777204	SUPT3H	30295
3	52542919	3:52542919_T_C	T	C	0.5358	0.0275	0.00389993	1.224e-12	1284141	3:52542919	SMIM4	2349
12	123704569	12:123704569_C_T	T	C	0.7983	0.0364	0.00509991	1.226e-12	1109653	12:123704569	TCTN2	0
11	66660604	11:66660604_C_A	A	C	0.0471	-0.07	0.00989982	1.233e-12	1112637	11:66660604	RBM4	0
6	44882271	6:44882271_A_G	A	G	0.7197	-0.0357	0.00499991	1.255e-12	919816	6:44882271	SUPT3H	0
16	69968367	16:69968367_C_T	T	C	0.7346	0.0329	0.00459992	1.264e-12	1248174	16:69968367	CLEC18A	4020
12	124801421	12:124801421_T_C	T	C	0.3791	0.0297	0.00419992	1.267e-12	1230673	12:124801421	SCARB1	0
12	123644714	12:123644714_A_G	A	G	0.2062	-0.0358	0.00499991	1.272e-12	1239892	12:123644714	GTF2H3	0
20	34124920	20:34124920_A_T	A	T	0.7767	0.0362	0.00509991	1.313e-12	1081344	20:34124920	EIF2S2	12641
12	24144278	12:24144278_A_C	A	C	0.4953	0.0315	0.00439992	1.322e-12	1040609	12:24144278	SOX5	0
20	33983314	20:33983314_T_A	A	T	0.6169	0.0389	0.0054999	1.327e-12	683063	20:33983314	RALY	10338
2	70730714	2:70730714_T_A	A	T	0.5505	-0.038	0.0053999	1.327e-12	826035	2:70730714	ADD2	0
6	45292438	6:45292438_A_T	A	T	0.7008	-0.0351	0.00489991	1.33e-12	916883	6:45292438	SUPT3H	0
20	34187728	20:34187728_T_G	T	G	0.7939	0.0342	0.00479991	1.334e-12	1274952	20:34187728	ASIP	0
17	67484733	17:67484733_A_G	A	G	0.3902	-0.0296	0.00419992	1.335e-12	1212419	17:67484733	PITPNC1	0
6	44874785	6:44874785_C_G	C	G	0.7183	-0.0356	0.00499991	1.338e-12	919816	6:44874785	SUPT3H	0
12	123856998	12:123856998_G_A	A	G	0.2164	-0.034	0.00479991	1.34e-12	1153852	12:123856998	DNAH10	0
20	34135629	20:34135629_G_A	A	G	0.237	-0.0325	0.00459992	1.35e-12	1275889	20:34135629	EIF2S2	23350
17	67493083	17:67493083_T_C	T	C	0.3972	-0.0292	0.00409992	1.363e-12	1244114	17:67493083	PITPNC1	0
20	33910941	20:33910941_C_T	T	C	0.332	-0.0333	0.00469991	1.367e-12	930680	20:33910941	CHMP4B	56574
6	44849693	6:44849693_C_T	T	C	0.2818	0.0356	0.00499991	1.372e-12	919816	6:44849693	SUPT3H	0
6	44875818	6:44875818_T_C	T	C	0.7181	-0.0356	0.00499991	1.379e-12	911414	6:44875818	SUPT3H	0
2	33379263	2:33379263_C_T	T	C	0.5048	-0.0273	0.00379993	1.391e-12	1288427	2:33379263	LTBP1	0
2	33427597	2:33427597_C_A	A	C	0.5189	-0.0287	0.00409992	1.405e-12	1212419	2:33427597	RASGRP3	8752
6	35133768	6:35133768_T_C	T	C	0.3161	0.0313	0.00439992	1.419e-12	1214702	6:35133768	TCP11	0
20	33910871	20:33910871_T_C	T	C	0.6689	0.0364	0.00509991	1.425e-12	1032762	20:33910871	CHMP4B	56504
6	35146945	6:35146945_C_A	A	C	0.6709	-0.0308	0.00429992	1.425e-12	1241736	6:35146945	TCP11	5303
3	52728312	3:52728312_A_AT	A	AT	0.5822	-0.0398	0.0055999	1.443e-12	755062	3:52728312	NEK4	0
6	44867225	6:44867225_C_A	A	C	0.2819	0.0356	0.00499991	1.451e-12	911414	6:44867225	SUPT3H	0
3	52598668	3:52598668_GA_G	G	GA	0.4215	0.0398	0.0055999	1.458e-12	755062	3:52598668	PBRM1	0
19	45388130	19:45388130_G_A	A	G	0.1583	-0.038	0.0053999	1.501e-12	1256070	19:45388130	PPP1R13L	0
2	70683753	2:70683753_T_C	T	C	0.6989	0.0298	0.00419992	1.511e-12	1280110	2:70683753	ADD2	0
17	67493094	17:67493094_T_C	T	C	0.3973	-0.0292	0.00409992	1.522e-12	1244114	17:67493094	PITPNC1	0
16	53823775	16:53823775_T_TGTATATATATACAAATTATATATACATATAC	T	TGTATATATATACAAATTATATATACATATAC	0.5079	0.0581	0.00819985	1.532e-12	315556	16:53823775	FTO	0
15	67349815	15:67349815_T_C	T	C	0.5154	0.0279	0.00389993	1.543e-12	1235258	15:67349815	IQCH	0
3	52866157	3:52866157_C_G	C	G	0.7505	-0.0363	0.00509991	1.557e-12	912114	3:52866157	TMEM110-MUSTN1	0
21	18414775	21:18414775_G_T	T	G	0.2231	-0.0335	0.00469991	1.561e-12	1256792	21:18414775	TMPRSS15	10969
3	52793121	3:52793121_G_GAA	G	GAA	0.6075	-0.0404	0.0056999	1.564e-12	744880	3:52793121	ITIH1	1053
15	67348723	15:67348723_A_G	A	G	0.5161	0.0279	0.00389993	1.577e-12	1235258	15:67348723	IQCH	0
6	44871406	6:44871406_T_C	T	C	0.7183	-0.0355	0.00499991	1.577e-12	919816	6:44871406	SUPT3H	0
12	124826676	12:124826676_C_T	T	C	0.1663	0.0364	0.00509991	1.603e-12	1276900	12:124826676	SCARB1	0
12	123767929	12:123767929_G_A	A	G	0.2065	-0.0342	0.00479991	1.623e-12	1153549	12:123767929	DNAH10	0
3	52758569	3:52758569_A_AGG	A	AGG	0.5796	-0.0398	0.0055999	1.637e-12	763563	3:52758569	NEK4	0
3	52862003	3:52862003_G_A	A	G	0.2494	0.0363	0.00509991	1.649e-12	912114	3:52862003	TMEM110-MUSTN1	0
16	69976089	16:69976089_T_C	T	C	0.2668	-0.0326	0.00459992	1.654e-12	1249604	16:69976089	CLEC18A	11742
12	123771015	12:123771015_G_A	A	G	0.2063	-0.0342	0.00479991	1.669e-12	1153549	12:123771015	DNAH10	0
20	33882720	20:33882720_A_G	A	G	0.5432	0.0284	0.00399993	1.685e-12	1233736	20:33882720	CHMP4B	28353
16	53808258	16:53808258_A_G	A	G	0.3683	-0.0347	0.00489991	1.709e-12	867647	16:53808258	FTO	0
12	94166918	12:94166918_G_A	A	G	0.5088	0.0275	0.00389993	1.72e-12	1255566	12:94166918	PLXNC1	0
20	34165723	20:34165723_A_C	A	C	0.2243	-0.0361	0.00509991	1.72e-12	1122559	20:34165723	ASIP	20770
16	69967897	16:69967897_T_C	T	C	0.267	-0.0327	0.00459992	1.722e-12	1245534	16:69967897	CLEC18A	3550
12	123643729	12:123643729_A_G	A	G	0.2062	-0.0356	0.00499991	1.723e-12	1239892	12:123643729	GTF2H3	0
3	52862200	3:52862200_C_T	T	C	0.2495	0.0362	0.00509991	1.734e-12	912114	3:52862200	TMEM110-MUSTN1	0
3	52633671	3:52633671_CAA_C	CAA	C	0.5988	-0.0399	0.0056999	1.756e-12	752781	3:52633671	PBRM1	0
3	52860366	3:52860366_C_G	C	G	0.7505	-0.0363	0.00509991	1.757e-12	912114	3:52860366	TMEM110-MUSTN1	0
12	94166980	12:94166980_A_G	A	G	0.4916	-0.0275	0.00389993	1.772e-12	1255372	12:94166980	PLXNC1	0
6	35124480	6:35124480_C_T	T	C	0.7387	-0.0327	0.00459992	1.79e-12	1230674	6:35124480	TCP11	0
2	33431663	2:33431663_C_T	T	C	0.5225	-0.0284	0.00399993	1.794e-12	1244826	2:33431663	RASGRP3	4686
12	15064739	12:15064739_G_A	A	G	0.3533	-0.0286	0.00409992	1.797e-12	1293623	12:15064739	RERG	43043
3	52976075	3:52976075_T_C	T	C	0.2556	0.0324	0.00459992	1.808e-12	1239502	3:52976075	SFMBT1	0
1	219650741	1:219650741_C_A	A	C	0.7105	-0.0366	0.0051999	1.816e-12	877276	1:219650741	LOC102723886	93461
12	124799387	12:124799387_G_A	A	G	0.6512	-0.03	0.00429992	1.821e-12	1222815	12:124799387	SCARB1	0
3	52860936	3:52860936_C_T	T	C	0.2495	0.0362	0.00509991	1.829e-12	912114	3:52860936	TMEM110-MUSTN1	0
6	50957252	6:50957252_T_C	T	C	0.6611	-0.0297	0.00419992	1.843e-12	1171947	6:50957252	TFAP2B	109633
3	52801573	3:52801573_C_CA	CA	C	0.399	0.0401	0.0056999	1.875e-12	755062	3:52801573	ITIH3	0
3	52886240	3:52886240_C_T	T	C	0.5993	-0.0338	0.00479991	1.898e-12	865759	3:52886240	TMEM110-MUSTN1	0
5	64078129	5:64078129_G_A	A	G	0.3745	-0.0287	0.00409992	1.901e-12	1242120	5:64078129	RNF180	87182
17	2133250	17:2133250_T_C	T	C	0.6435	-0.0342	0.00489991	1.904e-12	1050509	17:2133250	SMG6	0
6	35246319	6:35246319_A_G	A	G	0.3378	0.0305	0.00429992	1.905e-12	1239356	6:35246319	SCUBE3	0
20	34143092	20:34143092_A_G	A	G	0.7649	0.0323	0.00459992	1.919e-12	1275889	20:34143092	EIF2S2	30813
3	53056199	3:53056199_T_C	T	C	0.2544	0.0324	0.00459992	1.927e-12	1244661	3:53056199	LOC105377135	8076
12	123866429	12:123866429_G_A	A	G	0.2175	-0.0338	0.00479991	1.944e-12	1152625	12:123866429	DNAH10	0
12	94167292	12:94167292_T_G	T	G	0.4913	-0.0274	0.00389993	1.952e-12	1255566	12:94167292	PLXNC1	0
12	123863265	12:123863265_G_T	T	G	0.2177	-0.0337	0.00479991	1.976e-12	1177936	12:123863265	DNAH10	0
3	52973373	3:52973373_A_T	A	T	0.2558	0.0324	0.00459992	1.976e-12	1239502	3:52973373	SFMBT1	0
2	33424177	2:33424177_G_A	A	G	0.4752	-0.0346	0.00489991	1.991e-12	979788	2:33424177	RASGRP3	12172
17	67489033	17:67489033_A_G	A	G	0.4011	-0.0291	0.00409992	2.023e-12	1235238	17:67489033	PITPNC1	0
16	69968201	16:69968201_G_A	A	G	0.7346	0.0326	0.00459992	2.033e-12	1245887	16:69968201	CLEC18A	3854
12	123699520	12:123699520_A_G	A	G	0.2018	-0.0361	0.00509991	2.042e-12	1109152	12:123699520	TCTN2	0
6	44690904	6:44690904_C_T	T	C	0.3193	0.0339	0.00479991	2.066e-12	913142	6:44690904	SUPT3H	116595
3	52979050	3:52979050_T_C	T	C	0.2559	0.0324	0.00459992	2.076e-12	1239502	3:52979050	SFMBT1	0
12	123871070	12:123871070_A_C	A	C	0.7822	0.0337	0.00479991	2.079e-12	1152625	12:123871070	DNAH10	0
6	34988391	6:34988391_C_A	A	C	0.7439	-0.0329	0.00469991	2.092e-12	1235238	6:34988391	ANKS1A	0
12	123862447	12:123862447_C_T	T	C	0.2175	-0.0337	0.00479991	2.148e-12	1188669	12:123862447	DNAH10	0
12	24116088	12:24116088_T_C	T	C	0.527	-0.0272	0.00389993	2.148e-12	1279318	12:24116088	SOX5	0
12	24115965	12:24115965_G_A	A	G	0.4729	0.0272	0.00389993	2.158e-12	1279318	12:24115965	SOX5	0
12	123698518	12:123698518_T_G	T	G	0.2192	-0.041	0.00579989	2.196e-12	990097	12:123698518	TCTN2	0
12	123689521	12:123689521_C_T	T	C	0.7981	0.036	0.00509991	2.208e-12	1109152	12:123689521	TCTN2	0
2	33435349	2:33435349_A_G	A	G	0.4864	0.0283	0.00399993	2.218e-12	1237176	2:33435349	RASGRP3	1000
12	94180751	12:94180751_A_G	A	G	0.4939	-0.0274	0.00389993	2.231e-12	1255566	12:94180751	PLXNC1	0
12	123698519	12:123698519_G_T	T	G	0.7808	0.041	0.00579989	2.239e-12	990097	12:123698519	TCTN2	0
6	44784566	6:44784566_A_G	A	G	0.715	-0.0347	0.00499991	2.245e-12	919315	6:44784566	SUPT3H	22933
20	33909245	20:33909245_G_A	A	G	0.3361	-0.0331	0.00469991	2.272e-12	925664	20:33909245	CHMP4B	54878
16	69968396	16:69968396_G_T	T	G	0.7346	0.0326	0.00459992	2.274e-12	1245165	16:69968396	CLEC18A	4049
6	6894948	6:6894948_A_G	A	G	0.1258	-0.0464	0.00659988	2.276e-12	1069363	6:6894948	RREB1	212649
3	52244051	3:52244051_A_T	A	T	0.5966	-0.028	0.00399993	2.281e-12	1256792	3:52244051	PPM1M	1674
12	24117819	12:24117819_T_C	T	C	0.5268	-0.0272	0.00389993	2.304e-12	1280255	12:24117819	SOX5	0
21	18443037	21:18443037_G_A	A	G	0.2237	-0.033	0.00469991	2.304e-12	1256070	21:18443037	TMPRSS15	39231
12	123865361	12:123865361_T_C	T	C	0.7823	0.0336	0.00479991	2.313e-12	1152625	12:123865361	DNAH10	0
3	52958439	3:52958439_T_C	T	C	0.2581	0.0323	0.00459992	2.349e-12	1238780	3:52958439	SFMBT1	0
20	33910896	20:33910896_T_C	T	C	0.6625	0.033	0.00469991	2.365e-12	928597	20:33910896	CHMP4B	56529
6	45321455	6:45321455_G_A	A	G	0.2971	0.0347	0.00499991	2.391e-12	911915	6:45321455	SUPT3H	0
6	44833913	6:44833913_T_C	T	C	0.718	-0.0352	0.00499991	2.403e-12	908481	6:44833913	SUPT3H	0
9	4283137	9:4283137_G_T	T	G	0.582	0.0287	0.00409992	2.427e-12	1249604	9:4283137	GLIS3	0
13	42951449	13:42951449_C_T	T	C	0.4897	-0.0273	0.00389993	2.43e-12	1273408	13:42951449	EPSTI1	0
3	52609688	3:52609688_AT_A	A	AT	0.4018	0.0398	0.0056999	2.437e-12	747161	3:52609688	PBRM1	0
17	54839759	17:54839759_C_A	A	C	0.5184	-0.0285	0.00409992	2.48e-12	1242282	17:54839759	TOM1L1	60932
16	69961764	16:69961764_T_C	T	C	0.2397	-0.034	0.00489991	2.493e-12	1222756	16:69961764	CLEC18A	0
6	45330974	6:45330974_T_C	T	C	0.7029	-0.0347	0.00489991	2.528e-12	911915	6:45330974	SUPT3H	0
6	44783674	6:44783674_A_G	A	G	0.7142	-0.0346	0.00489991	2.532e-12	919117	6:44783674	SUPT3H	23825
12	94175049	12:94175049_G_A	A	G	0.5085	0.0273	0.00389993	2.533e-12	1255566	12:94175049	PLXNC1	0
12	24119838	12:24119838_C_T	T	C	0.5118	0.0311	0.00439992	2.585e-12	918878	12:24119838	SOX5	0
12	15043884	12:15043884_C_A	A	C	0.353	-0.0283	0.00399993	2.586e-12	1294126	12:15043884	PDE6H	62019
6	35117235	6:35117235_G_A	A	G	0.7386	-0.0325	0.00459992	2.59e-12	1230674	6:35117235	TCP11	836
21	18444937	21:18444937_T_C	T	C	0.7753	0.0329	0.00469991	2.597e-12	1256070	21:18444937	TMPRSS15	41131
6	45321205	6:45321205_C_A	A	C	0.297	0.0346	0.00499991	2.612e-12	911915	6:45321205	SUPT3H	0
12	123817796	12:123817796_T_C	T	C	0.7847	0.0335	0.00479991	2.675e-12	1145951	12:123817796	DNAH10	0
3	52960859	3:52960859_C_T	T	C	0.7371	-0.0321	0.00459992	2.695e-12	1230878	3:52960859	SFMBT1	0
1	219651779	1:219651779_T_C	T	C	0.2901	0.0361	0.0051999	2.736e-12	876577	1:219651779	LOC102723886	94499
12	15065038	12:15065038_A_T	A	T	0.6327	0.0281	0.00399993	2.745e-12	1293623	12:15065038	RERG	42744
16	69968611	16:69968611_G_C	C	G	0.7319	0.0323	0.00459992	2.748e-12	1245887	16:69968611	CLEC18A	4264
10	78325833	10:78325833_T_C	T	C	0.6296	-0.0283	0.00399993	2.75e-12	1219667	10:78325833	RPS24	269020
12	94196271	12:94196271_TGGGCCAG_T	T	TGGGCCAG	0.4885	0.0345	0.00489991	2.76e-12	893924	12:94196271	PLXNC1	0
6	45331765	6:45331765_T_C	T	C	0.7029	-0.0346	0.00499991	2.761e-12	911915	6:45331765	SUPT3H	0
12	94163008	12:94163008_T_C	T	C	0.4957	-0.0271	0.00389993	2.79e-12	1254147	12:94163008	PLXNC1	0
17	67486221	17:67486221_C_T	T	C	0.5955	0.0288	0.00409992	2.804e-12	1238372	17:67486221	PITPNC1	0
12	123829028	12:123829028_A_G	A	G	0.7845	0.0335	0.00479991	2.807e-12	1145951	12:123829028	DNAH10	0
12	123825559	12:123825559_C_T	T	C	0.2155	-0.0334	0.00479991	2.814e-12	1145951	12:123825559	DNAH10	0
15	67364320	15:67364320_T_A	A	T	0.4374	-0.0276	0.00399993	2.821e-12	1254749	15:67364320	IQCH	0
17	67486251	17:67486251_T_C	T	C	0.3921	-0.0287	0.00409992	2.857e-12	1247660	17:67486251	PITPNC1	0
6	45330263	6:45330263_T_A	A	T	0.2971	0.0346	0.00499991	2.873e-12	911915	6:45330263	SUPT3H	0
3	52868145	3:52868145_G_A	A	G	0.6	-0.0335	0.00479991	2.904e-12	867950	3:52868145	TMEM110-MUSTN1	0
12	123823546	12:123823546_A_G	A	G	0.7846	0.0334	0.00479991	2.906e-12	1145951	12:123823546	DNAH10	0
12	123829116	12:123829116_G_A	A	G	0.2154	-0.0334	0.00479991	2.909e-12	1145951	12:123829116	DNAH10	0
20	34186331	20:34186331_G_A	A	G	0.2091	-0.0337	0.00479991	2.913e-12	1274449	20:34186331	ASIP	162
3	52267732	3:52267732_C_G	C	G	0.6415	-0.0282	0.00399993	2.917e-12	1273733	3:52267732	WDR82	0
12	24116781	12:24116781_C_T	T	C	0.5109	-0.0283	0.00409992	2.936e-12	1235861	12:24116781	SOX5	0
3	52821011	3:52821011_A_G	A	G	0.6073	-0.0314	0.00449992	2.936e-12	928399	3:52821011	ITIH4	0
12	94156587	12:94156587_G_A	A	G	0.5082	0.0272	0.00389993	2.951e-12	1246791	12:94156587	PLXNC1	0
2	33385073	2:33385073_C_T	T	C	0.4852	-0.0269	0.00389993	2.955e-12	1288427	2:33385073	LTBP1	0
2	70684064	2:70684064_T_C	T	C	0.7112	0.0298	0.00429992	3.009e-12	1281241	2:70684064	ADD2	0
3	52825281	3:52825281_G_GC	G	GC	0.6262	-0.035	0.00499991	3.014e-12	958993	3:52825281	ITIH4	0
12	123620268	12:123620268_G_C	C	G	0.7801	0.0404	0.00579989	3.03e-12	1050902	12:123620268	DDX55	0
12	94165333	12:94165333_G_T	T	G	0.5067	0.0272	0.00389993	3.031e-12	1254844	12:94165333	PLXNC1	0
17	67523025	17:67523025_A_G	A	G	0.5867	-0.0272	0.00389993	3.052e-12	1290818	17:67523025	PITPNC1	0
6	45306562	6:45306562_C_T	T	C	0.2971	0.0345	0.00499991	3.069e-12	911915	6:45306562	SUPT3H	0
6	44797088	6:44797088_C_T	T	C	0.7147	-0.0368	0.0052999	3.076e-12	875856	6:44797088	SUPT3H	10411
3	52771920	3:52771920_C_G	C	G	0.5822	-0.047	0.00669988	3.127e-12	529681	3:52771920	NEK4	971
6	44788156	6:44788156_G_C	C	G	0.2847	0.0345	0.00499991	3.127e-12	919315	6:44788156	SUPT3H	19343
6	44681721	6:44681721_C_T	T	C	0.3367	0.0284	0.00409992	3.148e-12	1292661	6:44681721	SUPT3H	125778
12	15043897	12:15043897_G_A	A	G	0.3532	-0.0282	0.00399993	3.166e-12	1294126	12:15043897	PDE6H	62032
17	67518840	17:67518840_G_A	A	G	0.412	0.0273	0.00389993	3.199e-12	1279253	17:67518840	PITPNC1	0
9	4298589	9:4298589_G_A	A	G	0.3549	-0.03	0.00429992	3.214e-12	1217275	9:4298589	GLIS3	0
19	41833784	19:41833784_G_A	A	G	0.0253	0.0959	0.0137997	3.274e-12	1088647	19:41833784	LYPD4	0
12	94162556	12:94162556_T_C	T	C	0.4964	-0.027	0.00389993	3.285e-12	1254341	12:94162556	PLXNC1	0
9	4290541	9:4290541_C_A	A	C	0.4172	-0.0272	0.00389993	3.313e-12	1285739	9:4290541	GLIS3	0
10	64564892	10:64564892_G_T	T	G	0.3932	0.0277	0.00399993	3.326e-12	1282080	10:64564892	REEP3	939769
16	69968727	16:69968727_A_G	A	G	0.2666	-0.0325	0.00469991	3.329e-12	1213335	16:69968727	CLEC18A	4380
3	52951519	3:52951519_C_T	T	C	0.7419	-0.032	0.00459992	3.351e-12	1238780	3:52951519	SFMBT1	0
3	52596173	3:52596173_TA_T	T	TA	0.4191	0.04	0.0056999	3.353e-12	742511	3:52596173	PBRM1	0
2	651030	2:651030_T_G	T	G	0.8316	0.0413	0.00589989	3.423e-12	910386	2:651030	LOC105373353	4932
11	66899619	11:66899619_A_G	A	G	0.9298	0.0654	0.00939983	3.461e-12	769475	11:66899619	PC	0
12	94166532	12:94166532_A_C	A	C	0.4957	-0.027	0.00389993	3.468e-12	1254147	12:94166532	PLXNC1	0
12	24118929	12:24118929_A_G	A	G	0.5271	-0.027	0.00389993	3.472e-12	1280255	12:24118929	SOX5	0
12	15050238	12:15050238_C_T	T	C	0.3537	-0.0281	0.00399993	3.486e-12	1294126	12:15050238	RERG	57544
10	78319770	10:78319770_T_C	T	C	0.6131	-0.0278	0.00399993	3.489e-12	1227536	10:78319770	RPS24	262957
12	94171017	12:94171017_C_A	A	C	0.5071	0.0271	0.00389993	3.5e-12	1254650	12:94171017	PLXNC1	0
9	119115449	9:119115449_A_C	A	C	0.7968	0.0365	0.0051999	3.513e-12	1098349	9:119115449	BRINP1	51181
6	45347782	6:45347782_G_A	A	G	0.2973	0.0345	0.00499991	3.524e-12	911915	6:45347782	SUPT3H	0
3	52883070	3:52883070_C_T	T	C	0.5996	-0.0334	0.00479991	3.594e-12	866196	3:52883070	TMEM110-MUSTN1	0
3	52661018	3:52661018_G_GA	G	GA	0.5851	-0.0398	0.0056999	3.598e-12	730301	3:52661018	PBRM1	0
10	78250153	10:78250153_G_A	A	G	0.3705	0.0278	0.00399993	3.6e-12	1280807	10:78250153	RPS24	193340
20	34190870	20:34190870_A_G	A	G	0.7896	0.0331	0.00479991	3.61e-12	1281102	20:34190870	ASIP	0
2	33423801	2:33423801_C_T	T	C	0.4844	-0.0324	0.00469991	3.629e-12	1056092	2:33423801	RASGRP3	12548
12	94158487	12:94158487_G_A	A	G	0.5078	0.0269	0.00389993	3.644e-12	1292178	12:94158487	PLXNC1	0
6	44723351	6:44723351_G_C	C	G	0.3156	0.0385	0.0054999	3.646e-12	940027	6:44723351	SUPT3H	84148
2	653581	2:653581_G_A	A	G	0.1695	-0.0357	0.00509991	3.647e-12	1291869	2:653581	LOC105373353	7483
3	52953311	3:52953311_T_C	T	C	0.3816	0.0362	0.0051999	3.658e-12	913587	3:52953311	SFMBT1	0
20	34138406	20:34138406_G_A	A	G	0.2296	-0.0325	0.00469991	3.675e-12	1260435	20:34138406	EIF2S2	26127
12	15050262	12:15050262_T_G	T	G	0.6462	0.0281	0.00399993	3.684e-12	1294126	12:15050262	RERG	57520
9	119117464	9:119117464_T_C	T	C	0.7963	0.0353	0.00509991	3.685e-12	1181872	9:119117464	BRINP1	49166
15	67363573	15:67363573_C_T	T	C	0.4363	-0.0275	0.00399993	3.695e-12	1254555	15:67363573	IQCH	0
12	24118956	12:24118956_T_C	T	C	0.5271	-0.0269	0.00389993	3.722e-12	1280255	12:24118956	SOX5	0
10	78321443	10:78321443_G_A	A	G	0.3701	0.0282	0.00409992	3.733e-12	1216734	10:78321443	RPS24	264630
3	53027983	3:53027983_T_C	T	C	0.2834	0.0357	0.00509991	3.78e-12	954372	3:53027983	SFMBT1	0
2	653575	2:653575_C_T	T	C	0.1684	-0.0357	0.00509991	3.783e-12	1292372	2:653575	LOC105373353	7477
12	15041938	12:15041938_T_G	T	G	0.6269	0.0293	0.00419992	3.789e-12	1163820	12:15041938	PDE6H	60073
12	15050409	12:15050409_A_G	A	G	0.6462	0.0281	0.00399993	3.793e-12	1294126	12:15050409	RERG	57373
12	123890033	12:123890033_TC_T	T	TC	0.2472	-0.0402	0.00579989	3.83e-12	915212	12:123890033	DNAH10	0
1	219642109	1:219642109_C_A	A	C	0.6941	-0.0352	0.00509991	3.87e-12	872149	1:219642109	LOC102723886	84829
12	94190163	12:94190163_T_C	T	C	0.5371	-0.0277	0.00399993	3.879e-12	1243645	12:94190163	PLXNC1	0
12	15051203	12:15051203_G_A	A	G	0.3537	-0.0281	0.00399993	3.881e-12	1294126	12:15051203	RERG	56579
12	94181328	12:94181328_G_A	A	G	0.506	0.0271	0.00389993	3.892e-12	1256070	12:94181328	PLXNC1	0
6	45329376	6:45329376_G_C	C	G	0.2969	0.0344	0.00499991	3.998e-12	919816	6:45329376	SUPT3H	0
12	123887687	12:123887687_C_T	T	C	0.6861	0.0305	0.00439992	4e-12	1239801	12:123887687	DNAH10	0
6	45342305	6:45342305_T_G	T	G	0.7026	-0.0344	0.00499991	4.039e-12	911915	6:45342305	SUPT3H	0
2	651105	2:651105_G_C	C	G	0.1684	-0.0411	0.00589989	4.045e-12	910386	2:651105	LOC105373353	5007
10	78326767	10:78326767_G_A	A	G	0.3702	0.0281	0.00399993	4.047e-12	1219667	10:78326767	RPS24	269954
20	33973315	20:33973315_T_G	T	G	0.3829	-0.0382	0.0054999	4.052e-12	675162	20:33973315	RALY	20337
2	648810	2:648810_A_G	A	G	0.8315	0.0411	0.00589989	4.072e-12	910386	2:648810	LOC105373353	2712
9	110408887	9:110408887_T_C	T	C	0.8729	0.0405	0.00579989	4.084e-12	1292178	9:110408887	SVEP1	0
12	123746510	12:123746510_C_T	T	C	0.7725	0.0345	0.00499991	4.088e-12	1098412	12:123746510	ATP6V0A2	0
6	45344854	6:45344854_T_A	A	T	0.2962	0.0344	0.00499991	4.093e-12	919816	6:45344854	SUPT3H	0
3	53020544	3:53020544_A_G	A	G	0.2642	0.0318	0.00459992	4.102e-12	1237112	3:53020544	SFMBT1	0
17	54841978	17:54841978_G_A	A	G	0.4108	-0.0277	0.00399993	4.154e-12	1248387	17:54841978	TOM1L1	58713
11	95794754	11:95794754_T_C	T	C	0.8138	0.0352	0.00509991	4.167e-12	1287765	11:95794754	CEP57	0
12	123618942	12:123618942_T_C	T	C	0.2026	-0.0354	0.00509991	4.169e-12	1237974	12:123618942	DDX55	0
3	52540773	3:52540773_T_C	T	C	0.5246	0.0268	0.00389993	4.172e-12	1283419	3:52540773	SMIM4	203
12	123746357	12:123746357_C_G	C	G	0.2275	-0.0345	0.00499991	4.19e-12	1098412	12:123746357	ATP6V0A2	0
2	650973	2:650973_T_C	T	C	0.8316	0.0411	0.00589989	4.193e-12	910386	2:650973	LOC105373353	4875
15	67362994	15:67362994_T_C	T	C	0.563	0.0274	0.00399993	4.201e-12	1254555	15:67362994	IQCH	0
12	23923719	12:23923719_C_T	T	C	0.4821	0.031	0.00449992	4.202e-12	909416	12:23923719	SOX5	0
12	15049216	12:15049216_C_T	T	C	0.3537	-0.0281	0.00409992	4.225e-12	1294126	12:15049216	RERG	58566
12	123655049	12:123655049_A_G	A	G	0.202	-0.0355	0.00509991	4.26e-12	1110591	12:123655049	GTF2H3	0
2	651290	2:651290_A_G	A	G	0.8316	0.0411	0.00589989	4.264e-12	910386	2:651290	LOC105373353	5192
9	4296430	9:4296430_A_G	A	G	0.5111	-0.0271	0.00389993	4.265e-12	1266035	9:4296430	GLIS3	0
12	123890893	12:123890893_C_T	T	C	0.6882	0.0306	0.00439992	4.269e-12	1227255	12:123890893	DNAH10	0
12	15052835	12:15052835_A_T	A	T	0.6463	0.0281	0.00399993	4.275e-12	1294126	12:15052835	RERG	54947
17	67489542	17:67489542_C_T	T	C	0.5988	0.0286	0.00409992	4.285e-12	1234735	17:67489542	PITPNC1	0
12	94164138	12:94164138_G_C	C	G	0.5018	0.0269	0.00389993	4.314e-12	1254650	12:94164138	PLXNC1	0
12	15048281	12:15048281_C_G	C	G	0.6463	0.028	0.00399993	4.345e-12	1294126	12:15048281	RERG	59501
3	52864135	3:52864135_T_C	T	C	0.7541	-0.036	0.0051999	4.358e-12	887353	3:52864135	TMEM110-MUSTN1	0
3	52983806	3:52983806_A_G	A	G	0.2583	0.0318	0.00459992	4.359e-12	1239502	3:52983806	SFMBT1	0
12	15054546	12:15054546_G_T	T	G	0.3537	-0.028	0.00409992	4.364e-12	1294126	12:15054546	RERG	53236
12	15043986	12:15043986_A_C	A	C	0.6463	0.028	0.00399993	4.381e-12	1294126	12:15043986	PDE6H	62121
15	52384414	15:52384414_C_T	T	C	0.074	0.0578	0.00839985	4.383e-12	1119289	15:52384414	MYO5A	0
17	67522975	17:67522975_T_C	T	C	0.5871	-0.027	0.00389993	4.391e-12	1290818	17:67522975	PITPNC1	0
6	44784724	6:44784724_G_T	T	G	0.2838	0.0343	0.00499991	4.393e-12	919315	6:44784724	SUPT3H	22775
9	119105667	9:119105667_T_G	T	G	0.2032	-0.0359	0.0051999	4.411e-12	1212534	9:119105667	BRINP1	60963
12	94158667	12:94158667_G_T	T	G	0.5064	0.0269	0.00389993	4.449e-12	1255372	12:94158667	PLXNC1	0
16	70117111	16:70117111_A_G	A	G	0.605	-0.0296	0.00429992	4.505e-12	1206360	16:70117111	PDPR	0
3	52985319	3:52985319_G_C	C	G	0.736	-0.0317	0.00459992	4.516e-12	1239502	3:52985319	SFMBT1	0
3	52983246	3:52983246_G_C	C	G	0.7416	-0.0318	0.00459992	4.522e-12	1239502	3:52983246	SFMBT1	0
1	219653026	1:219653026_A_G	A	G	0.2937	0.0355	0.00509991	4.583e-12	876577	1:219653026	LOC102723886	95746
3	52982159	3:52982159_G_C	C	G	0.736	-0.0317	0.00459992	4.666e-12	1239502	3:52982159	SFMBT1	0
17	54841533	17:54841533_C_A	A	C	0.4106	-0.0276	0.00399993	4.674e-12	1248387	17:54841533	TOM1L1	59158
3	52985711	3:52985711_A_T	A	T	0.264	0.0317	0.00459992	4.687e-12	1239502	3:52985711	SFMBT1	0
11	66649527	11:66649527_G_C	C	G	0.0554	-0.0629	0.00909983	4.696e-12	1111996	11:66649527	RBM4	0
20	33909752	20:33909752_T_C	T	C	0.6625	0.0326	0.00469991	4.717e-12	925664	20:33909752	CHMP4B	55385
2	649347	2:649347_T_G	T	G	0.8315	0.041	0.00589989	4.719e-12	910386	2:649347	LOC105373353	3249
2	653093	2:653093_T_C	T	C	0.8293	0.0354	0.00509991	4.729e-12	1281011	2:653093	LOC105373353	6995
6	44751668	6:44751668_G_A	A	G	0.308	0.0386	0.0055999	4.736e-12	914615	6:44751668	SUPT3H	55831
2	33482586	2:33482586_C_T	T	C	0.0885	0.0481	0.00699987	4.756e-12	1289340	2:33482586	RASGRP3	0
6	45324344	6:45324344_G_A	A	G	0.2969	0.0342	0.00499991	4.8e-12	919816	6:45324344	SUPT3H	0
6	6893668	6:6893668_C_G	C	G	0.1259	-0.0455	0.00659988	4.806e-12	1060781	6:6893668	RREB1	213929
12	94158719	12:94158719_G_A	A	G	0.5063	0.0269	0.00389993	4.833e-12	1255372	12:94158719	PLXNC1	0
12	15054415	12:15054415_A_G	A	G	0.6463	0.028	0.00399993	4.871e-12	1294126	12:15054415	RERG	53367
16	70231889	16:70231889_G_A	A	G	0.3925	0.0293	0.00419992	4.913e-12	1201835	16:70231889	EXOSC6	18342
9	110404067	9:110404067_A_C	A	C	0.8725	0.0402	0.00579989	4.94e-12	1292178	9:110404067	SVEP1	0
2	70671184	2:70671184_C_T	T	C	0.2882	-0.0294	0.00429992	4.966e-12	1283094	2:70671184	ADD2	0
2	33458854	2:33458854_G_C	C	G	0.042	0.068	0.00989982	5.006e-12	1157382	2:33458854	RASGRP3	0
12	15044354	12:15044354_C_T	T	C	0.3537	-0.0279	0.00399993	5.059e-12	1294126	12:15044354	PDE6H	62489
9	110404783	9:110404783_C_A	A	C	0.1494	-0.038	0.0054999	5.095e-12	1291675	9:110404783	SVEP1	0
12	123891107	12:123891107_C_T	T	C	0.6881	0.0304	0.00439992	5.109e-12	1227255	12:123891107	DNAH10	0
2	650560	2:650560_G_C	C	G	0.1685	-0.0409	0.00589989	5.114e-12	910386	2:650560	LOC105373353	4462
12	123730830	12:123730830_T_C	T	C	0.227	-0.0344	0.00499991	5.131e-12	1098412	12:123730830	ATP6V0A2	0
12	123682396	12:123682396_C_T	T	C	0.7391	0.0375	0.0053999	5.155e-12	1048120	12:123682396	TCTN2	0
9	4298576	9:4298576_C_G	C	G	0.7932	-0.0337	0.00489991	5.157e-12	1247024	9:4298576	GLIS3	0
11	95789313	11:95789313_T_G	T	G	0.8054	0.0343	0.00499991	5.163e-12	1288074	11:95789313	FAM76B	0
2	650828	2:650828_G_A	A	G	0.1685	-0.0409	0.00589989	5.18e-12	910386	2:650828	LOC105373353	4730
2	650479	2:650479_G_C	C	G	0.1685	-0.0409	0.00589989	5.188e-12	910386	2:650479	LOC105373353	4381
12	123685778	12:123685778_C_CTGTTT	CTGTTT	C	0.787	0.0422	0.00609989	5.223e-12	839961	12:123685778	TCTN2	0
17	54852483	17:54852483_G_T	T	G	0.4136	-0.0273	0.00399993	5.282e-12	1256792	17:54852483	TOM1L1	48208
1	184006128	1:184006128_A_G	A	G	0.6768	0.0284	0.00409992	5.317e-12	1292901	1:184006128	COLGALT2	0
12	15045157	12:15045157_C_T	T	C	0.3537	-0.0279	0.00399993	5.323e-12	1294126	12:15045157	RERG	62625
2	650647	2:650647_A_G	A	G	0.8315	0.0409	0.00589989	5.333e-12	910386	2:650647	LOC105373353	4549
12	15055980	12:15055980_T_A	A	T	0.3537	-0.0279	0.00399993	5.529e-12	1294126	12:15055980	RERG	51802
2	651507	2:651507_T_C	T	C	0.8297	0.0354	0.00509991	5.536e-12	1281011	2:651507	LOC105373353	5409
2	70672174	2:70672174_T_C	T	C	0.712	0.0294	0.00429992	5.555e-12	1283288	2:70672174	ADD2	0
6	45348633	6:45348633_G_A	A	G	0.296	0.0341	0.00489991	5.673e-12	920497	6:45348633	SUPT3H	0
6	45015662	6:45015662_AT_A	A	AT	0.2511	0.0451	0.00649988	5.722e-12	765500	6:45015662	SUPT3H	0
6	45349877	6:45349877_A_G	A	G	0.7028	-0.0341	0.00499991	5.773e-12	908982	6:45349877	SUPT3H	0
12	123733799	12:123733799_A_G	A	G	0.227	-0.0343	0.00499991	5.816e-12	1098412	12:123733799	ATP6V0A2	0
2	33407186	2:33407186_T_C	T	C	0.473	0.0287	0.00419992	5.933e-12	1163202	2:33407186	LTBP1	7677
20	33799176	20:33799176_A_C	A	C	0.886	0.0427	0.00619989	5.974e-12	1283462	20:33799176	ZNF341	6907
9	116917263	9:116917263_T_C	T	C	0.577	-0.0267	0.00389993	5.985e-12	1291342	9:116917263	ASTN2	0
7	28172732	7:28172732_C_T	T	C	0.4912	-0.0269	0.00389993	5.986e-12	1218321	7:28172732	JAZF1	0
2	33483249	2:33483249_C_A	A	C	0.0904	0.0478	0.00689987	6e-12	1289340	2:33483249	RASGRP3	0
20	34194054	20:34194054_T_C	T	C	0.7847	0.0327	0.00479991	6.019e-12	1263632	20:34194054	ASIP	0
12	123750895	12:123750895_A_G	A	G	0.2274	-0.0342	0.00499991	6.025e-12	1098412	12:123750895	ATP6V0A2	0
2	651482	2:651482_T_G	T	G	0.8298	0.0353	0.00509991	6.057e-12	1281011	2:651482	LOC105373353	5384
2	33491782	2:33491782_G_C	C	G	0.0918	0.0473	0.00689987	6.074e-12	1289340	2:33491782	RASGRP3	0
2	650143	2:650143_T_C	T	C	0.8315	0.0407	0.00589989	6.128e-12	910386	2:650143	LOC105373353	4045
2	651483	2:651483_G_A	A	G	0.1702	-0.0353	0.00509991	6.15e-12	1281011	2:651483	LOC105373353	5385
2	650012	2:650012_G_A	A	G	0.1683	-0.0408	0.00589989	6.18e-12	910386	2:650012	LOC105373353	3914
21	18419141	21:18419141_G_A	A	G	0.221	-0.034	0.00489991	6.188e-12	1134618	21:18419141	TMPRSS15	15335
2	650519	2:650519_A_G	A	G	0.8314	0.0407	0.00589989	6.192e-12	910386	2:650519	LOC105373353	4421
2	651430	2:651430_T_C	T	C	0.8353	0.036	0.0051999	6.203e-12	1293817	2:651430	LOC105373353	5332
12	123742093	12:123742093_T_G	T	G	0.2271	-0.0342	0.00499991	6.221e-12	1098412	12:123742093	ATP6V0A2	0
3	52937774	3:52937774_A_G	A	G	0.7657	-0.0315	0.00459992	6.339e-12	1271416	3:52937774	SFMBT1	0
11	95790592	11:95790592_G_C	C	G	0.192	-0.0342	0.00499991	6.348e-12	1288074	11:95790592	CEP57	0
6	35131599	6:35131599_C_T	T	C	0.6788	-0.0301	0.00439992	6.361e-12	1236526	6:35131599	TCP11	0
12	94167220	12:94167220_C_T	T	C	0.5003	0.0267	0.00389993	6.457e-12	1254650	12:94167220	PLXNC1	0
12	15063937	12:15063937_C_T	T	C	0.3602	-0.0276	0.00399993	6.466e-12	1294126	12:15063937	RERG	43845
3	52810369	3:52810369_TTTTTC_T	T	TTTTTC	0.3856	0.0398	0.00579989	6.467e-12	727519	3:52810369	ITIH3	1360
12	123745178	12:123745178_C_G	C	G	0.2273	-0.0342	0.00499991	6.479e-12	1098412	12:123745178	ATP6V0A2	0
12	123741776	12:123741776_T_C	T	C	0.2272	-0.0342	0.00499991	6.513e-12	1098412	12:123741776	ATP6V0A2	0
12	15061425	12:15061425_C_T	T	C	0.3596	-0.0276	0.00399993	6.563e-12	1294126	12:15061425	RERG	46357
12	123745359	12:123745359_A_G	A	G	0.2272	-0.0342	0.00499991	6.739e-12	1098412	12:123745359	ATP6V0A2	0
12	123885937	12:123885937_C_T	T	C	0.217	-0.0412	0.00599989	6.808e-12	894574	12:123885937	DNAH10	0
12	123620270	12:123620270_C_G	C	G	0.2187	-0.0398	0.00579989	6.811e-12	1050902	12:123620270	DDX55	0
17	54842377	17:54842377_G_A	A	G	0.4102	-0.0274	0.00399993	6.832e-12	1256289	17:54842377	TOM1L1	58314
9	98245026	9:98245026_A_G	A	G	0.8946	0.0438	0.00639988	6.874e-12	1293094	9:98245026	TBC1D2	0
12	123726134	12:123726134_A_G	A	G	0.2271	-0.0342	0.00499991	6.887e-12	1098412	12:123726134	ATP6V0A2	0
12	123725827	12:123725827_T_C	T	C	0.2271	-0.0342	0.00499991	6.904e-12	1098412	12:123725827	ATP6V0A2	0
12	123742563	12:123742563_T_C	T	C	0.2272	-0.0341	0.00499991	6.909e-12	1098412	12:123742563	ATP6V0A2	0
12	15046950	12:15046950_C_T	T	C	0.354	-0.0277	0.00399993	6.944e-12	1294126	12:15046950	RERG	60832
2	653354	2:653354_G_A	A	G	0.1695	-0.0351	0.00509991	6.944e-12	1289592	2:653354	LOC105373353	7256
12	123741200	12:123741200_A_G	A	G	0.2272	-0.0341	0.00499991	6.976e-12	1098412	12:123741200	ATP6V0A2	0
9	116920121	9:116920121_C_A	A	C	0.4216	0.0266	0.00389993	6.979e-12	1292591	9:116920121	ASTN2	0
9	116920120	9:116920120_C_A	A	C	0.4217	0.0266	0.00389993	7.046e-12	1292397	9:116920120	ASTN2	0
12	123734774	12:123734774_T_G	T	G	0.227	-0.0341	0.00499991	7.063e-12	1098412	12:123734774	ATP6V0A2	0
6	45124300	6:45124300_T_C	T	C	0.7029	-0.0358	0.0051999	7.098e-12	809223	6:45124300	SUPT3H	0
9	110402215	9:110402215_C_T	T	C	0.1256	-0.0403	0.00589989	7.153e-12	1292900	9:110402215	SVEP1	0
12	15063995	12:15063995_C_T	T	C	0.3603	-0.0275	0.00399993	7.184e-12	1294126	12:15063995	RERG	43787
2	649867	2:649867_A_T	A	T	0.8304	0.0405	0.00589989	7.198e-12	918287	2:649867	LOC105373353	3769
12	123626982	12:123626982_C_T	T	C	0.7969	0.0349	0.00509991	7.203e-12	1239892	12:123626982	EIF2B1	0
12	15064063	12:15064063_G_A	A	G	0.3603	-0.0275	0.00399993	7.283e-12	1294126	12:15064063	RERG	43719
9	98250674	9:98250674_T_C	T	C	0.8944	0.0437	0.00639988	7.287e-12	1293094	9:98250674	TBC1D2	0
20	33998486	20:33998486_C_T	T	C	0.2896	-0.0317	0.00459992	7.296e-12	1095348	20:33998486	RALY	0
13	51160744	13:51160744_G_A	A	G	0.2059	-0.0332	0.00479991	7.353e-12	1282718	13:51160744	FAM124A	61590
17	2186455	17:2186455_A_G	A	G	0.3594	0.0337	0.00489991	7.355e-12	863994	17:2186455	SMG6	0
3	52546820	3:52546820_C_T	T	C	0.4612	0.0266	0.00389993	7.355e-12	1289494	3:52546820	PBRM1	0
3	52972468	3:52972468_C_T	T	C	0.736	-0.0313	0.00459992	7.437e-12	1239502	3:52972468	SFMBT1	0
12	123640853	12:123640853_C_G	C	G	0.2031	-0.0348	0.00509991	7.492e-12	1239892	12:123640853	GTF2H3	0
9	98308002	9:98308002_T_G	T	G	0.9228	0.0605	0.00879984	7.5e-12	870425	9:98308002	GABBR2	0
12	94200011	12:94200011_A_C	A	C	0.6132	-0.0276	0.00399993	7.537e-12	1256070	12:94200011	PLXNC1	0
2	70665951	2:70665951_G_A	A	G	0.2881	-0.0292	0.00429992	7.597e-12	1281835	2:70665951	ADD2	0
3	52662490	3:52662490_A_ATTGT	A	ATTGT	0.5967	-0.0392	0.0056999	7.6e-12	755062	3:52662490	PBRM1	0
15	75061929	15:75061929_A_G	A	G	0.3585	-0.0323	0.00469991	7.607e-12	1042851	15:75061929	PPCDC	11203
12	123721177	12:123721177_T_G	T	G	0.227	-0.0341	0.00499991	7.645e-12	1098412	12:123721177	ATP6V0A2	0
12	123719585	12:123719585_G_C	C	G	0.773	0.0341	0.00499991	7.66e-12	1098412	12:123719585	ATP6V0A2	0
15	75139696	15:75139696_A_G	A	G	0.3591	-0.0291	0.00429992	7.7e-12	1228681	15:75139696	C15orf39	59191
[truncated: 2 more rows]

## Sheet: ST5_HIPKNEE_Suggestive
HIPKNEE osteoarthritis suggestive variants
CHR	POS	SNP	A1	A2	FRQ	BETA	SE	P	N	VARID	nearest_gene	gene_distance_bp
7	106944408	7:106944408_G_A	A	G	0.2199	0.0256	0.00469991	5.022e-08	1275356	7:106944408	PIK3CG	35430
7	106924928	7:106924928_A_G	A	G	0.7802	-0.0256	0.00469991	5.028e-08	1275356	7:106924928	PIK3CG	15950
16	70019918	16:70019918_C_A	A	C	0.8854	0.0484	0.00889984	5.03e-08	715415	16:70019918	CLEC18A	55571
6	45150221	6:45150221_T_A	A	T	0.5613	-0.0221	0.00409992	5.043e-08	1241560	6:45150221	SUPT3H	0
7	106865920	7:106865920_C_T	T	C	0.2192	0.0257	0.00469991	5.053e-08	1275356	7:106865920	PIK3CG	0
7	106897237	7:106897237_A_C	A	C	0.7804	-0.0256	0.00469991	5.053e-08	1275356	7:106897237	PIK3CG	0
4	82154282	4:82154282_A_T	A	T	0.5597	-0.0213	0.00389993	5.066e-08	1281398	4:82154282	HNRNPD	199032
16	70104789	16:70104789_G_C	C	G	0.7804	0.0344	0.00629988	5.069e-08	729126	16:70104789	PDPR	8837
16	70089785	16:70089785_G_A	A	G	0.7853	0.0324	0.00599989	5.072e-08	847800	16:70089785	PDPR	23841
6	44942906	6:44942906_T_TCAAACAAA	T	TCAAACAAA	0.505	-0.0287	0.0052999	5.072e-08	824411	6:44942906	SUPT3H	0
1	73226328	1:73226328_G_T	T	G	0.688	-0.0245	0.00449992	5.074e-08	1208661	1:73226328	LRRIQ3	799687
6	44835302	6:44835302_C_CT	CT	C	0.4057	0.0271	0.00499991	5.08e-08	944791	6:44835302	SUPT3H	0
4	121625733	4:121625733_C_T	T	C	0.2596	-0.0278	0.00509991	5.083e-08	921597	4:121625733	ANXA5	42264
20	6589099	20:6589099_T_C	T	C	0.5886	0.0215	0.00389993	5.087e-08	1288990	20:6589099	BMP2	178595
6	45014997	6:45014997_G_A	A	G	0.4206	0.0213	0.00389993	5.09e-08	1277115	6:45014997	SUPT3H	0
8	143935225	8:143935225_C_T	T	C	0.5741	-0.0226	0.00419992	5.091e-08	1225104	8:143935225	PLEC	0
6	35377922	6:35377922_G_A	A	G	0.8342	-0.0295	0.0053999	5.092e-08	1237554	6:35377922	PPARD	0
12	123778804	12:123778804_GA_G	G	GA	0.6888	0.0356	0.00649988	5.098e-08	595648	12:123778804	DNAH10	0
2	27167784	2:27167784_C_T	T	C	0.3903	-0.0214	0.00389993	5.098e-08	1285739	2:27167784	TCF23	14208
17	2097583	17:2097583_T_G	T	G	0.6184	-0.0248	0.00459992	5.1e-08	911613	17:2097583	SMG6	0
17	29547296	17:29547296_T_C	T	C	0.3292	0.0237	0.00429992	5.1e-08	1197286	17:29547296	TAOK1	0
20	6473481	20:6473481_T_A	A	T	0.3903	-0.0215	0.00399993	5.101e-08	1293623	20:6473481	BMP2	294213
5	127974236	5:127974236_C_G	C	G	0.9409	-0.0465	0.00849984	5.102e-08	1154956	5:127974236	SLC12A2	109555
8	143945787	8:143945787_G_T	T	G	0.5742	-0.0226	0.00409992	5.105e-08	1225104	8:143945787	PLEC	0
2	33516152	2:33516152_C_T	T	C	0.418	-0.0214	0.00389993	5.106e-08	1290095	2:33516152	RASGRP3	0
12	70426516	12:70426516_G_A	A	G	0.1434	0.0306	0.0055999	5.112e-08	1145563	12:70426516	KCNMB4	0
2	54064341	2:54064341_G_C	C	G	0.0758	-0.0406	0.00749986	5.115e-08	1288816	2:54064341	ACYP2	50932
6	45046735	6:45046735_A_G	A	G	0.5777	-0.0213	0.00389993	5.117e-08	1277115	6:45046735	SUPT3H	0
17	67527626	17:67527626_T_C	T	C	0.3906	-0.023	0.00419992	5.119e-08	1212110	17:67527626	PITPNC1	0
11	28841610	11:28841610_C_T	T	C	0.2552	0.024	0.00439992	5.125e-08	1289891	11:28841610	METTL15	314569
1	72866574	1:72866574_T_G	T	G	0.4096	-0.0239	0.00439992	5.125e-08	1113906	1:72866574	NEGR1	583727
9	116886733	9:116886733_GGAGA_G	G	GGAGA	0.2615	0.0311	0.0056999	5.125e-08	893924	9:116886733	ASTN2	0
6	44988970	6:44988970_A_G	A	G	0.5943	-0.0213	0.00389993	5.127e-08	1275889	6:44988970	SUPT3H	0
6	45133354	6:45133354_T_G	T	G	0.4386	0.0221	0.00409992	5.129e-08	1241560	6:45133354	SUPT3H	0
1	73185973	1:73185973_T_C	T	C	0.3061	0.0244	0.00449992	5.136e-08	1221790	1:73185973	LRRIQ3	840042
1	72909435	1:72909435_C_T	T	C	0.5896	0.024	0.00439992	5.139e-08	1099219	1:72909435	NEGR1	626588
6	34791334	6:34791334_C_T	T	C	0.3277	0.0309	0.0056999	5.14e-08	818134	6:34791334	UHRF1BP1	683
17	43500377	17:43500377_T_A	A	T	0.5536	-0.0256	0.00469991	5.141e-08	1066408	17:43500377	DHX8	0
6	45021215	6:45021215_G_C	C	G	0.422	0.0212	0.00389993	5.141e-08	1284823	6:45021215	SUPT3H	0
6	34743617	6:34743617_CAT_C	CAT	C	0.6784	-0.0372	0.00679988	5.145e-08	555026	6:34743617	SNRPC	13477
4	82212652	4:82212652_T_G	T	G	0.5847	-0.0214	0.00389993	5.147e-08	1285502	4:82212652	HNRNPD	140662
6	45150084	6:45150084_G_A	A	G	0.5614	-0.0221	0.00409992	5.149e-08	1241560	6:45150084	SUPT3H	0
4	82296143	4:82296143_A_G	A	G	0.5883	-0.0216	0.00399993	5.155e-08	1238167	4:82296143	HNRNPD	57171
17	2131773	17:2131773_A_G	A	G	0.6479	-0.0252	0.00459992	5.159e-08	910386	17:2131773	SMG6	0
21	40719241	21:40719241_C_T	T	C	0.4332	-0.0215	0.00389993	5.167e-08	1272712	21:40719241	DSCAM	0
7	107072681	7:107072681_A_C	A	C	0.7811	-0.0254	0.00469991	5.167e-08	1282959	7:107072681	PRKAR2B	0
7	106904077	7:106904077_T_C	T	C	0.7803	-0.0256	0.00469991	5.17e-08	1275356	7:106904077	PIK3CG	0
16	70411111	16:70411111_C_G	C	G	0.5061	-0.0273	0.00499991	5.172e-08	904973	16:70411111	ST3GAL2	0
16	70150046	16:70150046_A_C	A	C	0.6181	-0.0312	0.0056999	5.176e-08	762915	16:70150046	PDPR	0
21	18412395	21:18412395_C_T	T	C	0.5781	0.0224	0.00409992	5.179e-08	1211058	21:18412395	TMPRSS15	8589
12	24103479	12:24103479_C_T	T	C	0.6577	-0.0234	0.00429992	5.181e-08	1240282	12:24103479	SOX5	0
17	29470002	17:29470002_G_A	A	G	0.6706	-0.0234	0.00429992	5.184e-08	1232651	17:29470002	TAOK1	0
3	56124457	3:56124457_GC_G	G	GC	0.1471	0.0376	0.00689987	5.189e-08	960773	3:56124457	ERC2	0
16	70145327	16:70145327_C_G	C	G	0.6192	-0.0312	0.0056999	5.194e-08	782050	16:70145327	PDPR	0
16	64989421	16:64989421_T_C	T	C	0.6311	-0.0217	0.00399993	5.197e-08	1284513	16:64989421	CDH11	0
6	45023226	6:45023226_T_C	T	C	0.578	-0.0212	0.00389993	5.2e-08	1284823	6:45023226	SUPT3H	0
10	64602337	10:64602337_T_A	A	T	0.4673	0.021	0.00379993	5.204e-08	1290110	10:64602337	REEP3	977214
6	45048254	6:45048254_T_C	T	C	0.5774	-0.0212	0.00389993	5.206e-08	1277115	6:45048254	SUPT3H	0
8	143928956	8:143928956_T_C	T	C	0.4245	0.0228	0.00419992	5.218e-08	1212289	8:143928956	PLEC	0
7	28174264	7:28174264_C_T	T	C	0.4536	-0.0329	0.00599989	5.226e-08	1124404	7:28174264	JAZF1	0
11	28866669	11:28866669_T_A	A	T	0.241	0.0245	0.00449992	5.228e-08	1292178	11:28866669	METTL15	339628
7	103145336	7:103145336_T_G	T	G	0.6693	-0.0223	0.00409992	5.23e-08	1293598	7:103145336	NAPEPLD	0
17	29699860	17:29699860_T_A	A	T	0.3296	0.0225	0.00409992	5.235e-08	1264788	17:29699860	SSH2	0
9	98309181	9:98309181_G_C	C	G	0.1249	-0.0323	0.00589989	5.235e-08	1267542	9:98309181	GABBR2	0
17	29422861	17:29422861_A_T	A	T	0.3261	0.0239	0.00439992	5.237e-08	1203486	17:29422861	TAOK1	0
20	6416544	20:6416544_G_C	C	G	0.486	0.021	0.00389993	5.237e-08	1285545	20:6416544	FERMT1	293000
7	106851754	7:106851754_T_C	T	C	0.7807	-0.0257	0.00469991	5.246e-08	1275356	7:106851754	PIK3CG	13524
17	29699859	17:29699859_C_G	C	G	0.6704	-0.0225	0.00409992	5.247e-08	1264788	17:29699859	SSH2	0
6	7740660	6:7740660_G_A	A	G	0.4622	0.0213	0.00389993	5.248e-08	1264868	6:7740660	BMP6	0
11	95770378	11:95770378_T_C	T	C	0.2342	0.0261	0.00479991	5.254e-08	1221962	11:95770378	FAM76B	0
4	1169813	4:1169813_G_T	T	G	0.6721	0.0235	0.00429992	5.254e-08	1230246	4:1169813	SPON2	0
20	33783053	20:33783053_G_T	T	G	0.1022	-0.0368	0.00679988	5.258e-08	1175296	20:33783053	ZNF341	0
14	103784198	14:103784198_G_A	A	G	0.0503	0.0508	0.00929983	5.265e-08	1289049	14:103784198	PPP1R13B	0
7	101749691	7:101749691_G_T	T	G	0.2836	0.0234	0.00429992	5.267e-08	1267592	7:101749691	CUX1	66213
12	28008791	12:28008791_T_C	T	C	0.5836	-0.0212	0.00389993	5.27e-08	1284513	12:28008791	PTHLH	36060
7	106887274	7:106887274_A_C	A	C	0.7805	-0.0256	0.00469991	5.271e-08	1275356	7:106887274	PIK3CG	0
20	50807839	20:50807839_G_C	C	G	0.0939	0.0362	0.00669988	5.277e-08	1292904	20:50807839	BCAS4	0
7	106827796	7:106827796_A_C	A	C	0.7817	-0.026	0.00479991	5.282e-08	1259480	7:106827796	PIK3CG	37482
8	10939273	8:10939273_G_T	T	G	0.4995	-0.0229	0.00419992	5.289e-08	1246996	8:10939273	XKR6	0
20	33866753	20:33866753_G_C	C	G	0.2147	-0.0256	0.00469991	5.292e-08	1283816	20:33866753	CHMP4B	12386
20	33544277	20:33544277_C_G	C	G	0.9013	0.0356	0.00649988	5.294e-08	1283462	20:33544277	CBFA2T2	0
5	127559444	5:127559444_A_G	A	G	0.2654	0.0251	0.00459992	5.295e-08	1246196	5:127559444	PRRC1	4355
8	143941064	8:143941064_G_A	A	G	0.5747	-0.0226	0.00409992	5.295e-08	1224900	8:143941064	PLEC	0
7	106978024	7:106978024_T_G	T	G	0.7801	-0.0255	0.00469991	5.297e-08	1275356	7:106978024	PRKAR2B	66704
17	58993048	17:58993048_CT_C	CT	C	0.8384	-0.0419	0.00769986	5.3e-08	755062	17:58993048	TRIM37	0
4	82187030	4:82187030_T_C	T	C	0.6666	-0.0223	0.00409992	5.302e-08	1284276	4:82187030	HNRNPD	166284
21	47559380	21:47559380_C_T	T	C	0.9349	0.047	0.00859984	5.304e-08	1181780	21:47559380	PRMT2	893695
20	34195271	20:34195271_A_C	A	C	0.9401	0.0475	0.00869984	5.313e-08	1280250	20:34195271	ASIP	0
7	106925353	7:106925353_A_G	A	G	0.7802	-0.0255	0.00469991	5.316e-08	1275356	7:106925353	PIK3CG	16375
16	70054242	16:70054242_T_C	T	C	0.2142	-0.0324	0.00599989	5.317e-08	849097	16:70054242	PDPR	59384
9	117860951	9:117860951_G_A	A	G	0.5258	-0.022	0.00399993	5.323e-08	1239831	9:117860951	TLR4	143460
12	48366449	12:48366449_G_T	T	G	0.2042	0.0262	0.00479991	5.324e-08	1288990	12:48366449	ZNF641	15035
12	27994893	12:27994893_T_C	T	C	0.8326	-0.028	0.0051999	5.329e-08	1294320	12:27994893	PTHLH	22162
9	125855711	9:125855711_C_T	T	C	0.1492	-0.0327	0.00599989	5.33e-08	1268031	9:125855711	PBX3	0
1	219798632	1:219798632_A_G	A	G	0.7398	-0.0286	0.0052999	5.334e-08	860410	1:219798632	SLC30A10	115287
21	47553128	21:47553128_T_TC	T	TC	0.9413	0.0584	0.0106998	5.334e-08	958993	21:47553128	PRMT2	887443
19	10759981	19:10759981_G_C	C	G	0.6526	-0.0276	0.00509991	5.344e-08	840803	19:10759981	DNM2	0
20	34150714	20:34150714_C_G	C	G	0.9128	0.0459	0.00839985	5.345e-08	828522	20:34150714	ASIP	35779
16	70308824	16:70308824_A_C	A	C	0.6137	-0.0274	0.00499991	5.35e-08	760975	16:70308824	DDX19B	0
9	117842307	9:117842307_A_G	A	G	0.4759	0.0223	0.00409992	5.352e-08	1222913	9:117842307	TLR4	124816
21	40591381	21:40591381_A_G	A	G	0.5403	-0.0209	0.00379993	5.353e-08	1282740	21:40591381	DSCAM	0
11	28850329	11:28850329_T_G	T	G	0.7491	-0.0242	0.00439992	5.354e-08	1292178	11:28850329	METTL15	323288
7	106903326	7:106903326_C_T	T	C	0.2197	0.0255	0.00469991	5.357e-08	1275356	7:106903326	PIK3CG	0
6	34788612	6:34788612_A_G	A	G	0.6825	-0.0312	0.0056999	5.359e-08	807271	6:34788612	UHRF1BP1	3405
18	57911330	18:57911330_A_G	A	G	0.7413	-0.024	0.00439992	5.365e-08	1283791	18:57911330	ATP8B1	107508
6	45059584	6:45059584_G_A	A	G	0.4204	0.0212	0.00389993	5.367e-08	1285017	6:45059584	SUPT3H	0
18	57908675	18:57908675_A_G	A	G	0.7412	-0.024	0.00439992	5.372e-08	1283791	18:57908675	ATP8B1	104853
7	106815754	7:106815754_C_G	C	G	0.7806	-0.026	0.00479991	5.375e-08	1261187	7:106815754	PIK3CG	49524
11	29246233	11:29246233_C_G	C	G	0.4765	-0.0229	0.00419992	5.382e-08	1152364	11:29246233	METTL15	719192
15	74610400	15:74610400_G_A	A	G	0.5854	0.0226	0.00409992	5.384e-08	1248915	15:74610400	CLK3	0
16	70227366	16:70227366_C_T	T	C	0.5076	0.0275	0.00509991	5.391e-08	929971	16:70227366	EXOSC6	22865
12	24067844	12:24067844_G_A	A	G	0.1738	0.0296	0.0053999	5.398e-08	1291930	12:24067844	SOX5	0
7	107010406	7:107010406_C_T	T	C	0.2214	0.0253	0.00469991	5.402e-08	1283987	7:107010406	PRKAR2B	34322
20	6470035	20:6470035_T_C	T	C	0.6094	0.0215	0.00399993	5.41e-08	1293623	20:6470035	BMP2	297659
12	116090264	12:116090264_C_T	T	C	0.3733	0.0216	0.00399993	5.416e-08	1290818	12:116090264	MED13L	0
7	95706105	7:95706105_T_A	A	T	0.4805	0.021	0.00389993	5.416e-08	1279975	7:95706105	DYNC1I1	66401
2	54131154	2:54131154_C_T	T	C	0.0881	-0.039	0.00719987	5.417e-08	1287590	2:54131154	ACYP2	0
10	78216814	10:78216814_A_G	A	G	0.5496	0.0242	0.00439992	5.419e-08	913888	10:78216814	RPS24	160001
4	82263327	4:82263327_G_A	A	G	0.4119	0.0214	0.00389993	5.423e-08	1281850	4:82263327	HNRNPD	89987
4	82296369	4:82296369_T_G	T	G	0.5887	-0.0215	0.00399993	5.434e-08	1239393	4:82296369	HNRNPD	56945
12	66320894	12:66320894_G_A	A	G	0.2015	-0.0265	0.00489991	5.435e-08	1293094	12:66320894	HELB	0
17	29688603	17:29688603_C_A	A	C	0.33	0.0225	0.00409992	5.444e-08	1264788	17:29688603	SSH2	0
20	6473054	20:6473054_C_T	T	C	0.3902	-0.0215	0.00399993	5.451e-08	1293623	20:6473054	BMP2	294640
12	116095168	12:116095168_T_G	T	G	0.6236	-0.0217	0.00399993	5.452e-08	1264835	12:116095168	MED13L	0
7	106892431	7:106892431_A_G	A	G	0.7804	-0.0255	0.00469991	5.454e-08	1275356	7:106892431	PIK3CG	0
12	70579495	12:70579495_A_G	A	G	0.853	-0.0349	0.00639988	5.457e-08	782840	12:70579495	PTPRB	0
19	10756432	19:10756432_G_A	A	G	0.6767	-0.0278	0.00509991	5.459e-08	832902	19:10756432	DNM2	0
17	48996855	17:48996855_G_A	A	G	0.272	-0.0253	0.00469991	5.465e-08	1216243	17:48996855	IGF2BP1	557
17	67526282	17:67526282_T_C	T	C	0.3915	-0.0228	0.00419992	5.466e-08	1212110	17:67526282	PITPNC1	0
12	123908206	12:123908206_C_CT	CT	C	0.2009	-0.0394	0.00729987	5.471e-08	752781	12:123908206	DNAH10	0
7	101749320	7:101749320_G_A	A	G	0.2834	0.0234	0.00429992	5.472e-08	1292349	7:101749320	CUX1	66584
6	34647978	6:34647978_G_A	A	G	0.3364	0.0257	0.00469991	5.476e-08	909634	6:34647978	C6orf106	0
4	13036949	4:13036949_C_T	T	C	0.7129	0.0243	0.00449992	5.478e-08	1238357	4:13036949	RAB28	259068
14	103885291	14:103885291_A_G	A	G	0.7003	-0.0229	0.00419992	5.484e-08	1273227	14:103885291	C14orf2	26997
7	106937418	7:106937418_T_C	T	C	0.7793	-0.0256	0.00469991	5.49e-08	1250599	7:106937418	PIK3CG	28440
7	106827867	7:106827867_C_T	T	C	0.2183	0.026	0.00479991	5.493e-08	1259480	7:106827867	PIK3CG	37411
7	106940957	7:106940957_G_C	C	G	0.2198	0.0255	0.00469991	5.493e-08	1275356	7:106940957	PIK3CG	31979
5	127865070	5:127865070_G_A	A	G	0.159	0.0287	0.0052999	5.496e-08	1292397	5:127865070	CTXN3	206440
7	95705989	7:95705989_C_T	T	C	0.4802	0.021	0.00389993	5.501e-08	1279975	7:95705989	DYNC1I1	66517
1	120266903	1:120266903_C_G	C	G	0.3113	0.024	0.00439992	5.502e-08	1212110	1:120266903	LOC105378954	72213
7	106832361	7:106832361_G_A	A	G	0.2176	0.0257	0.00469991	5.508e-08	1275356	7:106832361	PIK3CG	32917
14	103879032	14:103879032_A_G	A	G	0.6969	-0.0229	0.00419992	5.514e-08	1280549	14:103879032	PPP1R13B	30065
20	6413830	20:6413830_C_T	T	C	0.3061	0.0228	0.00419992	5.515e-08	1285017	20:6413830	FERMT1	290286
5	578220	5:578220_CA_C	CA	C	0.8184	0.0351	0.00649988	5.519e-08	944791	5:578220	SLC9A3	7792
6	45049575	6:45049575_T_C	T	C	0.5779	-0.0212	0.00389993	5.52e-08	1285017	6:45049575	SUPT3H	0
7	106965447	7:106965447_A_T	A	T	0.7802	-0.0253	0.00469991	5.524e-08	1283258	7:106965447	PIK3CG	56469
6	45143200	6:45143200_A_G	A	G	0.4386	0.022	0.00399993	5.525e-08	1241560	6:45143200	SUPT3H	0
5	127937821	5:127937821_G_C	C	G	0.0575	0.0479	0.00879984	5.528e-08	1155739	5:127937821	SLC12A2	145970
6	45012346	6:45012346_G_A	A	G	0.4205	0.0212	0.00389993	5.533e-08	1277115	6:45012346	SUPT3H	0
5	141806778	5:141806778_A_G	A	G	0.743	-0.0239	0.00439992	5.534e-08	1294126	5:141806778	PCDH1	45541
6	45023732	6:45023732_T_C	T	C	0.5778	-0.0212	0.00389993	5.537e-08	1285017	6:45023732	SUPT3H	0
17	2097483	17:2097483_T_G	T	G	0.6184	-0.0248	0.00459992	5.54e-08	911613	17:2097483	SMG6	0
5	127816181	5:127816181_A_G	A	G	0.7771	-0.0253	0.00469991	5.54e-08	1284319	5:127816181	CTXN3	157551
7	107029005	7:107029005_A_G	A	G	0.7802	-0.0255	0.00469991	5.543e-08	1275356	7:107029005	PRKAR2B	15723
17	29430916	17:29430916_G_C	C	G	0.6724	-0.0238	0.00439992	5.552e-08	1196349	17:29430916	TAOK1	0
14	103900639	14:103900639_G_A	A	G	0.2982	0.023	0.00419992	5.562e-08	1264066	14:103900639	C14orf2	11649
16	20258270	16:20258270_T_C	T	C	0.8473	0.03	0.0054999	5.573e-08	1254341	16:20258270	GP2	51304
6	34569482	6:34569482_G_C	C	G	0.2609	0.0373	0.00689987	5.574e-08	810036	6:34569482	SPDEF	13149
7	106964281	7:106964281_A_G	A	G	0.7791	-0.0253	0.00469991	5.579e-08	1283258	7:106964281	PIK3CG	55303
19	18391171	19:18391171_C_T	T	C	0.3711	-0.0218	0.00399993	5.587e-08	1243986	19:18391171	LRRC25	0
7	106850755	7:106850755_T_G	T	G	0.7807	-0.0256	0.00469991	5.593e-08	1275356	7:106850755	PIK3CG	14523
3	187596245	3:187596245_T_A	A	T	0.2879	-0.0234	0.00429992	5.596e-08	1248870	3:187596245	SST	72661
6	34615443	6:34615443_A_G	A	G	0.6642	-0.0261	0.00479991	5.597e-08	896684	6:34615443	C6orf106	0
2	33378941	2:33378941_A_AG	A	AG	0.433	0.0325	0.00599989	5.606e-08	679481	2:33378941	LTBP1	0
5	64084524	5:64084524_A_G	A	G	0.4566	0.0227	0.00419992	5.609e-08	1198459	5:64084524	RNF180	80787
7	101757450	7:101757450_C_T	T	C	0.2889	0.0232	0.00429992	5.611e-08	1292349	7:101757450	CUX1	58454
5	127562531	5:127562531_A_G	A	G	0.2513	0.0255	0.00469991	5.614e-08	1223819	5:127562531	PRRC1	7442
7	106999453	7:106999453_C_G	C	G	0.7778	-0.0254	0.00469991	5.616e-08	1223180	7:106999453	PRKAR2B	45275
17	29711411	17:29711411_T_C	T	C	0.6728	-0.0224	0.00409992	5.619e-08	1271559	17:29711411	SSH2	0
14	103884240	14:103884240_C_T	T	C	0.6878	-0.0239	0.00439992	5.624e-08	1229794	14:103884240	C14orf2	28048
16	88773528	16:88773528_C_A	A	C	0.2823	0.0237	0.00439992	5.628e-08	1273301	16:88773528	PIEZO1	0
7	106963262	7:106963262_T_C	T	C	0.7791	-0.0253	0.00469991	5.633e-08	1283258	7:106963262	PIK3CG	54284
16	53812783	16:53812783_TTTTG_T	T	TTTTG	0.3901	0.0429	0.00789985	5.635e-08	381487	16:53812783	FTO	0
4	1609921	4:1609921_T_C	T	C	0.688	-0.0247	0.00449992	5.636e-08	1217275	4:1609921	FAM53A	0
6	44967490	6:44967490_T_C	T	C	0.5946	-0.0213	0.00389993	5.639e-08	1279365	6:44967490	SUPT3H	0
6	34673149	6:34673149_C_T	T	C	0.1121	0.0342	0.00629988	5.646e-08	1275560	6:34673149	C6orf106	0
6	45025836	6:45025836_T_C	T	C	0.5779	-0.0212	0.00389993	5.648e-08	1285017	6:45025836	SUPT3H	0
17	54752926	17:54752926_T_A	A	T	0.5738	-0.0222	0.00409992	5.649e-08	1237350	17:54752926	TOM1L1	147765
6	116433265	6:116433265_C_T	T	C	0.5853	0.026	0.00479991	5.65e-08	864538	6:116433265	DSE	0
6	45030392	6:45030392_C_A	A	C	0.4175	0.0264	0.00489991	5.65e-08	1018560	6:45030392	SUPT3H	0
6	45022378	6:45022378_T_C	T	C	0.5779	-0.0212	0.00389993	5.652e-08	1285017	6:45022378	SUPT3H	0
6	34653268	6:34653268_T_C	T	C	0.6641	-0.0257	0.00469991	5.656e-08	910887	6:34653268	C6orf106	0
5	127995232	5:127995232_A_T	A	T	0.9439	-0.0467	0.00859984	5.661e-08	1157691	5:127995232	SLC12A2	88559
6	34580744	6:34580744_C_T	T	C	0.1028	0.0425	0.00779986	5.663e-08	1051010	6:34580744	C6orf106	6536
7	106823951	7:106823951_A_G	A	G	0.7813	-0.0259	0.00479991	5.669e-08	1262413	7:106823951	PIK3CG	41327
9	98304640	9:98304640_G_A	A	G	0.1301	-0.0366	0.00669988	5.676e-08	912970	9:98304640	GABBR2	0
6	44991113	6:44991113_C_T	T	C	0.4054	0.0213	0.00389993	5.687e-08	1275889	6:44991113	SUPT3H	0
7	106863173	7:106863173_A_G	A	G	0.7807	-0.0256	0.00469991	5.694e-08	1275356	7:106863173	PIK3CG	2105
14	103902040	14:103902040_C_T	T	C	0.2998	0.0229	0.00419992	5.702e-08	1272471	14:103902040	C14orf2	10248
1	200329192	1:200329192_T_C	T	C	0.8747	-0.2009	0.0369993	5.702e-08	469555	1:200329192	ZNF281	75755
6	34630245	6:34630245_G_A	A	G	0.11	0.0343	0.00629988	5.702e-08	1275560	6:34630245	C6orf106	0
4	82281231	4:82281231_A_G	A	G	0.5879	-0.0215	0.00399993	5.713e-08	1250928	4:82281231	HNRNPD	72083
6	45029896	6:45029896_G_C	C	G	0.422	0.0212	0.00389993	5.725e-08	1285017	6:45029896	SUPT3H	0
4	82166066	4:82166066_G_A	A	G	0.3252	0.0224	0.00409992	5.732e-08	1281310	4:82166066	HNRNPD	187248
7	106844281	7:106844281_T_C	T	C	0.7813	-0.0256	0.00469991	5.742e-08	1275356	7:106844281	PIK3CG	20997
6	45053059	6:45053059_G_T	T	G	0.4204	0.0212	0.00389993	5.75e-08	1285017	6:45053059	SUPT3H	0
7	106909637	7:106909637_T_A	A	T	0.2198	0.0255	0.00469991	5.75e-08	1275356	7:106909637	PIK3CG	659
12	94181470	12:94181470_G_A	A	G	0.4441	0.0212	0.00389993	5.751e-08	1264029	12:94181470	PLXNC1	0
7	106963934	7:106963934_T_C	T	C	0.7791	-0.0253	0.00469991	5.751e-08	1283258	7:106963934	PIK3CG	54956
14	103952656	14:103952656_G_C	C	G	0.2983	0.023	0.00419992	5.754e-08	1263129	14:103952656	TDRD9	0
3	155931119	3:155931119_C_G	C	G	0.2501	-0.0256	0.00469991	5.758e-08	1229492	3:155931119	GMPS	0
7	106823661	7:106823661_G_A	A	G	0.2186	0.0259	0.00479991	5.76e-08	1262413	7:106823661	PIK3CG	41617
12	123664514	12:123664514_G_A	A	G	0.3837	0.0223	0.00409992	5.761e-08	1243804	12:123664514	GTF2H3	1910
9	98297123	9:98297123_A_G	A	G	0.8689	0.0364	0.00669988	5.766e-08	913168	9:98297123	GABBR2	0
6	35069112	6:35069112_T_C	T	C	0.8794	-0.033	0.00609989	5.771e-08	1255290	6:35069112	ANKS1A	0
6	45024687	6:45024687_T_C	T	C	0.5779	-0.0211	0.00389993	5.771e-08	1285017	6:45024687	SUPT3H	0
16	19944363	16:19944363_A_G	A	G	0.8608	0.031	0.0056999	5.772e-08	1121618	16:19944363	GPRC5B	58318
17	2135980	17:2135980_A_T	A	T	0.6468	-0.0251	0.00459992	5.774e-08	910386	17:2135980	SMG6	0
13	42959133	13:42959133_A_T	A	T	0.4967	0.0255	0.00469991	5.778e-08	1060994	13:42959133	EPSTI1	0
6	44993512	6:44993512_C_T	T	C	0.4054	0.0213	0.00389993	5.783e-08	1275889	6:44993512	SUPT3H	0
5	127998961	5:127998961_A_G	A	G	0.9477	-0.0475	0.00869984	5.789e-08	1157388	5:127998961	SLC12A2	84830
2	27126027	2:27126027_G_T	T	G	0.3681	-0.0217	0.00399993	5.793e-08	1282460	2:27126027	ABHD1	0
12	15075854	12:15075854_C_A	A	C	0.6273	0.0226	0.00419992	5.798e-08	1246744	12:15075854	RERG	31928
9	98297356	9:98297356_A_T	A	T	0.8689	0.0364	0.00669988	5.802e-08	913168	9:98297356	GABBR2	0
16	70082479	16:70082479_A_G	A	G	0.2147	-0.0322	0.00589989	5.804e-08	857679	16:70082479	PDPR	31147
21	47561800	21:47561800_T_C	T	C	0.9247	0.0443	0.00819985	5.805e-08	1240427	21:47561800	PRMT2	896115
7	106823734	7:106823734_C_T	T	C	0.2182	0.0259	0.00479991	5.82e-08	1262413	7:106823734	PIK3CG	41544
14	103900609	14:103900609_C_T	T	C	0.2982	0.023	0.00419992	5.823e-08	1264066	14:103900609	C14orf2	11679
7	106863170	7:106863170_T_C	T	C	0.7806	-0.0256	0.00469991	5.824e-08	1275356	7:106863170	PIK3CG	2108
17	54892713	17:54892713_T_C	T	C	0.5832	0.0252	0.00459992	5.825e-08	896582	17:54892713	TOM1L1	7978
5	598314	5:598314_C_T	T	C	0.1788	-0.0322	0.00589989	5.825e-08	909133	5:598314	CEP72	13976
19	11054715	19:11054715_G_A	A	G	0.213	0.0257	0.00469991	5.827e-08	1255566	19:11054715	SMARCA4	0
5	141809971	5:141809971_G_A	A	G	0.2568	0.0239	0.00439992	5.837e-08	1294126	5:141809971	PCDH1	42348
5	596087	5:596087_A_G	A	G	0.8211	0.0322	0.00589989	5.838e-08	909133	5:596087	CEP72	16203
6	34614779	6:34614779_C_A	A	C	0.1106	0.0342	0.00629988	5.839e-08	1275560	6:34614779	C6orf106	0
16	69970000	16:69970000_T_G	T	G	0.2692	-0.0294	0.0053999	5.84e-08	876704	16:69970000	CLEC18A	5653
10	78357734	10:78357734_C_G	C	G	0.5095	0.0217	0.00399993	5.843e-08	1241232	10:78357734	RPS24	300921
1	73184090	1:73184090_G_A	A	G	0.694	-0.0243	0.00449992	5.843e-08	1221068	1:73184090	LRRIQ3	841925
5	595956	5:595956_C_G	C	G	0.8211	0.0322	0.00589989	5.843e-08	909133	5:595956	CEP72	16334
5	141806523	5:141806523_C_G	C	G	0.743	-0.0239	0.00439992	5.845e-08	1294126	5:141806523	PCDH1	45796
15	51641996	15:51641996_C_G	C	G	0.3421	-0.024	0.00439992	5.848e-08	1201180	15:51641996	DMXL2	19163
17	2136065	17:2136065_T_G	T	G	0.6468	-0.0251	0.00459992	5.848e-08	910386	17:2136065	SMG6	0
6	34604335	6:34604335_C_A	A	C	0.1105	0.0342	0.00629988	5.85e-08	1275560	6:34604335	C6orf106	0
2	33526112	2:33526112_C_G	C	G	0.5844	0.0211	0.00389993	5.857e-08	1289891	2:33526112	RASGRP3	0
7	106850548	7:106850548_G_T	T	G	0.2191	0.0256	0.00469991	5.858e-08	1275356	7:106850548	PIK3CG	14730
14	103901085	14:103901085_A_G	A	G	0.7018	-0.023	0.00419992	5.864e-08	1264066	14:103901085	C14orf2	11203
5	596701	5:596701_T_C	T	C	0.8213	0.0322	0.00589989	5.869e-08	909133	5:596701	CEP72	15589
16	70090165	16:70090165_A_G	A	G	0.2147	-0.0323	0.00599989	5.87e-08	847800	16:70090165	PDPR	23461
3	141239565	3:141239565_C_T	T	C	0.095	0.0415	0.00759986	5.873e-08	1169646	3:141239565	PXYLP1	0
6	34593623	6:34593623_CTT_C	CTT	C	0.6539	-0.0321	0.00589989	5.873e-08	747161	6:34593623	C6orf106	0
7	28162674	7:28162674_C_T	T	C	0.4767	-0.0245	0.00449992	5.873e-08	856103	7:28162674	JAZF1	0
7	106978005	7:106978005_T_C	T	C	0.7801	-0.0254	0.00469991	5.877e-08	1275356	7:106978005	PRKAR2B	66723
5	95621217	5:95621217_G_T	T	G	0.3063	-0.0227	0.00419992	5.885e-08	1282226	5:95621217	GPR150	0
9	125820080	9:125820080_A_G	A	G	0.1761	-0.0367	0.00679988	5.885e-08	1046680	9:125820080	PBX3	0
6	44978183	6:44978183_T_C	T	C	0.5945	-0.0213	0.00389993	5.886e-08	1275889	6:44978183	SUPT3H	0
7	95718579	7:95718579_A_G	A	G	0.5237	0.0209	0.00379993	5.893e-08	1293817	7:95718579	DYNC1I1	53927
5	149977361	5:149977361_G_A	A	G	0.3759	-0.0216	0.00399993	5.896e-08	1281325	5:149977361	SLC26A2	0
6	45140853	6:45140853_C_T	T	C	0.5614	-0.022	0.00399993	5.896e-08	1241560	6:45140853	SUPT3H	0
6	44955716	6:44955716_G_T	T	G	0.4059	0.0213	0.00389993	5.9e-08	1275889	6:44955716	SUPT3H	0
7	106902625	7:106902625_C_T	T	C	0.2195	0.0254	0.00469991	5.903e-08	1283258	7:106902625	PIK3CG	0
10	78357701	10:78357701_C_T	T	C	0.4906	-0.0217	0.00399993	5.905e-08	1241232	10:78357701	RPS24	300888
21	18418311	21:18418311_C_CAGAT	CAGAT	C	0.2206	-0.0403	0.00739986	5.912e-08	698984	21:18418311	TMPRSS15	14505
6	45158485	6:45158485_A_G	A	G	0.4388	0.022	0.00409992	5.922e-08	1241560	6:45158485	SUPT3H	0
4	13045337	4:13045337_G_T	T	G	0.4068	0.0256	0.00469991	5.923e-08	810984	4:13045337	RAB28	250680
7	106989971	7:106989971_G_C	C	G	0.2215	0.0256	0.00469991	5.923e-08	1215577	7:106989971	PRKAR2B	54757
12	48414058	12:48414058_C_T	T	C	0.4025	0.0223	0.00409992	5.925e-08	1172195	12:48414058	C12orf54	41523
3	52741581	3:52741581_AT_A	A	AT	0.4227	0.0447	0.00819985	5.933e-08	375432	3:52741581	NEK4	0
5	619815	5:619815_C_G	C	G	0.8189	0.0321	0.00589989	5.942e-08	909634	5:619815	CEP72	0
4	1672096	4:1672096_G_T	T	G	0.4178	0.0215	0.00399993	5.945e-08	1280410	4:1672096	FAM53A	0
7	106902219	7:106902219_A_G	A	G	0.7803	-0.0255	0.00469991	5.945e-08	1275356	7:106902219	PIK3CG	0
6	45128742	6:45128742_G_A	A	G	0.5616	-0.022	0.00409992	5.959e-08	1241560	6:45128742	SUPT3H	0
4	1129620	4:1129620_A_G	A	G	0.6726	-0.0258	0.00479991	5.962e-08	908696	4:1129620	RNF212	15826
17	59013669	17:59013669_A_G	A	G	0.8491	-0.0386	0.00709987	5.963e-08	911366	17:59013669	TRIM37	0
4	13037938	4:13037938_G_A	A	G	0.3164	0.0223	0.00409992	5.967e-08	1285545	4:13037938	RAB28	258079
15	74615161	15:74615161_T_C	T	C	0.6658	0.0222	0.00409992	5.969e-08	1282536	15:74615161	CLK3	0
2	27155849	2:27155849_G_T	T	G	0.3899	-0.0214	0.00389993	5.973e-08	1282203	2:27155849	TCF23	2273
8	143987218	8:143987218_T_A	A	T	0.5768	-0.0223	0.00409992	5.979e-08	1230674	8:143987218	PARP10	751
6	33146053	6:33146053_C_G	C	G	0.8573	0.0308	0.0056999	5.982e-08	1239415	6:33146053	COL11A2	16639
12	70566347	12:70566347_C_T	T	C	0.147	0.0348	0.00639988	5.985e-08	782840	12:70566347	PTPRB	0
3	52717828	3:52717828_T_TCTCCAAAAAAAACAAAAAAAAAGTGCACTTGAGAC	T	TCTCCAAAAAAAACAAAAAAAAAGTGCACTTGAGAC	0.5916	-0.0463	0.00849984	5.986e-08	279512	3:52717828	NEK4	0
14	103883349	14:103883349_A_T	A	T	0.6996	-0.0228	0.00419992	5.994e-08	1273227	14:103883349	C14orf2	28939
7	95713880	7:95713880_G_A	A	G	0.4774	-0.0209	0.00379993	5.995e-08	1291336	7:95713880	DYNC1I1	58626
17	29429555	17:29429555_A_G	A	G	0.3261	0.0237	0.00439992	5.997e-08	1204251	17:29429555	TAOK1	0
12	23991396	12:23991396_T_C	T	C	0.4833	0.0222	0.00409992	6.004e-08	1233582	12:23991396	SOX5	0
6	44956008	6:44956008_C_T	T	C	0.4058	0.0212	0.00389993	6.005e-08	1275889	6:44956008	SUPT3H	0
12	66349812	12:66349812_A_G	A	G	0.8022	0.0267	0.00489991	6.013e-08	1284299	12:66349812	GRIP1	0
1	72852995	1:72852995_G_A	A	G	0.5901	0.0238	0.00439992	6.015e-08	1096501	1:72852995	NEGR1	570148
16	20257440	16:20257440_G_A	A	G	0.1527	-0.03	0.0054999	6.021e-08	1254341	16:20257440	GP2	52134
17	46344017	17:46344017_C_T	T	C	0.1112	0.0406	0.00749986	6.036e-08	1069273	17:46344017	ARL17B	0
1	73161292	1:73161292_G_A	A	G	0.2362	0.0251	0.00459992	6.041e-08	1278889	1:73161292	LRRIQ3	864723
9	37046475	9:37046475_G_C	C	G	0.8813	0.0343	0.00629988	6.046e-08	1237569	9:37046475	PAX5	11156
5	594987	5:594987_A_C	A	C	0.8211	0.0321	0.00589989	6.048e-08	909634	5:594987	CEP72	17303
7	76601763	7:76601763_G_C	C	G	0.8242	-0.0344	0.00629988	6.051e-08	1030796	7:76601763	POMZP3	8223
5	149971824	5:149971824_A_G	A	G	0.6039	0.0213	0.00389993	6.052e-08	1290405	5:149971824	SLC26A2	0
14	103876925	14:103876925_T_C	T	C	0.6987	-0.0228	0.00419992	6.054e-08	1273227	14:103876925	PPP1R13B	27958
16	20254476	16:20254476_G_C	C	G	0.149	-0.03	0.0054999	6.055e-08	1255063	16:20254476	GP2	55098
16	19935763	16:19935763_G_A	A	G	0.1272	-0.0323	0.00599989	6.058e-08	1124353	16:19935763	GPRC5B	49718
6	34617144	6:34617144_A_G	A	G	0.6649	-0.0261	0.00479991	6.061e-08	896684	6:34617144	C6orf106	0
7	106967491	7:106967491_C_A	A	C	0.2199	0.0254	0.00469991	6.064e-08	1275356	7:106967491	PIK3CG	58513
15	91429287	15:91429287_A_C	A	C	0.6821	0.0264	0.00489991	6.065e-08	894113	15:91429287	SV2B	127978
2	54127729	2:54127729_G_C	C	G	0.0881	-0.0388	0.00719987	6.068e-08	1287590	2:54127729	ACYP2	0
7	106945926	7:106945926_T_C	T	C	0.7803	-0.0253	0.00469991	6.077e-08	1283258	7:106945926	PIK3CG	36948
6	44955528	6:44955528_C_T	T	C	0.4058	0.0212	0.00389993	6.084e-08	1275889	6:44955528	SUPT3H	0
5	95643248	5:95643248_T_C	T	C	0.6939	0.0227	0.00419992	6.092e-08	1282515	5:95643248	RFESD	3493
7	106938420	7:106938420_A_C	A	C	0.7793	-0.0253	0.00469991	6.097e-08	1272124	7:106938420	PIK3CG	29442
17	2045819	17:2045819_TTCTA_T	T	TTCTA	0.3049	0.0416	0.00769986	6.098e-08	436587	17:2045819	DPH1	2388
6	35129992	6:35129992_T_C	T	C	0.3189	0.028	0.0051999	6.109e-08	873803	6:35129992	TCP11	0
2	54160823	2:54160823_T_C	T	C	0.9119	0.0389	0.00719987	6.11e-08	1286341	2:54160823	ACYP2	0
7	106818731	7:106818731_T_C	T	C	0.7804	-0.0259	0.00479991	6.111e-08	1261187	7:106818731	PIK3CG	46547
9	119309525	9:119309525_G_C	C	G	0.4875	-0.0208	0.00379993	6.121e-08	1290186	9:119309525	BRINP1	0
12	24130571	12:24130571_G_A	A	G	0.3689	-0.0217	0.00399993	6.123e-08	1290216	12:24130571	SOX5	0
6	33153833	6:33153833_A_G	A	G	0.8564	0.0306	0.0055999	6.13e-08	1247317	6:33153833	COL11A2	8859
7	106881983	7:106881983_C_T	T	C	0.2194	0.0255	0.00469991	6.132e-08	1275356	7:106881983	PIK3CG	0
6	45174380	6:45174380_T_C	T	C	0.4387	0.022	0.00409992	6.136e-08	1241560	6:45174380	SUPT3H	0
10	78331318	10:78331318_A_G	A	G	0.5068	0.0216	0.00399993	6.141e-08	1238276	10:78331318	RPS24	274505
15	50721719	15:50721719_AT_A	A	AT	0.1523	0.0381	0.00699987	6.142e-08	850399	15:50721719	SPPL2A	0
16	70045748	16:70045748_A_C	A	C	0.2139	-0.0323	0.00599989	6.143e-08	850035	16:70045748	PDPR	67878
5	127960115	5:127960115_A_G	A	G	0.9428	-0.0477	0.00879984	6.143e-08	1157388	5:127960115	SLC12A2	123676
5	127831626	5:127831626_T_C	T	C	0.7773	-0.0252	0.00459992	6.147e-08	1292900	5:127831626	CTXN3	172996
4	82197308	4:82197308_T_C	T	C	0.6667	-0.0222	0.00409992	6.151e-08	1284276	4:82197308	HNRNPD	156006
15	74611182	15:74611182_A_G	A	G	0.663	0.0223	0.00409992	6.154e-08	1280350	15:74611182	CLK3	0
6	44614990	6:44614990_G_C	C	G	0.0772	-0.0417	0.00769986	6.155e-08	1142930	6:44614990	CDC5L	164566
6	34611185	6:34611185_C_T	T	C	0.1105	0.0341	0.00629988	6.162e-08	1275560	6:34611185	C6orf106	0
5	127939308	5:127939308_C_T	T	C	0.0576	0.0478	0.00879984	6.165e-08	1157388	5:127939308	SLC12A2	144483
12	15079420	12:15079420_A_G	A	G	0.3487	-0.0272	0.00499991	6.166e-08	853068	12:15079420	RERG	28362
11	65276823	11:65276823_T_C	T	C	0.9223	0.0406	0.00749986	6.172e-08	1252349	11:65276823	POLA2	0
21	40506615	21:40506615_A_G	A	G	0.5614	-0.021	0.00389993	6.172e-08	1283349	21:40506615	DSCAM	0
6	34659234	6:34659234_A_G	A	G	0.8879	-0.0341	0.00629988	6.18e-08	1275560	6:34659234	C6orf106	0
5	64096046	5:64096046_CT_C	CT	C	0.6588	0.0279	0.00509991	6.183e-08	950411	5:64096046	RNF180	69265
6	34644081	6:34644081_C_A	A	C	0.1106	0.0341	0.00629988	6.183e-08	1275560	6:34644081	C6orf106	0
6	34624148	6:34624148_C_T	T	C	0.1115	0.0342	0.00629988	6.189e-08	1272627	6:34624148	C6orf106	0
15	68195069	15:68195069_T_C	T	C	0.5489	0.021	0.00389993	6.191e-08	1282854	15:68195069	CALML4	0
18	57877800	18:57877800_T_A	A	T	0.2596	0.0238	0.00439992	6.193e-08	1283791	18:57877800	ATP8B1	73978
7	76610621	7:76610621_T_C	T	C	0.1792	0.0374	0.00689987	6.194e-08	910884	7:76610621	POMZP3	0
6	35046548	6:35046548_A_G	A	G	0.1363	0.0323	0.00599989	6.202e-08	1247660	6:35046548	ANKS1A	0
14	103981971	14:103981971_A_G	A	G	0.7023	-0.023	0.00429992	6.211e-08	1248076	14:103981971	TDRD9	0
15	85143277	15:85143277_G_A	A	G	0.3206	0.0226	0.00419992	6.215e-08	1284256	15:85143277	PDE8A	4132
6	44956925	6:44956925_C_T	T	C	0.4059	0.0212	0.00389993	6.215e-08	1275889	6:44956925	SUPT3H	0
9	117864677	9:117864677_A_G	A	G	0.466	0.022	0.00409992	6.217e-08	1215074	9:117864677	TLR4	147186
5	95628918	5:95628918_G_A	A	G	0.3065	-0.0226	0.00419992	6.229e-08	1282226	5:95628918	GPR150	7246
7	106826439	7:106826439_G_A	A	G	0.2183	0.0258	0.00479991	6.239e-08	1261154	7:106826439	PIK3CG	38839
15	50789527	15:50789527_T_TA	T	TA	0.8471	-0.0379	0.00699987	6.243e-08	866381	15:50789527	SPPL2A	23369
10	78168311	10:78168311_G_A	A	G	0.4831	-0.0254	0.00469991	6.245e-08	1025854	10:78168311	RPS24	111498
7	76631665	7:76631665_C_T	T	C	0.1875	-0.0338	0.00619989	6.246e-08	1068020	7:76631665	POMZP3	4362
4	881327	4:881327_A_G	A	G	0.8946	-0.0362	0.00669988	6.26e-08	1086777	4:881327	GAK	0
20	6474193	20:6474193_T_C	T	C	0.6097	0.0214	0.00399993	6.261e-08	1293623	20:6474193	BMP2	293501
8	143988377	8:143988377_T_C	T	C	0.4232	0.0223	0.00409992	6.261e-08	1230674	8:143988377	GRINA	1681
12	116097056	12:116097056_G_A	A	G	0.3747	0.0215	0.00399993	6.262e-08	1289592	12:116097056	MED13L	0
20	6424857	20:6424857_C_A	A	C	0.5024	-0.0209	0.00389993	6.27e-08	1285545	20:6424857	FERMT1	301313
1	72852773	1:72852773_G_A	A	G	0.5901	0.0238	0.00439992	6.272e-08	1096501	1:72852773	NEGR1	569926
20	6575470	20:6575470_A_G	A	G	0.5709	0.0212	0.00389993	6.288e-08	1292900	20:6575470	BMP2	192224
7	101746353	7:101746353_G_A	A	G	0.2888	0.0232	0.00429992	6.289e-08	1289494	7:101746353	CUX1	69551
6	34605145	6:34605145_G_A	A	G	0.3364	0.0256	0.00469991	6.292e-08	910887	6:34605145	C6orf106	0
1	116000475	1:116000475_G_A	A	G	0.2767	0.0233	0.00429992	6.293e-08	1290110	1:116000475	SLC22A15	0
6	34627689	6:34627689_C_T	T	C	0.1115	0.0341	0.00629988	6.294e-08	1275560	6:34627689	C6orf106	0
17	58975269	17:58975269_AT_A	A	AT	0.1532	0.0418	0.00769986	6.295e-08	747161	17:58975269	PPM1E	0
7	107034328	7:107034328_T_C	T	C	0.779	-0.0256	0.00469991	6.299e-08	1223479	7:107034328	PRKAR2B	10400
2	33521634	2:33521634_A_G	A	G	0.9013	-0.0354	0.00649988	6.3e-08	1289146	2:33521634	RASGRP3	0
5	611385	5:611385_CCCCCTACACACT_C	CCCCCTACACACT	C	0.807	0.0365	0.00679988	6.301e-08	821479	5:611385	CEP72	905
8	143950786	8:143950786_C_T	T	C	0.5745	-0.0224	0.00409992	6.301e-08	1225104	8:143950786	PLEC	0
9	119466611	9:119466611_GAAC_G	G	GAAC	0.4739	-0.0265	0.00489991	6.304e-08	950411	9:119466611	BRINP1	97150
7	106941449	7:106941449_T_C	T	C	0.7804	-0.0253	0.00469991	6.305e-08	1283258	7:106941449	PIK3CG	32471
7	107017135	7:107017135_C_T	T	C	0.2213	0.0256	0.00469991	6.305e-08	1215577	7:107017135	PRKAR2B	27593
20	6578741	20:6578741_G_A	A	G	0.4291	-0.0212	0.00389993	6.314e-08	1292178	20:6578741	BMP2	188953
4	82147843	4:82147843_T_TA	T	TA	0.6726	-0.0281	0.0051999	6.314e-08	939973	4:82147843	HNRNPD	205471
3	187596829	3:187596829_C_A	A	C	0.288	-0.0232	0.00429992	6.321e-08	1273627	3:187596829	SST	72077
10	78333892	10:78333892_C_G	C	G	0.5074	0.0216	0.00399993	6.324e-08	1238769	10:78333892	RPS24	277079
7	106845969	7:106845969_A_G	A	G	0.7819	-0.0256	0.00469991	6.325e-08	1275356	7:106845969	PIK3CG	19309
21	18388153	21:18388153_A_T	A	T	0.4947	0.0219	0.00409992	6.333e-08	1194371	21:18388153	TMPRSS15	0
3	187596744	3:187596744_G_T	T	G	0.288	-0.0232	0.00429992	6.333e-08	1273627	3:187596744	SST	72162
3	187596865	3:187596865_C_G	C	G	0.712	0.0232	0.00429992	6.333e-08	1273627	3:187596865	SST	72041
2	54037019	2:54037019_C_T	T	C	0.0716	-0.0471	0.00869984	6.336e-08	900084	2:54037019	PSME4	66179
11	95766067	11:95766067_A_G	A	G	0.3291	0.0232	0.00429992	6.337e-08	1244811	11:95766067	FAM76B	2875
6	44850210	6:44850210_A_C	A	C	0.5946	-0.0212	0.00389993	6.339e-08	1275889	6:44850210	SUPT3H	0
11	28874997	11:28874997_A_C	A	C	0.7202	0.0233	0.00429992	6.34e-08	1290216	11:28874997	METTL15	347956
14	103786194	14:103786194_T_C	T	C	0.9493	-0.0502	0.00929983	6.344e-08	1289049	14:103786194	PPP1R13B	0
6	34634353	6:34634353_G_A	A	G	0.3356	0.0256	0.00469991	6.35e-08	909634	6:34634353	C6orf106	0
1	183945689	1:183945689_C_T	T	C	0.7992	-0.0275	0.00509991	6.361e-08	1249604	1:183945689	COLGALT2	0
8	143987427	8:143987427_T_G	T	G	0.4232	0.0222	0.00409992	6.367e-08	1230674	8:143987427	PARP10	960
6	45162159	6:45162159_T_C	T	C	0.4387	0.0219	0.00409992	6.37e-08	1241560	6:45162159	SUPT3H	0
16	20259204	16:20259204_C_T	T	C	0.1525	-0.0299	0.0054999	6.376e-08	1254341	16:20259204	GP2	50370
16	70148335	16:70148335_A_G	A	G	0.6167	-0.031	0.0056999	6.377e-08	764771	16:70148335	PDPR	0
7	106848325	7:106848325_T_C	T	C	0.7807	-0.0255	0.00469991	6.381e-08	1275356	7:106848325	PIK3CG	16953
7	107000952	7:107000952_C_T	T	C	0.2214	0.0255	0.00469991	6.381e-08	1215577	7:107000952	PRKAR2B	43776
17	7426907	17:7426907_C_T	T	C	0.0565	0.0507	0.00939983	6.385e-08	1098807	17:7426907	C17orf74	0
1	219656240	1:219656240_A_AG	A	AG	0.3194	0.0348	0.00639988	6.385e-08	595147	1:219656240	LOC102723886	98960
4	1561579	4:1561579_T_C	T	C	0.9444	0.0506	0.00939983	6.386e-08	1280334	4:1561579	FAM53A	12483
17	54762319	17:54762319_A_G	A	G	0.7264	-0.0319	0.00589989	6.387e-08	849041	17:54762319	TOM1L1	138372
6	34641078	6:34641078_T_G	T	G	0.8899	-0.0341	0.00629988	6.392e-08	1275560	6:34641078	C6orf106	0
14	103835575	14:103835575_G_A	A	G	0.6261	-0.0239	0.00439992	6.394e-08	1179063	14:103835575	PPP1R13B	0
15	50735462	15:50735462_TC_T	T	TC	0.1522	0.0381	0.00699987	6.395e-08	849898	15:50735462	SPPL2A	0
6	34608344	6:34608344_G_A	A	G	0.1105	0.0341	0.00629988	6.398e-08	1275560	6:34608344	C6orf106	0
19	45386467	19:45386467_G_GTAA	G	GTAA	0.8401	0.0364	0.00669988	6.402e-08	893924	19:45386467	PPP1R13L	0
7	106912948	7:106912948_C_T	T	C	0.2197	0.0254	0.00469991	6.404e-08	1275356	7:106912948	PIK3CG	3970
20	33880363	20:33880363_A_T	A	T	0.5505	0.0252	0.00469991	6.405e-08	869538	20:33880363	CHMP4B	25996
21	18386888	21:18386888_C_T	T	C	0.5049	-0.0219	0.00409992	6.411e-08	1193145	21:18386888	TMPRSS15	0
18	57876034	18:57876034_C_T	T	C	0.2596	0.0238	0.00439992	6.412e-08	1280858	18:57876034	ATP8B1	72212
6	44976725	6:44976725_G_A	A	G	0.4055	0.0212	0.00389993	6.413e-08	1275889	6:44976725	SUPT3H	0
4	82270289	4:82270289_A_T	A	T	0.5881	-0.0212	0.00389993	6.414e-08	1284320	4:82270289	HNRNPD	83025
2	233091696	2:233091696_A_G	A	G	0.9061	0.0397	0.00729987	6.42e-08	1039464	2:233091696	INPP5D	0
14	103980645	14:103980645_G_A	A	G	0.6966	-0.0279	0.0051999	6.421e-08	1007393	14:103980645	TDRD9	0
5	127777997	5:127777997_G_A	A	G	0.2034	0.0259	0.00479991	6.421e-08	1283597	5:127777997	CTXN3	119367
6	34677045	6:34677045_T_C	T	C	0.8882	-0.0341	0.00629988	6.421e-08	1275560	6:34677045	C6orf106	0
8	143950352	8:143950352_G_A	A	G	0.5824	-0.0225	0.00419992	6.424e-08	1224407	8:143950352	PLEC	0
3	187596036	3:187596036_G_A	A	G	0.2847	-0.0233	0.00429992	6.428e-08	1281529	3:187596036	SST	72870
7	107058018	7:107058018_A_G	A	G	0.7828	-0.0254	0.00469991	6.428e-08	1283258	7:107058018	PRKAR2B	0
7	106817639	7:106817639_A_G	A	G	0.7801	-0.0258	0.00479991	6.436e-08	1261187	7:106817639	PIK3CG	47639
4	82226456	4:82226456_T_C	T	C	0.5855	-0.0212	0.00389993	6.441e-08	1276921	4:82226456	HNRNPD	126858
6	45068278	6:45068278_T_TA	T	TA	0.7057	-0.0508	0.00939983	6.45e-08	279512	6:45068278	SUPT3H	0
6	45020840	6:45020840_T_C	T	C	0.5783	-0.0211	0.00389993	6.454e-08	1285017	6:45020840	SUPT3H	0
5	149977219	5:149977219_G_C	C	G	0.3776	-0.0215	0.00399993	6.456e-08	1279417	5:149977219	SLC26A2	0
9	116891664	9:116891664_A_G	A	G	0.4616	-0.0229	0.00419992	6.457e-08	1200382	9:116891664	ASTN2	0
17	29724708	17:29724708_G_A	A	G	0.5857	-0.0224	0.00409992	6.458e-08	1222123	17:29724708	SSH2	0
5	639231	5:639231_C_A	A	C	0.1809	-0.032	0.00589989	6.461e-08	909634	5:639231	CEP72	0
6	76253997	6:76253997_T_TG	T	TG	0.8852	-0.0411	0.00759986	6.461e-08	950411	6:76253997	IMPG1	181319
1	73206443	1:73206443_A_C	A	C	0.2963	0.0244	0.00449992	6.464e-08	1202171	1:73206443	LRRIQ3	819572
10	78184385	10:78184385_C_T	T	C	0.4697	-0.0209	0.00389993	6.468e-08	1273193	10:78184385	RPS24	127572
7	107033619	7:107033619_A_T	A	T	0.7783	-0.0254	0.00469991	6.474e-08	1223180	7:107033619	PRKAR2B	11109
15	75281132	15:75281132_C_T	T	C	0.4641	0.0213	0.00389993	6.48e-08	1270757	15:75281132	GOLGA6D	1709
8	143946429	8:143946429_G_C	C	G	0.5798	-0.0225	0.00419992	6.491e-08	1222171	8:143946429	PLEC	0
17	29720470	17:29720470_T_C	T	C	0.4138	0.0224	0.00409992	6.492e-08	1213039	17:29720470	SSH2	0
6	34762004	6:34762004_TGA_T	T	TGA	0.3211	0.0363	0.00669988	6.492e-08	579787	6:34762004	SNRPC	0
3	187596692	3:187596692_G_C	C	G	0.288	-0.0232	0.00429992	6.496e-08	1273627	3:187596692	SST	72214
6	35049999	6:35049999_G_A	A	G	0.1344	-0.0342	0.00629988	6.496e-08	1180383	6:35049999	ANKS1A	0
12	66320891	12:66320891_A_G	A	G	0.798	0.0263	0.00489991	6.497e-08	1293094	12:66320891	HELB	0
6	44883873	6:44883873_C_T	T	C	0.4047	0.0212	0.00389993	6.499e-08	1275889	6:44883873	SUPT3H	0
7	101860578	7:101860578_A_G	A	G	0.7195	-0.0233	0.00429992	6.499e-08	1290715	7:101860578	CUX1	0
5	127836358	5:127836358_C_A	A	C	0.2226	0.0251	0.00459992	6.5e-08	1292900	5:127836358	CTXN3	177728
4	82187772	4:82187772_T_G	T	G	0.6666	-0.0222	0.00409992	6.501e-08	1284276	4:82187772	HNRNPD	165542
20	33537157	20:33537157_A_G	A	G	0.9012	0.0354	0.00659988	6.505e-08	1282959	20:33537157	CBFA2T2	0
8	143993765	8:143993765_G_A	A	G	0.5766	-0.0222	0.00409992	6.505e-08	1230674	8:143993765	GRINA	346
5	64173692	5:64173692_TC_T	T	TC	0.3412	-0.0278	0.00509991	6.524e-08	950411	5:64173692	RNF180	0
5	127995982	5:127995982_G_A	A	G	0.059	0.0462	0.00849984	6.532e-08	1157889	5:127995982	SLC12A2	87809
1	219617017	1:219617017_C_CA	CA	C	0.4343	0.0306	0.0056999	6.535e-08	755062	1:219617017	LOC102723886	59737
10	78327759	10:78327759_C_T	T	C	0.4901	-0.0216	0.00399993	6.544e-08	1241038	10:78327759	RPS24	270946
18	73641532	18:73641532_C_G	C	G	0.6718	0.0232	0.00429992	6.546e-08	1163220	18:73641532	FBXO15	431811
6	45172621	6:45172621_T_C	T	C	0.4388	0.0219	0.00409992	6.553e-08	1241560	6:45172621	SUPT3H	0
3	155907740	3:155907740_A_C	A	C	0.2827	-0.0245	0.00449992	6.557e-08	1231678	3:155907740	GMPS	0
6	85719182	6:85719182_T_C	T	C	0.4291	0.0224	0.00409992	6.558e-08	1238163	6:85719182	SYNCRIP	75332
5	179563860	5:179563860_C_T	T	C	0.3001	-0.0229	0.00419992	6.563e-08	1282033	5:179563860	RUFY1	0
6	44848347	6:44848347_T_C	T	C	0.5946	-0.0212	0.00389993	6.565e-08	1275889	6:44848347	SUPT3H	0
15	50755396	15:50755396_C_T	T	C	0.1991	0.0266	0.00489991	6.568e-08	1280255	15:50755396	SPPL2A	0
2	54066143	2:54066143_G_A	A	G	0.3275	-0.0222	0.00409992	6.569e-08	1282740	2:54066143	ACYP2	49130
3	52622594	3:52622594_C_CAG	CAG	C	0.4356	0.0395	0.00729987	6.57e-08	364693	3:52622594	PBRM1	0
14	103967820	14:103967820_G_C	C	G	0.2978	0.0229	0.00419992	6.58e-08	1263129	14:103967820	TDRD9	0
1	73196880	1:73196880_G_C	C	G	0.7011	-0.0243	0.00449992	6.58e-08	1210785	1:73196880	LRRIQ3	829135
15	91400208	15:91400208_T_G	T	G	0.5477	0.0264	0.00489991	6.581e-08	835789	15:91400208	SV2B	98899
6	35369084	6:35369084_A_G	A	G	0.1657	0.0293	0.0053999	6.582e-08	1237554	6:35369084	PPARD	0
17	7792465	17:7792465_G_C	C	G	0.1236	0.0332	0.00609989	6.583e-08	1264444	17:7792465	DNAH2	0
3	145825476	3:145825476_T_C	T	C	0.9722	-0.0671	0.0123998	6.585e-08	1036024	3:145825476	PLOD2	243960
14	103904350	14:103904350_T_C	T	C	0.7013	-0.0229	0.00419992	6.586e-08	1263129	14:103904350	C14orf2	7938
1	219742768	1:219742768_G_A	A	G	0.7492	0.0254	0.00469991	6.586e-08	1235704	1:219742768	SLC30A10	171151
6	44726588	6:44726588_A_C	A	C	0.6868	-0.0418	0.00769986	6.587e-08	450910	6:44726588	SUPT3H	80911
6	152398814	6:152398814_G_C	C	G	0.1071	-0.0358	0.00659988	6.588e-08	1253888	6:152398814	SYNE1	0
17	29728284	17:29728284_T_C	T	C	0.3988	0.0259	0.00479991	6.591e-08	1032049	17:29728284	SSH2	0
6	45168053	6:45168053_T_C	T	C	0.4406	0.022	0.00409992	6.592e-08	1216803	6:45168053	SUPT3H	0
17	29447568	17:29447568_G_A	A	G	0.6744	-0.0235	0.00429992	6.595e-08	1204251	17:29447568	TAOK1	0
7	95740335	7:95740335_G_T	T	G	0.3781	0.0215	0.00399993	6.601e-08	1291675	7:95740335	DYNC1I1	32171
6	34790624	6:34790624_T_C	T	C	0.672	-0.0366	0.00679988	6.606e-08	603106	6:34790624	UHRF1BP1	1393
6	34561585	6:34561585_A_G	A	G	0.8914	-0.0344	0.00639988	6.613e-08	1274335	6:34561585	SPDEF	5252
7	106843133	7:106843133_G_C	C	G	0.2196	0.0255	0.00469991	6.615e-08	1275356	7:106843133	PIK3CG	22145
8	143991092	8:143991092_G_A	A	G	0.5768	-0.0222	0.00409992	6.616e-08	1230674	8:143991092	GRINA	0
2	53995890	2:53995890_A_G	A	G	0.84	0.0371	0.00689987	6.625e-08	952211	2:53995890	PSME4	25050
12	70355021	12:70355021_C_T	T	C	0.1444	0.0306	0.0056999	6.631e-08	1160819	12:70355021	CNOT2	28
18	57881362	18:57881362_C_T	T	C	0.2597	0.0237	0.00439992	6.632e-08	1283791	18:57881362	ATP8B1	77540
6	76315545	6:76315545_TAGG_T	T	TAGG	0.1056	0.0429	0.00789985	6.634e-08	950411	6:76315545	IMPG1	242867
5	127816421	5:127816421_T_C	T	C	0.7749	-0.026	0.00479991	6.647e-08	1199132	5:127816421	CTXN3	157791
2	27167320	2:27167320_A_G	A	G	0.398	-0.0222	0.00409992	6.655e-08	1230626	2:27167320	TCF23	13744
19	11093368	19:11093368_G_A	A	G	0.2288	0.0248	0.00459992	6.656e-08	1253289	19:11093368	LDLR	0
18	57885413	18:57885413_A_G	A	G	0.7403	-0.0237	0.00439992	6.663e-08	1283791	18:57885413	ATP8B1	81591
5	64116817	5:64116817_TG_T	T	TG	0.341	-0.0278	0.0051999	6.663e-08	942510	5:64116817	RNF180	48494
17	67527594	17:67527594_C_T	T	C	0.603	0.0227	0.00419992	6.665e-08	1212110	17:67527594	PITPNC1	0
6	34643179	6:34643179_A_G	A	G	0.6637	-0.0255	0.00469991	6.665e-08	909634	6:34643179	C6orf106	0
2	27142091	2:27142091_G_A	A	G	0.619	0.0223	0.00409992	6.676e-08	1229186	2:27142091	PRR30	2627
2	27051944	2:27051944_C_T	T	C	0.4038	-0.0214	0.00399993	6.687e-08	1250793	2:27051944	AGBL5	0
17	2124972	17:2124972_G_A	A	G	0.351	0.025	0.00459992	6.694e-08	910386	17:2124972	SMG6	0
7	106819255	7:106819255_A_T	A	T	0.7804	-0.0258	0.00479991	6.695e-08	1262413	7:106819255	PIK3CG	46023
10	78331803	10:78331803_A_G	A	G	0.5096	0.0216	0.00399993	6.696e-08	1241038	10:78331803	RPS24	274990
9	117800105	9:117800105_T_C	T	C	0.2584	0.025	0.00459992	6.698e-08	1247955	9:117800105	TLR4	82614
18	57829135	18:57829135_T_C	T	C	0.7688	-0.0245	0.00449992	6.707e-08	1285017	18:57829135	ATP8B1	25313
5	149971345	5:149971345_T_C	T	C	0.6036	0.0212	0.00389993	6.708e-08	1292591	5:149971345	SLC26A2	0
8	144058126	8:144058126_A_C	A	C	0.5753	-0.0211	0.00389993	6.713e-08	1291321	8:144058126	OPLAH	0
22	45731759	22:45731759_G_C	C	G	0.5237	0.0235	0.00429992	6.716e-08	1166114	22:45731759	ATXN10	0
18	57861961	18:57861961_G_A	A	G	0.2668	0.0235	0.00429992	6.721e-08	1283597	18:57861961	ATP8B1	58139
6	34670979	6:34670979_G_A	A	G	0.1121	0.034	0.00629988	6.722e-08	1275560	6:34670979	C6orf106	0
17	67501583	17:67501583_CA_C	CA	C	0.7079	-0.0502	0.00929983	6.727e-08	279512	17:67501583	PITPNC1	0
18	57876227	18:57876227_T_C	T	C	0.7404	-0.0237	0.00439992	6.727e-08	1283791	18:57876227	ATP8B1	72405
8	143950698	8:143950698_A_C	A	C	0.425	0.0224	0.00409992	6.727e-08	1224900	8:143950698	PLEC	0
12	70354689	12:70354689_G_A	A	G	0.1444	0.0306	0.0056999	6.731e-08	1160819	12:70354689	CNOT2	0
4	1169851	4:1169851_T_C	T	C	0.8439	0.0293	0.0053999	6.733e-08	1151165	4:1169851	SPON2	0
18	57903604	18:57903604_T_C	T	C	0.7416	-0.0238	0.00439992	6.738e-08	1283288	18:57903604	ATP8B1	99782
6	34641415	6:34641415_G_C	C	G	0.3359	0.0255	0.00469991	6.739e-08	910887	6:34641415	C6orf106	0
7	76701346	7:76701346_T_C	T	C	0.83	0.0368	0.00679988	6.745e-08	974758	7:76701346	POMZP3	74043
6	45084861	6:45084861_G_C	C	G	0.5617	-0.0219	0.00409992	6.747e-08	1241560	6:45084861	SUPT3H	0
6	44962900	6:44962900_TA_T	T	TA	0.4057	0.0268	0.00499991	6.754e-08	944791	6:44962900	SUPT3H	0
2	54145363	2:54145363_G_A	A	G	0.0881	-0.0388	0.00719987	6.757e-08	1286341	2:54145363	ACYP2	0
3	155957733	3:155957733_A_G	A	G	0.251	-0.0256	0.00469991	6.762e-08	1216873	3:155957733	GMPS	18125
16	70015952	16:70015952_G_A	A	G	0.3774	0.0236	0.00439992	6.768e-08	1085846	16:70015952	CLEC18A	51605
12	116095765	12:116095765_T_C	T	C	0.625	-0.0214	0.00399993	6.777e-08	1289592	12:116095765	MED13L	0
8	143993640	8:143993640_C_T	T	C	0.5766	-0.0222	0.00409992	6.781e-08	1230674	8:143993640	GRINA	221
2	27165202	2:27165202_T_C	T	C	0.6018	0.0212	0.00389993	6.785e-08	1282203	2:27165202	TCF23	11626
17	2043789	17:2043789_T_C	T	C	0.2899	-0.0242	0.00449992	6.788e-08	1247361	17:2043789	DPH1	358
17	29021749	17:29021749_T_C	T	C	0.809	0.0276	0.00509991	6.792e-08	1267845	17:29021749	SEZ6	15309
17	38352255	17:38352255_G_A	A	G	0.1553	0.0351	0.00649988	6.793e-08	918050	17:38352255	SOCS7	0
12	116096881	12:116096881_T_A	A	T	0.3746	0.0214	0.00399993	6.794e-08	1289592	12:116096881	MED13L	0
3	52572841	3:52572841_TTTG_T	T	TTTG	0.4693	0.0263	0.00489991	6.794e-08	952872	3:52572841	PBRM1	0
5	637107	5:637107_C_T	T	C	0.1808	-0.032	0.00589989	6.794e-08	909634	5:637107	CEP72	0
4	144397279	4:144397279_G_A	A	G	0.0218	0.4754	0.0880984	6.795e-08	64057	4:144397279	HHIP	248717
7	106903421	7:106903421_A_T	A	T	0.7807	-0.0252	0.00469991	6.796e-08	1283258	7:106903421	PIK3CG	0
7	107038432	7:107038432_A_T	A	T	0.7818	-0.0252	0.00469991	6.805e-08	1282959	7:107038432	PRKAR2B	6296
14	103937372	14:103937372_T_C	T	C	0.7019	-0.0229	0.00419992	6.807e-08	1263129	14:103937372	TDRD9	0
3	52982272	3:52982272_T_TA	T	TA	0.2647	0.0369	0.00679988	6.808e-08	595147	3:52982272	SFMBT1	0
7	18446081	7:18446081_A_G	A	G	0.9493	-0.0498	0.00919983	6.819e-08	1149817	7:18446081	HDAC9	0
9	98314306	9:98314306_G_A	A	G	0.1105	-0.0341	0.00629988	6.821e-08	1291412	9:98314306	GABBR2	0
20	34113993	20:34113993_A_T	A	T	0.9109	0.0377	0.00699987	6.825e-08	1275928	20:34113993	EIF2S2	1714
5	149977407	5:149977407_T_C	T	C	0.6233	0.0215	0.00399993	6.825e-08	1281325	5:149977407	SLC26A2	0
5	894583	5:894583_C_G	C	G	0.9119	0.0563	0.0103998	6.825e-08	710741	5:894583	TRIP13	0
9	4263055	9:4263055_C_T	T	C	0.6085	0.0223	0.00409992	6.839e-08	1239079	9:4263055	GLIS3	0
5	127939295	5:127939295_G_A	A	G	0.0576	0.0476	0.00879984	6.84e-08	1157388	5:127939295	SLC12A2	144496
6	51329903	6:51329903_T_A	A	T	0.5863	0.0254	0.00469991	6.842e-08	1068836	6:51329903	PKHD1	284782
3	135812523	3:135812523_G_T	T	G	0.2212	-0.0256	0.00469991	6.849e-08	1247295	3:135812523	PPP2R3A	153150
21	40683740	21:40683740_A_G	A	G	0.6054	-0.0217	0.00399993	6.853e-08	1266201	21:40683740	DSCAM	0
5	127788794	5:127788794_G_T	T	G	0.2033	0.0259	0.00479991	6.853e-08	1280664	5:127788794	CTXN3	130164
12	123501972	12:123501972_T_C	T	C	0.2981	-0.024	0.00439992	6.857e-08	1230764	12:123501972	RILPL1	0
6	45163350	6:45163350_T_C	T	C	0.4387	0.0219	0.00409992	6.858e-08	1241560	6:45163350	SUPT3H	0
18	57885593	18:57885593_C_G	C	G	0.7402	-0.0237	0.00439992	6.859e-08	1283791	18:57885593	ATP8B1	81771
12	15074313	12:15074313_A_G	A	G	0.3704	-0.0226	0.00419992	6.861e-08	1241534	12:15074313	RERG	33469
6	34677776	6:34677776_T_G	T	G	0.889	-0.034	0.00629988	6.863e-08	1275560	6:34677776	C6orf106	0
15	67298649	15:67298649_G_T	T	G	0.44	-0.0211	0.00389993	6.874e-08	1243722	15:67298649	IQCH	0
1	184085324	1:184085324_G_A	A	G	0.3664	-0.0215	0.00399993	6.876e-08	1282627	1:184085324	TSEN15	0
15	75398399	15:75398399_T_A	A	T	0.4465	0.0214	0.00399993	6.881e-08	1256732	15:75398399	SIN3A	0
8	10962957	8:10962957_G_C	C	G	0.4542	-0.0235	0.00439992	6.881e-08	1146852	8:10962957	XKR6	0
7	106934731	7:106934731_C_G	C	G	0.7804	-0.0252	0.00469991	6.894e-08	1283258	7:106934731	PIK3CG	25753
16	69970329	16:69970329_A_G	A	G	0.2688	-0.0291	0.0053999	6.9e-08	884407	16:69970329	CLEC18A	5982
8	144058656	8:144058656_G_T	T	G	0.4249	0.0211	0.00389993	6.906e-08	1291321	8:144058656	OPLAH	0
17	29460673	17:29460673_G_A	A	G	0.6747	-0.0246	0.00459992	6.911e-08	1109943	17:29460673	TAOK1	0
5	623733	5:623733_G_A	A	G	0.1808	-0.0319	0.00589989	6.913e-08	909634	5:623733	CEP72	0
4	1602712	4:1602712_G_T	T	G	0.5407	-0.0227	0.00419992	6.925e-08	1184416	4:1602712	FAM53A	0
17	67526613	17:67526613_A_G	A	G	0.3973	-0.0226	0.00419992	6.934e-08	1209833	17:67526613	PITPNC1	0
2	70631083	2:70631083_T_C	T	C	0.7391	0.0273	0.00509991	6.934e-08	918809	2:70631083	ADD2	30119
14	103962579	14:103962579_G_A	A	G	0.2986	0.0229	0.00419992	6.936e-08	1263129	14:103962579	TDRD9	0
18	57872989	18:57872989_A_G	A	G	0.7404	-0.0237	0.00439992	6.94e-08	1283791	18:57872989	ATP8B1	69167
8	10939490	8:10939490_G_T	T	G	0.5003	-0.0227	0.00419992	6.941e-08	1247489	8:10939490	XKR6	0
14	104015250	14:104015250_G_A	A	G	0.2138	-0.0256	0.00469991	6.959e-08	1273364	14:104015250	TDRD9	0
7	106934548	7:106934548_T_G	T	G	0.7804	-0.0252	0.00469991	6.96e-08	1283258	7:106934548	PIK3CG	25570
2	20412227	2:20412227_G_A	A	G	0.3762	0.0215	0.00399993	6.967e-08	1281011	2:20412227	RHOB	34844
18	57897702	18:57897702_A_G	A	G	0.7415	-0.0237	0.00439992	6.968e-08	1283791	18:57897702	ATP8B1	93880
19	10772112	19:10772112_T_C	T	C	0.3208	0.0276	0.00509991	6.968e-08	840803	19:10772112	DNM2	0
5	95694609	5:95694609_C_G	C	G	0.7113	-0.0228	0.00419992	6.971e-08	1285739	5:95694609	SPATA9	11599
6	44940552	6:44940552_C_G	C	G	0.5943	-0.0211	0.00389993	6.973e-08	1275889	6:44940552	SUPT3H	0
20	34360015	20:34360015_C_G	C	G	0.8141	0.028	0.0051999	6.974e-08	1165587	20:34360015	ITCH	3220
17	29469614	17:29469614_T_C	T	C	0.3206	0.0246	0.00459992	6.975e-08	1109745	17:29469614	TAOK1	0
15	85183790	15:85183790_G_C	C	G	0.2661	0.0287	0.0052999	6.978e-08	829433	15:85183790	LOC101929479	21599
7	106817100	7:106817100_G_T	T	G	0.2199	0.0258	0.00479991	6.978e-08	1261187	7:106817100	PIK3CG	48178
3	52735364	3:52735364_C_CAA	CAA	C	0.4029	0.0461	0.00859984	6.98e-08	279512	3:52735364	NEK4	0
11	28829882	11:28829882_A_C	A	C	0.4118	0.0223	0.00409992	6.981e-08	1237766	11:28829882	METTL15	302841
12	123541606	12:123541606_C_T	T	C	0.7007	0.0239	0.00439992	6.983e-08	1230764	12:123541606	RILPL1	7888
18	57907311	18:57907311_G_T	T	G	0.2583	0.0238	0.00439992	6.986e-08	1283288	18:57907311	ATP8B1	103489
15	67298580	15:67298580_G_A	A	G	0.4375	-0.021	0.00389993	6.988e-08	1273408	15:67298580	IQCH	0
5	127982517	5:127982517_C_G	C	G	0.9478	-0.0475	0.00879984	6.995e-08	1111614	5:127982517	SLC12A2	101274
5	127937722	5:127937722_A_T	A	T	0.9424	-0.0475	0.00879984	7.002e-08	1157388	5:127937722	SLC12A2	146069
13	51176678	13:51176678_C_T	T	C	0.2311	-0.0247	0.00459992	7.004e-08	1290908	13:51176678	FAM124A	45656
16	20255097	16:20255097_C_T	T	C	0.8425	0.0311	0.00579989	7.006e-08	1210690	16:20255097	GP2	54477
7	103127620	7:103127620_C_T	T	C	0.3411	0.022	0.00409992	7.006e-08	1274141	7:103127620	NAPEPLD	0
12	15076956	12:15076956_A_G	A	G	0.3789	-0.0226	0.00419992	7.007e-08	1223538	12:15076956	RERG	30826
1	73204521	1:73204521_G_A	A	G	0.7054	-0.0243	0.00449992	7.024e-08	1202171	1:73204521	LRRIQ3	821494
6	35163020	6:35163020_G_T	T	G	0.2565	-0.0291	0.0053999	7.043e-08	878997	6:35163020	TCP11	21378
5	127957087	5:127957087_T_C	T	C	0.9416	-0.0474	0.00879984	7.044e-08	1157388	5:127957087	SLC12A2	126704
20	6583718	20:6583718_C_T	T	C	0.4297	-0.0212	0.00389993	7.048e-08	1292178	20:6583718	BMP2	183976
5	127959289	5:127959289_G_A	A	G	0.0571	0.0475	0.00879984	7.074e-08	1157388	5:127959289	SLC12A2	124502
8	143946483	8:143946483_T_C	T	C	0.4178	0.0225	0.00419992	7.074e-08	1225086	8:143946483	PLEC	0
9	119287951	9:119287951_T_C	T	C	0.838	-0.0279	0.0051999	7.08e-08	1292372	9:119287951	BRINP1	0
11	13367750	11:13367750_T_C	T	C	0.3682	-0.023	0.00429992	7.084e-08	1211916	11:13367750	ARNTL	0
11	76480570	11:76480570_A_G	A	G	0.6024	0.0213	0.00389993	7.084e-08	1292591	11:76480570	C11orf30	0
8	10779472	8:10779472_C_T	T	C	0.5388	-0.0231	0.00429992	7.088e-08	1196349	8:10779472	PINX1	0
1	219670998	1:219670998_A_T	A	T	0.4455	0.0219	0.00409992	7.089e-08	1231600	1:219670998	LOC102723886	113718
5	141791737	5:141791737_T_C	T	C	0.7478	-0.024	0.00449992	7.094e-08	1279822	5:141791737	PCDH1	60582
19	10754400	19:10754400_A_G	A	G	0.3234	0.0275	0.00509991	7.1e-08	840803	19:10754400	DNM2	0
6	44449697	6:44449697_G_A	A	G	0.3827	-0.0223	0.00409992	7.106e-08	1244223	6:44449697	CDC5L	0
3	155923252	3:155923252_G_A	A	G	0.7498	0.0255	0.00469991	7.12e-08	1230741	3:155923252	GMPS	0
8	144058625	8:144058625_G_A	A	G	0.4247	0.0211	0.00389993	7.124e-08	1291321	8:144058625	OPLAH	0
17	29721011	17:29721011_T_C	T	C	0.4137	0.0223	0.00409992	7.127e-08	1213039	17:29721011	SSH2	0
16	70440559	16:70440559_C_G	C	G	0.4982	-0.0248	0.00459992	7.134e-08	862493	16:70440559	ST3GAL2	1471
14	103873397	14:103873397_C_T	T	C	0.3012	0.0227	0.00419992	7.136e-08	1273227	14:103873397	PPP1R13B	24430
7	28186775	7:28186775_A_AT	A	AT	0.5133	0.0346	0.00639988	7.141e-08	548360	7:28186775	JAZF1	5957
16	70378813	16:70378813_G_A	A	G	0.7856	0.0306	0.0056999	7.142e-08	986703	16:70378813	ST3GAL2	622
6	34640686	6:34640686_T_C	T	C	0.6637	-0.0255	0.00469991	7.146e-08	909634	6:34640686	C6orf106	0
4	82188005	4:82188005_G_A	A	G	0.3331	0.0221	0.00409992	7.151e-08	1284276	4:82188005	HNRNPD	165309
2	54181463	2:54181463_T_C	T	C	0.8654	0.0327	0.00609989	7.152e-08	1281514	2:54181463	ACYP2	0
14	103930032	14:103930032_C_T	T	C	0.2981	0.0228	0.00419992	7.155e-08	1263129	14:103930032	TDRD9	0
14	103859232	14:103859232_C_T	T	C	0.3012	0.0227	0.00419992	7.157e-08	1271534	14:103859232	PPP1R13B	10265
2	54136714	2:54136714_T_C	T	C	0.9113	0.0384	0.00709987	7.169e-08	1287590	2:54136714	ACYP2	0
5	141808991	5:141808991_C_G	C	G	0.743	-0.0238	0.00439992	7.169e-08	1224826	5:141808991	PCDH1	43328
14	103874068	14:103874068_T_C	T	C	0.6989	-0.0227	0.00419992	7.171e-08	1273227	14:103874068	PPP1R13B	25101
7	106912963	7:106912963_T_C	T	C	0.7804	-0.0252	0.00469991	7.171e-08	1283258	7:106912963	PIK3CG	3985
10	64610932	10:64610932_T_G	T	G	0.5325	-0.0207	0.00389993	7.173e-08	1281529	10:64610932	REEP3	985809
5	95643090	5:95643090_G_A	A	G	0.3054	-0.0226	0.00419992	7.178e-08	1282226	5:95643090	RFESD	3651
11	28839071	11:28839071_T_G	T	G	0.753	-0.0241	0.00449992	7.182e-08	1290180	11:28839071	METTL15	312030
1	177881651	1:177881651_C_G	C	G	0.7982	-0.0257	0.00479991	7.187e-08	1281310	1:177881651	SEC16B	47456
6	44618429	6:44618429_A_G	A	G	0.918	0.0433	0.00799985	7.189e-08	1054497	6:44618429	CDC5L	168005
3	70594140	3:70594140_ATACTC_A	A	ATACTC	0.2702	-0.0298	0.0054999	7.191e-08	961274	3:70594140	FOXP1	360574
8	143949515	8:143949515_T_A	A	T	0.575	-0.0223	0.00409992	7.193e-08	1224900	8:143949515	PLEC	0
1	46039015	1:46039015_A_G	A	G	0.0436	-0.0557	0.0102998	7.197e-08	1103216	1:46039015	PIK3R3	1125
5	959681	5:959681_G_T	T	G	0.0473	-0.0522	0.00969982	7.201e-08	1061905	5:959681	TRIP13	40609
6	44604611	6:44604611_A_G	A	G	0.3441	-0.0228	0.00419992	7.203e-08	1250863	6:44604611	CDC5L	154187
6	44608810	6:44608810_A_G	A	G	0.9228	0.041	0.00759986	7.209e-08	1150831	6:44608810	CDC5L	158386
14	103933556	14:103933556_A_G	A	G	0.7013	-0.0228	0.00419992	7.213e-08	1263129	14:103933556	TDRD9	0
16	69971965	16:69971965_A_G	A	G	0.2687	-0.0291	0.0053999	7.217e-08	884605	16:69971965	CLEC18A	7618
3	135953220	3:135953220_A_G	A	G	0.7542	-0.0244	0.00449992	7.217e-08	1153549	3:135953220	PPP2R3A	12453
3	187596315	3:187596315_T_G	T	G	0.7119	0.0231	0.00429992	7.223e-08	1273627	3:187596315	SST	72591
14	104011494	14:104011494_C_T	T	C	0.199	-0.0264	0.00489991	7.224e-08	1283543	14:104011494	TDRD9	0
3	52852410	3:52852410_G_A	A	G	0.1145	0.0335	0.00619989	7.228e-08	1197018	3:52852410	TMEM110-MUSTN1	0
4	82269151	4:82269151_A_G	A	G	0.5879	-0.0211	0.00389993	7.231e-08	1285017	4:82269151	HNRNPD	84163
6	45005197	6:45005197_G_C	C	G	0.4226	0.022	0.00409992	7.231e-08	1141764	6:45005197	SUPT3H	0
7	106972513	7:106972513_C_T	T	C	0.2212	0.0254	0.00469991	7.236e-08	1223479	7:106972513	PIK3CG	63535
15	68210700	15:68210700_C_G	C	G	0.543	0.0209	0.00389993	7.238e-08	1288074	15:68210700	CLN6	0
16	70145675	16:70145675_G_A	A	G	0.3832	0.0309	0.0056999	7.238e-08	764771	16:70145675	PDPR	0
19	10771377	19:10771377_G_C	C	G	0.6787	-0.0275	0.00509991	7.248e-08	840803	19:10771377	DNM2	0
9	98235885	9:98235885_A_G	A	G	0.878	0.0388	0.00719987	7.253e-08	807694	9:98235885	TBC1D2	0
4	121617072	4:121617072_C_T	T	C	0.2317	-0.0252	0.00469991	7.257e-08	1241642	4:121617072	ANXA5	50925
7	106868003	7:106868003_T_C	T	C	0.7798	-0.0262	0.00489991	7.263e-08	1198275	7:106868003	PIK3CG	0
6	44870102	6:44870102_T_C	T	C	0.5951	-0.0211	0.00389993	7.274e-08	1275889	6:44870102	SUPT3H	0
2	27168743	2:27168743_C_T	T	C	0.6245	0.0223	0.00409992	7.277e-08	1240326	2:27168743	TCF23	15167
2	70622451	2:70622451_C_T	T	C	0.2496	-0.0278	0.0051999	7.277e-08	918809	2:70622451	ADD2	38751
19	11154452	19:11154452_C_T	T	C	0.2385	0.0246	0.00459992	7.282e-08	1255566	19:11154452	SPC24	0
10	78329563	10:78329563_C_T	T	C	0.4932	-0.0215	0.00399993	7.29e-08	1238769	10:78329563	RPS24	272750
5	64100753	5:64100753_G_GTT	G	GTT	0.658	0.0277	0.00509991	7.294e-08	950411	5:64100753	RNF180	64558
2	70662709	2:70662709_A_G	A	G	0.6325	-0.0216	0.00399993	7.295e-08	1274334	2:70662709	ADD2	0
2	53983107	2:53983107_T_C	T	C	0.9234	0.0554	0.0102998	7.296e-08	846958	2:53983107	PSME4	12267
7	101762301	7:101762301_A_G	A	G	0.7107	-0.023	0.00429992	7.297e-08	1292155	7:101762301	CUX1	53603
2	27184446	2:27184446_A_G	A	G	0.3788	-0.0224	0.00419992	7.301e-08	1230626	2:27184446	SLC5A6	15141
5	64158196	5:64158196_A_AAAAC	A	AAAAC	0.658	0.0277	0.00509991	7.302e-08	950411	5:64158196	RNF180	7115
8	10765635	8:10765635_C_A	A	C	0.4826	-0.0224	0.00419992	7.304e-08	1244205	8:10765635	PINX1	0
14	103931879	14:103931879_A_G	A	G	0.7013	-0.0228	0.00419992	7.315e-08	1263129	14:103931879	TDRD9	0
6	85705937	6:85705937_C_T	T	C	0.5704	-0.0223	0.00409992	7.317e-08	1239412	6:85705937	SYNCRIP	62087
20	34518592	20:34518592_C_T	T	C	0.1484	-0.0295	0.0054999	7.321e-08	1276108	20:34518592	DYNLRB1	0
17	29504598	17:29504598_A_G	A	G	0.3278	0.0234	0.00429992	7.346e-08	1195866	17:29504598	TAOK1	0
10	64597521	10:64597521_G_A	A	G	0.467	0.0207	0.00379993	7.349e-08	1287924	10:64597521	REEP3	972398
4	13033330	4:13033330_A_G	A	G	0.8777	0.0324	0.00599989	7.349e-08	1159683	4:13033330	RAB28	262687
20	6589726	20:6589726_A_G	A	G	0.5899	0.0213	0.00399993	7.35e-08	1288990	20:6589726	BMP2	177968
21	40690655	21:40690655_C_T	T	C	0.4647	0.0209	0.00389993	7.351e-08	1255255	21:40690655	DSCAM	0
6	45303853	6:45303853_C_A	A	C	0.4235	0.0212	0.00389993	7.352e-08	1252358	6:45303853	SUPT3H	0
2	33563158	2:33563158_T_C	T	C	0.5862	0.0212	0.00389993	7.355e-08	1289398	2:33563158	RASGRP3	0
4	15073578	4:15073578_A_G	A	G	0.4538	0.0219	0.00409992	7.355e-08	1236245	4:15073578	CPEB2	3425
12	70430325	12:70430325_G_A	A	G	0.1434	0.0302	0.0055999	7.366e-08	1145563	12:70430325	KCNMB4	0
3	145850832	3:145850832_T_G	T	G	0.9424	-0.0465	0.00859984	7.376e-08	1147704	3:145850832	PLOD2	218604
21	47522848	21:47522848_A_G	A	G	0.0499	-0.0526	0.00979982	7.379e-08	1092121	21:47522848	PRMT2	857163
6	34633862	6:34633862_C_T	T	C	0.3355	0.0255	0.00469991	7.379e-08	909634	6:34633862	C6orf106	0
15	67302803	15:67302803_G_A	A	G	0.4364	-0.021	0.00389993	7.382e-08	1269226	15:67302803	IQCH	0
12	123656809	12:123656809_G_A	A	G	0.3836	0.0221	0.00409992	7.386e-08	1245030	12:123656809	GTF2H3	0
4	82217532	4:82217532_T_G	T	G	0.5866	-0.0213	0.00399993	7.39e-08	1252154	4:82217532	HNRNPD	135782
5	572043	5:572043_ACAG_A	A	ACAG	0.1815	-0.0348	0.00649988	7.395e-08	944791	5:572043	SLC9A3	1615
3	187594772	3:187594772_A_C	A	C	0.7733	0.0251	0.00469991	7.402e-08	1279260	3:187594772	SST	74134
18	57905216	18:57905216_A_T	A	T	0.7416	-0.0237	0.00439992	7.406e-08	1283288	18:57905216	ATP8B1	101394
12	23942167	12:23942167_TA_T	T	TA	0.4857	0.0305	0.0056999	7.412e-08	723756	12:23942167	SOX5	0
5	127937586	5:127937586_T_C	T	C	0.9424	-0.0474	0.00879984	7.413e-08	1157388	5:127937586	SLC12A2	146205
1	73207651	1:73207651_T_G	T	G	0.2972	0.0242	0.00449992	7.415e-08	1202893	1:73207651	LRRIQ3	818364
17	19824621	17:19824621_C_T	T	C	0.263	-0.0239	0.00439992	7.423e-08	1279124	17:19824621	ULK2	0
3	155957563	3:155957563_A_T	A	T	0.2514	-0.0254	0.00469991	7.423e-08	1224775	3:155957563	GMPS	17955
20	34581216	20:34581216_T_C	T	C	0.803	0.0264	0.00489991	7.424e-08	1274141	20:34581216	PIGU	0
5	127959420	5:127959420_C_G	C	G	0.9429	-0.0474	0.00879984	7.425e-08	1157388	5:127959420	SLC12A2	124371
9	116891486	9:116891486_G_A	A	G	0.5381	0.0228	0.00419992	7.426e-08	1200382	9:116891486	ASTN2	0
6	44949176	6:44949176_G_A	A	G	0.4059	0.0211	0.00389993	7.431e-08	1275889	6:44949176	SUPT3H	0
14	103843344	14:103843344_G_A	A	G	0.6896	-0.0239	0.00449992	7.438e-08	1220897	14:103843344	PPP1R13B	0
6	45216650	6:45216650_C_CA	CA	C	0.3055	0.0493	0.00919983	7.44e-08	279512	6:45216650	SUPT3H	0
7	106825628	7:106825628_G_T	T	G	0.2184	0.0257	0.00479991	7.445e-08	1262413	7:106825628	PIK3CG	39650
6	34619392	6:34619392_C_A	A	C	0.1109	0.0339	0.00629988	7.452e-08	1275560	6:34619392	C6orf106	0
12	70613920	12:70613920_A_G	A	G	0.8498	-0.0321	0.00599989	7.454e-08	949789	12:70613920	PTPRB	0
14	103929889	14:103929889_G_C	C	G	0.2982	0.0228	0.00419992	7.455e-08	1263129	14:103929889	TDRD9	0
8	144058542	8:144058542_C_T	T	C	0.4247	0.021	0.00389993	7.456e-08	1291321	8:144058542	OPLAH	0
17	29458682	17:29458682_T_C	T	C	0.3275	0.0235	0.00439992	7.473e-08	1195123	17:29458682	TAOK1	0
5	127774139	5:127774139_A_G	A	G	0.7965	-0.0257	0.00479991	7.473e-08	1283597	5:127774139	CTXN3	115509
14	103908142	14:103908142_A_G	A	G	0.7012	-0.0228	0.00419992	7.476e-08	1263129	14:103908142	C14orf2	4146
5	127771137	5:127771137_C_A	A	C	0.2034	0.0258	0.00479991	7.482e-08	1283597	5:127771137	CTXN3	112507
2	53922256	2:53922256_G_C	C	G	0.4946	-0.0207	0.00379993	7.483e-08	1281289	2:53922256	PSME4	0
1	219619465	1:219619465_G_A	A	G	0.1029	-0.0348	0.00649988	7.486e-08	1275133	1:219619465	LOC102723886	62185
14	103904842	14:103904842_C_A	A	C	0.2987	0.0228	0.00419992	7.49e-08	1264066	14:103904842	C14orf2	7446
15	68198911	15:68198911_C_T	T	C	0.4517	-0.0209	0.00389993	7.492e-08	1270960	15:68198911	CALML4	0
17	29717879	17:29717879_C_G	C	G	0.4137	0.0223	0.00409992	7.493e-08	1213542	17:29717879	SSH2	0
10	78352843	10:78352843_A_G	A	G	0.5098	0.0216	0.00399993	7.498e-08	1232651	10:78352843	RPS24	296030
5	127977570	5:127977570_G_T	T	G	0.058	0.0461	0.00859984	7.501e-08	1154956	5:127977570	SLC12A2	106221
2	54142404	2:54142404_C_T	T	C	0.088	-0.0386	0.00719987	7.509e-08	1287590	2:54142404	ACYP2	0
5	64164153	5:64164153_TTTC_T	T	TTTC	0.342	-0.0276	0.00509991	7.509e-08	950411	5:64164153	RNF180	1158
20	6589373	20:6589373_C_A	A	C	0.4159	-0.0212	0.00389993	7.511e-08	1288786	20:6589373	BMP2	178321
14	103908433	14:103908433_C_T	T	C	0.2989	0.0228	0.00419992	7.513e-08	1263129	14:103908433	C14orf2	3855
6	50964636	6:50964636_A_G	A	G	0.5225	-0.0224	0.00419992	7.513e-08	1079783	6:50964636	TFAP2B	117017
14	103926655	14:103926655_C_T	T	C	0.2985	0.0228	0.00419992	7.517e-08	1263129	14:103926655	TDRD9	1783
6	34680475	6:34680475_A_G	A	G	0.8871	-0.0338	0.00629988	7.518e-08	1283937	6:34680475	C6orf106	0
6	35129288	6:35129288_G_A	A	G	0.6808	-0.0278	0.0051999	7.521e-08	873803	6:35129288	TCP11	0
17	29168080	17:29168080_T_A	A	T	0.2569	-0.0336	0.00629988	7.541e-08	792872	17:29168080	MYO18A	0
20	6421211	20:6421211_G_A	A	G	0.5024	-0.0207	0.00389993	7.542e-08	1285545	20:6421211	FERMT1	297667
6	34615532	6:34615532_G_T	T	G	0.112	0.0339	0.00629988	7.542e-08	1275560	6:34615532	C6orf106	0
4	82195102	4:82195102_T_C	T	C	0.6727	-0.022	0.00409992	7.547e-08	1292178	4:82195102	HNRNPD	158212
5	179403258	5:179403258_A_C	A	C	0.595	0.0213	0.00399993	7.547e-08	1247224	5:179403258	ADAMTS2	57828
4	13047066	4:13047066_T_G	T	G	0.2641	0.0244	0.00449992	7.548e-08	1249637	4:13047066	RAB28	248951
1	219742838	1:219742838_A_T	A	T	0.2509	-0.0253	0.00469991	7.55e-08	1232771	1:219742838	SLC30A10	171081
2	27169842	2:27169842_C_A	A	C	0.6108	0.0222	0.00409992	7.554e-08	1242078	2:27169842	TCF23	16266
7	106812788	7:106812788_A_T	A	T	0.7793	-0.0257	0.00479991	7.564e-08	1261187	7:106812788	PIK3CG	52490
14	103845362	14:103845362_C_A	A	C	0.6897	-0.0239	0.00439992	7.567e-08	1220897	14:103845362	PPP1R13B	0
6	44602861	6:44602861_T_A	A	T	0.6551	0.0227	0.00419992	7.572e-08	1250863	6:44602861	CDC5L	152437
6	34697767	6:34697767_A_G	A	G	0.6633	-0.0254	0.00469991	7.573e-08	910887	6:34697767	C6orf106	917
1	184004910	1:184004910_TA_T	T	TA	0.1176	-0.0447	0.00829985	7.58e-08	781701	1:184004910	COLGALT2	0
10	78371905	10:78371905_T_A	A	T	0.3635	0.0253	0.00469991	7.581e-08	856229	10:78371905	RPS24	315092
6	50968152	6:50968152_T_C	T	C	0.4599	-0.0217	0.00399993	7.586e-08	1239283	6:50968152	TFAP2B	120533
2	70663637	2:70663637_A_G	A	G	0.6323	-0.0215	0.00399993	7.587e-08	1274334	2:70663637	ADD2	0
1	73203025	1:73203025_C_T	T	C	0.7045	-0.0242	0.00449992	7.599e-08	1212487	1:73203025	LRRIQ3	822990
6	34613630	6:34613630_C_T	T	C	0.1121	0.0338	0.00629988	7.6e-08	1275560	6:34613630	C6orf106	0
20	6410854	20:6410854_C_T	T	C	0.3074	0.0225	0.00419992	7.602e-08	1285017	20:6410854	FERMT1	287310
2	54179018	2:54179018_C_T	T	C	0.1343	-0.0327	0.00609989	7.607e-08	1281514	2:54179018	ACYP2	0
17	29461899	17:29461899_G_A	A	G	0.6721	-0.0234	0.00439992	7.61e-08	1195123	17:29461899	TAOK1	0
7	76631674	7:76631674_T_C	T	C	0.1826	0.034	0.00629988	7.614e-08	1030796	7:76631674	POMZP3	4371
8	10773511	8:10773511_T_G	T	G	0.4694	0.0231	0.00429992	7.619e-08	1201974	8:10773511	PINX1	0
7	106824259	7:106824259_G_T	T	G	0.2184	0.0257	0.00479991	7.62e-08	1262413	7:106824259	PIK3CG	41019
7	95827551	7:95827551_A_C	A	C	0.6286	-0.0258	0.00479991	7.622e-08	834333	7:95827551	DYNC1I1	0
7	107071310	7:107071310_A_G	A	G	0.7825	-0.0253	0.00469991	7.626e-08	1275356	7:107071310	PRKAR2B	0
8	144057443	8:144057443_C_G	C	G	0.5752	-0.021	0.00389993	7.629e-08	1291321	8:144057443	OPLAH	0
6	44966867	6:44966867_T_C	T	C	0.5943	-0.0211	0.00389993	7.63e-08	1275386	6:44966867	SUPT3H	0
15	67298724	15:67298724_G_T	T	G	0.4376	-0.021	0.00389993	7.644e-08	1272915	15:67298724	IQCH	0
1	73205079	1:73205079_C_T	T	C	0.7098	-0.0244	0.00449992	7.644e-08	1177407	1:73205079	LRRIQ3	820936
19	11067295	19:11067295_C_T	T	C	0.2351	0.0296	0.0054999	7.647e-08	1032247	19:11067295	SMARCA4	5013
12	94140463	12:94140463_C_G	C	G	0.564	-0.0211	0.00389993	7.648e-08	1255372	12:94140463	PLXNC1	8260
15	67298717	15:67298717_A_C	A	C	0.5624	0.021	0.00389993	7.648e-08	1272915	15:67298717	IQCH	0
6	51140644	6:51140644_G_A	A	G	0.2981	0.0226	0.00419992	7.649e-08	1290216	6:51140644	TFAP2B	293025
7	106845482	7:106845482_C_T	T	C	0.2182	0.0254	0.00469991	7.652e-08	1275356	7:106845482	PIK3CG	19796
15	75050575	15:75050575_C_CAA	CAA	C	0.6226	0.0434	0.00809985	7.653e-08	467649	15:75050575	PPCDC	0
12	70385644	12:70385644_A_G	A	G	0.8499	-0.0296	0.0054999	7.655e-08	1162046	12:70385644	KCNMB4	0
7	106833797	7:106833797_G_A	A	G	0.2189	0.0257	0.00479991	7.658e-08	1262413	7:106833797	PIK3CG	31481
4	82195346	4:82195346_G_C	C	G	0.327	0.022	0.00409992	7.659e-08	1292178	4:82195346	HNRNPD	157968
4	13028991	4:13028991_T_C	T	C	0.8774	0.0323	0.00599989	7.66e-08	1159683	4:13028991	RAB28	267026
1	120153626	1:120153626_C_G	C	G	0.8593	0.0308	0.0056999	7.664e-08	1256792	1:120153626	SEC22B	2316
15	75057745	15:75057745_CA_C	CA	C	0.3987	-0.0338	0.00629988	7.665e-08	663423	15:75057745	PPCDC	7019
20	33560314	20:33560314_C_A	A	C	0.1037	-0.0348	0.00649988	7.666e-08	1273879	20:33560314	CBFA2T2	0
6	34621171	6:34621171_T_C	T	C	0.6645	-0.0254	0.00469991	7.666e-08	909634	6:34621171	C6orf106	0
12	70429365	12:70429365_T_C	T	C	0.8562	-0.0301	0.0055999	7.675e-08	1145563	12:70429365	KCNMB4	0
7	107071138	7:107071138_T_C	T	C	0.7825	-0.0253	0.00469991	7.675e-08	1275356	7:107071138	PRKAR2B	0
7	107021691	7:107021691_G_A	A	G	0.2212	0.0254	0.00469991	7.686e-08	1215577	7:107021691	PRKAR2B	23037
1	177887018	1:177887018_T_C	T	C	0.773	-0.0246	0.00459992	7.689e-08	1281011	1:177887018	SEC16B	42089
2	9771620	2:9771620_T_C	T	C	0.6723	-0.0228	0.00419992	7.693e-08	1195791	2:9771620	TAF1B	71822
17	43500378	17:43500378_C_T	T	C	0.5543	-0.0253	0.00469991	7.698e-08	1066408	17:43500378	DHX8	0
2	33569581	2:33569581_C_A	A	C	0.2977	-0.0233	0.00429992	7.707e-08	1273938	2:33569581	RASGRP3	4850
14	103923099	14:103923099_A_G	A	G	0.7014	-0.0228	0.00419992	7.711e-08	1263129	14:103923099	C14orf2	1533
16	70154958	16:70154958_G_T	T	G	0.3799	0.031	0.00579989	7.713e-08	762234	16:70154958	PDPR	0
6	76260125	6:76260125_C_CA	CA	C	0.1618	0.069	0.0127998	7.714e-08	315754	6:76260125	IMPG1	187447
3	155903950	3:155903950_G_C	C	G	0.7249	0.0247	0.00459992	7.718e-08	1206706	3:155903950	GMPS	0
7	106834139	7:106834139_A_G	A	G	0.781	-0.0257	0.00479991	7.732e-08	1262413	7:106834139	PIK3CG	31139
11	76479205	11:76479205_A_G	A	G	0.603	0.0212	0.00399993	7.733e-08	1290405	11:76479205	C11orf30	0
14	103983033	14:103983033_G_C	C	G	0.299	0.0228	0.00419992	7.733e-08	1255978	14:103983033	TDRD9	0
21	18386252	21:18386252_C_T	T	C	0.5058	-0.0217	0.00399993	7.733e-08	1193145	21:18386252	TMPRSS15	0
7	101760750	7:101760750_C_T	T	C	0.2889	0.023	0.00429992	7.734e-08	1292349	7:101760750	CUX1	55154
8	143997795	8:143997795_C_T	T	C	0.4171	0.0244	0.00449992	7.743e-08	919997	8:143997795	GRINA	4376
16	70425592	16:70425592_G_A	A	G	0.788	0.0279	0.0051999	7.75e-08	1190381	16:70425592	ST3GAL2	0
5	95620372	5:95620372_G_A	A	G	0.3096	-0.0224	0.00419992	7.75e-08	1282226	5:95620372	GPR150	0
6	34619003	6:34619003_C_A	A	C	0.1121	0.0338	0.00629988	7.757e-08	1275560	6:34619003	C6orf106	0
15	74615507	15:74615507_C_T	T	C	0.3342	-0.022	0.00409992	7.759e-08	1278110	15:74615507	CLK3	0
21	18441428	21:18441428_A_C	A	C	0.7331	0.0348	0.00649988	7.761e-08	801544	21:18441428	TMPRSS15	37622
8	144057865	8:144057865_C_T	T	C	0.4247	0.021	0.00389993	7.763e-08	1291321	8:144057865	OPLAH	0
10	78332105	10:78332105_T_C	T	C	0.5096	0.0215	0.00399993	7.765e-08	1241038	10:78332105	RPS24	275292
7	76554271	7:76554271_C_T	T	C	0.2207	-0.0258	0.00479991	7.767e-08	1293071	7:76554271	LOC105375354	10181
6	45189380	6:45189380_A_G	A	G	0.4387	0.0218	0.00409992	7.768e-08	1241560	6:45189380	SUPT3H	0
5	179404008	5:179404008_A_C	A	C	0.5951	0.0212	0.00399993	7.77e-08	1263536	5:179404008	ADAMTS2	58578
8	144061465	8:144061465_T_C	T	C	0.5756	-0.0212	0.00389993	7.774e-08	1273385	8:144061465	OPLAH	0
9	119301607	9:119301607_T_G	T	G	0.5787	-0.0208	0.00389993	7.775e-08	1291869	9:119301607	BRINP1	0
6	152405965	6:152405965_C_T	T	C	0.1138	-0.0353	0.00659988	7.779e-08	1268329	6:152405965	SYNE1	0
4	121567373	4:121567373_C_T	T	C	0.2314	-0.03	0.0055999	7.79e-08	1053093	4:121567373	ANXA5	100624
5	95656057	5:95656057_T_G	T	G	0.6944	0.0225	0.00419992	7.804e-08	1292043	5:95656057	RFESD	0
14	103844898	14:103844898_T_C	T	C	0.3104	0.0239	0.00439992	7.808e-08	1220897	14:103844898	PPP1R13B	0
1	184115890	1:184115890_A_G	A	G	0.6305	0.0214	0.00399993	7.81e-08	1289300	1:184115890	TSEN15	20044
3	187595182	3:187595182_G_A	A	G	0.2248	-0.0252	0.00469991	7.814e-08	1282193	3:187595182	SST	73724
5	645576	5:645576_GA_G	G	GA	0.2393	-0.0373	0.00699987	7.827e-08	755062	5:645576	CEP72	0
10	64614209	10:64614209_A_G	A	G	0.5325	-0.0207	0.00389993	7.831e-08	1281529	10:64614209	REEP3	989086
6	76163151	6:76163151_T_G	T	G	0.534	-0.0207	0.00389993	7.831e-08	1290186	6:76163151	IMPG1	90473
21	18387993	21:18387993_C_T	T	C	0.5053	-0.0218	0.00409992	7.842e-08	1193145	21:18387993	TMPRSS15	0
6	34560293	6:34560293_G_A	A	G	0.1069	0.0424	0.00789985	7.846e-08	1022169	6:34560293	SPDEF	3960
18	57897803	18:57897803_T_C	T	C	0.7415	-0.0236	0.00439992	7.855e-08	1283791	18:57897803	ATP8B1	93981
16	70045828	16:70045828_T_C	T	C	0.2138	-0.0319	0.00589989	7.858e-08	857679	16:70045828	PDPR	67798
12	24057750	12:24057750_G_C	C	G	0.1712	0.0294	0.0054999	7.862e-08	1284802	12:24057750	SOX5	0
6	70959830	6:70959830_G_GCCCT	G	GCCCT	0.7962	0.0456	0.00849984	7.863e-08	475466	6:70959830	B3GAT2	2641
19	10982190	19:10982190_G_A	A	G	0.2741	0.0331	0.00619989	7.891e-08	801544	19:10982190	SMARCA4	0
12	123476586	12:123476586_G_A	A	G	0.7002	0.0239	0.00439992	7.893e-08	1230764	12:123476586	RILPL1	0
7	101745751	7:101745751_C_T	T	C	0.2888	0.023	0.00429992	7.895e-08	1289494	7:101745751	CUX1	70153
3	187592796	3:187592796_T_C	T	C	0.7155	0.0231	0.00429992	7.896e-08	1281529	3:187592796	SST	76110
20	33793159	20:33793159_C_A	A	C	0.3009	-0.0227	0.00419992	7.9e-08	1293105	20:33793159	ZNF341	890
20	34173432	20:34173432_G_A	A	G	0.0854	-0.0377	0.00699987	7.91e-08	1284290	20:34173432	ASIP	13061
15	50716306	15:50716306_CACA_C	CACA	C	0.8472	-0.0376	0.00699987	7.912e-08	866882	15:50716306	SPPL2A	0
6	34623369	6:34623369_A_G	A	G	0.8894	-0.0338	0.00629988	7.913e-08	1284141	6:34623369	C6orf106	0
8	144050629	8:144050629_C_T	T	C	0.4237	0.0211	0.00389993	7.915e-08	1282722	8:144050629	SMPD5	0
20	6590271	20:6590271_G_A	A	G	0.4142	-0.0212	0.00389993	7.919e-08	1288990	20:6590271	BMP2	177423
6	152407061	6:152407061_A_C	A	C	0.8862	0.0352	0.00659988	7.92e-08	1268329	6:152407061	SYNE1	0
4	82311291	4:82311291_T_C	T	C	0.6	-0.0213	0.00399993	7.927e-08	1246069	4:82311291	HNRNPD	42023
20	6408920	20:6408920_T_C	T	C	0.4777	-0.0219	0.00409992	7.93e-08	1204754	20:6408920	FERMT1	285376
2	27038043	2:27038043_T_A	A	T	0.4082	-0.0211	0.00389993	7.931e-08	1277837	2:27038043	TMEM214	0
3	135798658	3:135798658_C_T	T	C	0.223	-0.0255	0.00469991	7.932e-08	1247295	3:135798658	PPP2R3A	167015
3	185830488	3:185830488_C_T	T	C	0.179	-0.0272	0.00509991	7.933e-08	1291336	3:185830488	IGF2BP2	5449
7	95716570	7:95716570_A_G	A	G	0.5233	0.0206	0.00379993	7.939e-08	1291336	7:95716570	DYNC1I1	55936
2	54141830	2:54141830_C_A	A	C	0.0881	-0.0385	0.00719987	7.942e-08	1287590	2:54141830	ACYP2	0
7	76565333	7:76565333_T_C	T	C	0.4429	0.0258	0.00479991	7.946e-08	1040724	7:76565333	LOC105375354	21243
5	127824318	5:127824318_A_T	A	T	0.7773	-0.025	0.00459992	7.951e-08	1289967	5:127824318	CTXN3	165688
7	95715297	7:95715297_G_A	A	G	0.3709	0.0213	0.00399993	7.956e-08	1290624	7:95715297	DYNC1I1	57209
5	127940430	5:127940430_G_C	C	G	0.0576	0.0473	0.00879984	7.987e-08	1157388	5:127940430	SLC12A2	143361
20	34521365	20:34521365_C_T	T	C	0.1484	-0.0294	0.0054999	7.991e-08	1276108	20:34521365	DYNLRB1	0
2	33541787	2:33541787_C_A	A	C	0.4054	-0.0212	0.00399993	8.001e-08	1281256	2:33541787	RASGRP3	0
1	72837239	1:72837239_T_C	T	C	0.4714	-0.0219	0.00409992	8.009e-08	1248915	1:72837239	NEGR1	554392
3	187595180	3:187595180_C_T	T	C	0.2247	-0.0252	0.00469991	8.013e-08	1282193	3:187595180	SST	73726
6	152403253	6:152403253_C_T	T	C	0.1133	-0.0351	0.00649988	8.013e-08	1278645	6:152403253	SYNE1	0
21	18385875	21:18385875_T_C	T	C	0.4944	0.0217	0.00399993	8.014e-08	1193145	21:18385875	TMPRSS15	0
6	34618516	6:34618516_T_C	T	C	0.6641	-0.0254	0.00469991	8.016e-08	909634	6:34618516	C6orf106	0
8	144058531	8:144058531_A_G	A	G	0.5752	-0.021	0.00389993	8.019e-08	1291321	8:144058531	OPLAH	0
17	69934902	17:69934902_G_A	A	G	0.1653	0.0282	0.0052999	8.023e-08	1292349	17:69934902	KCNJ16	140323
7	76597200	7:76597200_G_A	A	G	0.821	-0.0371	0.00689987	8.032e-08	910884	7:76597200	POMZP3	12786
10	78335329	10:78335329_G_A	A	G	0.4925	-0.0215	0.00399993	8.033e-08	1238769	10:78335329	RPS24	278516
3	187597020	3:187597020_G_A	A	G	0.288	-0.0231	0.00429992	8.04e-08	1270694	3:187597020	SST	71886
15	91391133	15:91391133_T_G	T	G	0.3359	-0.0256	0.00479991	8.042e-08	1104515	15:91391133	SV2B	89824
8	10763655	8:10763655_C_G	C	G	0.5157	0.0223	0.00419992	8.044e-08	1236303	8:10763655	PINX1	1306
14	103869869	14:103869869_G_A	A	G	0.3012	0.0226	0.00419992	8.05e-08	1273227	14:103869869	PPP1R13B	20902
18	57909799	18:57909799_T_C	T	C	0.7408	-0.0236	0.00439992	8.06e-08	1283597	18:57909799	ATP8B1	105977
11	65561368	11:65561368_C_T	T	C	0.2055	-0.026	0.00489991	8.067e-08	1254844	11:65561368	LTBP3	3007
5	64146718	5:64146718_C_CA	CA	C	0.3415	-0.0276	0.00509991	8.067e-08	950411	5:64146718	RNF180	18593
20	34474947	20:34474947_A_G	A	G	0.8254	0.0275	0.00509991	8.073e-08	1276622	20:34474947	ITCH	0
6	152406628	6:152406628_A_G	A	G	0.8862	0.0352	0.00659988	8.074e-08	1268329	6:152406628	SYNE1	0
20	34107498	20:34107498_CT_C	CT	C	0.303	-0.0363	0.00679988	8.075e-08	713023	20:34107498	EIF2S2	0
6	34636268	6:34636268_C_T	T	C	0.3355	0.0254	0.00469991	8.077e-08	909634	6:34636268	C6orf106	0
17	2167690	17:2167690_A_C	A	C	0.8288	0.0277	0.0051999	8.09e-08	1293598	17:2167690	SMG6	0
6	44605066	6:44605066_G_A	A	G	0.6556	0.0227	0.00419992	8.09e-08	1250863	6:44605066	CDC5L	154642
5	127940040	5:127940040_T_A	A	T	0.0576	0.0473	0.00879984	8.091e-08	1157388	5:127940040	SLC12A2	143751
7	75044830	7:75044830_G_A	A	G	0.569	0.0282	0.0052999	8.107e-08	935177	7:75044830	WBSCR16	0
3	187594092	3:187594092_C_T	T	C	0.2266	-0.0251	0.00469991	8.112e-08	1279260	3:187594092	SST	74814
4	13073349	4:13073349_C_T	T	C	0.2936	-0.0228	0.00429992	8.118e-08	1288487	4:13073349	RAB28	222668
7	107031549	7:107031549_G_C	C	G	0.2227	0.0259	0.00479991	8.118e-08	1198081	7:107031549	PRKAR2B	13179
3	52950721	3:52950721_C_A	A	C	0.7507	-0.0342	0.00639988	8.119e-08	803144	3:52950721	SFMBT1	0
3	145857804	3:145857804_T_C	T	C	0.9424	-0.0464	0.00869984	8.127e-08	1147704	3:145857804	PLOD2	211632
5	42666104	5:42666104_T_C	T	C	0.1767	-0.029	0.0053999	8.127e-08	1166418	5:42666104	GHR	0
16	70207220	16:70207220_T_C	T	C	0.6138	-0.0298	0.0055999	8.131e-08	808940	16:70207220	CLEC18C	20073
16	69970529	16:69970529_A_G	A	G	0.2689	-0.029	0.0053999	8.14e-08	884407	16:69970529	CLEC18A	6182
2	27038077	2:27038077_A_G	A	G	0.5917	0.0211	0.00389993	8.157e-08	1277837	2:27038077	TMEM214	0
14	103946302	14:103946302_T_C	T	C	0.7013	-0.0227	0.00419992	8.17e-08	1263129	14:103946302	TDRD9	0
9	119294758	9:119294758_G_T	T	G	0.1616	0.0278	0.0051999	8.17e-08	1292372	9:119294758	BRINP1	0
2	33519680	2:33519680_C_G	C	G	0.5868	0.0219	0.00409992	8.175e-08	1179500	2:33519680	RASGRP3	0
8	143938577	8:143938577_G_A	A	G	0.5749	-0.0223	0.00419992	8.175e-08	1224900	8:143938577	PLEC	0
2	70720035	2:70720035_A_C	A	C	0.8802	-0.0321	0.00599989	8.18e-08	1291342	2:70720035	ADD2	0
9	125641850	9:125641850_A_T	A	T	0.1777	-0.0311	0.00579989	8.18e-08	1239207	9:125641850	MAPKAP1	0
5	127940357	5:127940357_A_C	A	C	0.9424	-0.0473	0.00879984	8.181e-08	1157388	5:127940357	SLC12A2	143434
21	40506049	21:40506049_G_A	A	G	0.323	0.022	0.00409992	8.183e-08	1280569	21:40506049	DSCAM	0
5	127940027	5:127940027_G_C	C	G	0.0576	0.0473	0.00879984	8.183e-08	1157388	5:127940027	SLC12A2	143764
7	106965794	7:106965794_G_A	A	G	0.2198	0.025	0.00469991	8.187e-08	1283258	7:106965794	PIK3CG	56816
5	637277	5:637277_A_G	A	G	0.8192	0.0318	0.00589989	8.193e-08	909634	5:637277	CEP72	0
7	103127695	7:103127695_G_A	A	G	0.3411	0.0219	0.00409992	8.194e-08	1274141	7:103127695	NAPEPLD	0
6	45169165	6:45169165_C_T	T	C	0.561	-0.0217	0.00409992	8.197e-08	1241560	6:45169165	SUPT3H	0
6	35130865	6:35130865_A_G	A	G	0.3192	0.0277	0.0051999	8.212e-08	876736	6:35130865	TCP11	0
20	6469596	20:6469596_G_A	A	G	0.3637	-0.0215	0.00399993	8.215e-08	1294320	20:6469596	BMP2	298098
6	34820555	6:34820555_TA_T	T	TA	0.3208	0.036	0.00669988	8.218e-08	579787	6:34820555	UHRF1BP1	0
5	64144289	5:64144289_AG_A	A	AG	0.341	-0.0276	0.0051999	8.233e-08	942510	5:64144289	RNF180	21022
20	6575809	20:6575809_C_T	T	C	0.4292	-0.021	0.00389993	8.24e-08	1292900	20:6575809	BMP2	191885
5	127940211	5:127940211_G_A	A	G	0.0576	0.0473	0.00879984	8.247e-08	1157388	5:127940211	SLC12A2	143580
14	103980968	14:103980968_G_A	A	G	0.2985	0.0228	0.00419992	8.25e-08	1255978	14:103980968	TDRD9	0
12	24107597	12:24107597_A_C	A	C	0.2976	0.0238	0.00439992	8.271e-08	1249444	12:24107597	SOX5	0
16	70076479	16:70076479_G_A	A	G	0.3956	0.0362	0.00679988	8.276e-08	566993	16:70076479	PDPR	37147
2	27340819	2:27340819_T_C	T	C	0.573	0.0212	0.00389993	8.277e-08	1236806	2:27340819	GTF3C2	0
15	75086504	15:75086504_T_C	T	C	0.2889	-0.0318	0.00589989	8.28e-08	826035	15:75086504	PPCDC	35778
3	56143828	3:56143828_CCAA_C	CCAA	C	0.8525	-0.037	0.00689987	8.28e-08	961274	3:56143828	ERC2	0
9	117800057	9:117800057_C_T	T	C	0.7482	-0.025	0.00469991	8.284e-08	1245534	9:117800057	TLR4	82566
7	76623244	7:76623244_C_G	C	G	0.8133	0.0347	0.00649988	8.291e-08	1033790	7:76623244	POMZP3	0
15	68195054	15:68195054_G_C	C	G	0.4515	-0.0208	0.00389993	8.294e-08	1274952	15:68195054	CALML4	0
20	34512606	20:34512606_C_G	C	G	0.8516	0.0294	0.0054999	8.294e-08	1276108	20:34512606	ITCH	1213
5	127939760	5:127939760_G_T	T	G	0.0576	0.0472	0.00879984	8.301e-08	1157388	5:127939760	SLC12A2	144031
12	48385945	12:48385945_A_G	A	G	0.1802	0.0289	0.0053999	8.306e-08	1246744	12:48385945	ZNF641	34531
19	45324138	19:45324138_G_A	A	G	0.315	-0.0238	0.00439992	8.309e-08	1213939	19:45324138	CKM	1161
6	45167672	6:45167672_C_T	T	C	0.561	-0.0217	0.00409992	8.309e-08	1241560	6:45167672	SUPT3H	0
21	40689963	21:40689963_G_A	A	G	0.466	0.0208	0.00389993	8.314e-08	1254752	21:40689963	DSCAM	0
10	64591557	10:64591557_A_G	A	G	0.5307	-0.0207	0.00389993	8.317e-08	1291845	10:64591557	REEP3	966434
21	18386362	21:18386362_A_T	A	T	0.4946	0.0217	0.00399993	8.318e-08	1193145	21:18386362	TMPRSS15	0
1	73209862	1:73209862_T_C	T	C	0.2949	0.0242	0.00449992	8.328e-08	1202171	1:73209862	LRRIQ3	816153
7	76694624	7:76694624_C_T	T	C	0.1656	-0.0299	0.0055999	8.328e-08	1206669	7:76694624	POMZP3	67321
7	76579386	7:76579386_A_G	A	G	0.2044	0.0356	0.00659988	8.332e-08	898165	7:76579386	POMZP3	30600
11	95797049	11:95797049_G_A	A	G	0.6619	0.0232	0.00429992	8.345e-08	1212832	11:95797049	CEP57	0
7	106812916	7:106812916_A_C	A	C	0.7793	-0.0256	0.00479991	8.351e-08	1261187	7:106812916	PIK3CG	52362
16	19975731	16:19975731_A_G	A	G	0.8734	0.0322	0.00599989	8.359e-08	1125772	16:19975731	GPR139	55724
5	143216335	5:143216335_G_A	A	G	0.1607	0.0282	0.0052999	8.359e-08	1285017	5:143216335	ARHGAP26	0
14	103942669	14:103942669_A_G	A	G	0.7019	-0.0227	0.00419992	8.37e-08	1263129	14:103942669	TDRD9	0
15	68198622	15:68198622_G_A	A	G	0.4517	-0.0208	0.00389993	8.382e-08	1270960	15:68198622	CALML4	0
17	54789650	17:54789650_A_G	A	G	0.7113	-0.0235	0.00439992	8.383e-08	1241901	17:54789650	TOM1L1	111041
3	155897633	3:155897633_T_A	A	T	0.7471	0.0252	0.00469991	8.383e-08	1231678	3:155897633	GMPS	0
6	44609119	6:44609119_C_T	T	C	0.0772	-0.0408	0.00759986	8.386e-08	1150831	6:44609119	CDC5L	158695
10	78237365	10:78237365_C_T	T	C	0.3751	0.026	0.00489991	8.399e-08	1058410	10:78237365	RPS24	180552
17	29043102	17:29043102_C_T	T	C	0.1807	-0.0323	0.00599989	8.399e-08	899461	17:29043102	PIPOX	0
17	59011474	17:59011474_G_GA	G	GA	0.8325	-0.0409	0.00759986	8.401e-08	730301	17:59011474	TRIM37	0
5	127823552	5:127823552_A_C	A	C	0.7771	-0.0249	0.00469991	8.403e-08	1220657	5:127823552	CTXN3	164922
9	125808861	9:125808861_C_A	A	C	0.1656	-0.0305	0.0056999	8.417e-08	1272135	9:125808861	PBX3	0
4	1606921	4:1606921_C_T	T	C	0.5386	-0.0222	0.00409992	8.42e-08	1213141	4:1606921	FAM53A	0
6	35367049	6:35367049_T_C	T	C	0.1661	0.029	0.0053999	8.423e-08	1246135	6:35367049	PPARD	0
7	106814543	7:106814543_G_A	A	G	0.22	0.0256	0.00479991	8.427e-08	1261187	7:106814543	PIK3CG	50735
6	34696792	6:34696792_T_C	T	C	0.6632	-0.0253	0.00469991	8.434e-08	910887	6:34696792	C6orf106	0
14	103921977	14:103921977_A_G	A	G	0.7014	-0.0227	0.00419992	8.439e-08	1263129	14:103921977	C14orf2	411
7	106970522	7:106970522_G_A	A	G	0.2214	0.0253	0.00469991	8.451e-08	1215577	7:106970522	PIK3CG	61544
16	70018133	16:70018133_T_C	T	C	0.2144	-0.0311	0.00579989	8.456e-08	1047666	16:70018133	CLEC18A	53786
6	34695081	6:34695081_C_T	T	C	0.3365	0.0253	0.00469991	8.465e-08	910887	6:34695081	C6orf106	0
9	119287555	9:119287555_A_G	A	G	0.838	-0.0278	0.0051999	8.466e-08	1292372	9:119287555	BRINP1	0
20	34146779	20:34146779_T_C	T	C	0.9099	0.0423	0.00789985	8.471e-08	913703	20:34146779	EIF2S2	34500
7	106810997	7:106810997_A_T	A	T	0.7793	-0.0256	0.00479991	8.475e-08	1261187	7:106810997	PIK3CG	54281
5	141804669	5:141804669_C_T	T	C	0.2643	0.0234	0.00439992	8.476e-08	1293817	5:141804669	PCDH1	47650
21	18386361	21:18386361_A_G	A	G	0.4946	0.0217	0.00399993	8.485e-08	1193145	21:18386361	TMPRSS15	0
9	34050345	9:34050345_C_T	T	C	0.2244	0.0252	0.00469991	8.497e-08	1269508	9:34050345	UBAP2	1396
5	127945296	5:127945296_A_C	A	C	0.9423	-0.0472	0.00879984	8.503e-08	1154455	5:127945296	SLC12A2	138495
1	219658757	1:219658757_T_TTTCTC	T	TTTCTC	0.3226	0.0343	0.00639988	8.508e-08	602022	1:219658757	LOC102723886	101477
6	34641224	6:34641224_C_A	A	C	0.1102	0.0338	0.00629988	8.511e-08	1275560	6:34641224	C6orf106	0
2	51822506	2:51822506_A_C	A	C	0.8616	0.0305	0.0056999	8.513e-08	1254550	2:51822506	NRXN1	789970
1	219713864	1:219713864_G_C	C	G	0.5617	-0.0216	0.00399993	8.515e-08	1243705	1:219713864	LOC102723886	156584
16	70442408	16:70442408_C_T	T	C	0.5019	0.0247	0.00459992	8.528e-08	862493	16:70442408	ST3GAL2	3320
1	225998744	1:225998744_G_C	C	G	0.8144	0.0282	0.0052999	8.534e-08	1221633	1:225998744	SDE2	0
2	33440790	2:33440790_G_T	T	G	0.5252	-0.0293	0.0054999	8.541e-08	827001	2:33440790	RASGRP3	0
5	127945458	5:127945458_C_A	A	C	0.0577	0.0472	0.00879984	8.542e-08	1154455	5:127945458	SLC12A2	138333
6	34580221	6:34580221_C_T	T	C	0.3117	0.0224	0.00419992	8.549e-08	1272353	6:34580221	C6orf106	7059
11	13237023	11:13237023_C_A	A	C	0.4597	0.0217	0.00399993	8.551e-08	1182080	11:13237023	ARNTL	40704
14	103942965	14:103942965_A_G	A	G	0.7013	-0.0227	0.00419992	8.554e-08	1263129	14:103942965	TDRD9	0
9	4221298	9:4221298_A_C	A	C	0.2879	-0.0241	0.00449992	8.558e-08	1248667	9:4221298	GLIS3	0
12	94169652	12:94169652_A_G	A	G	0.5636	-0.0209	0.00389993	8.571e-08	1273215	12:94169652	PLXNC1	0
6	152310613	6:152310613_T_A	A	T	0.2738	-0.0237	0.00439992	8.575e-08	1232005	6:152310613	SYNE1	0
14	103970508	14:103970508_G_T	T	G	0.2984	0.0228	0.00429992	8.592e-08	1248076	14:103970508	TDRD9	0
4	121575571	4:121575571_A_G	A	G	0.8195	0.0276	0.0051999	8.597e-08	1153306	4:121575571	ANXA5	92426
5	102167154	5:102167154_C_T	T	C	0.5427	-0.0239	0.00449992	8.599e-08	1213106	5:102167154	SLCO4C1	66832
4	103228830	4:103228830_C_T	T	C	0.0744	0.0419	0.00779986	8.602e-08	1158609	4:103228830	CENPE	30421
15	91416550	15:91416550_C_A	A	C	0.4549	-0.0218	0.00409992	8.606e-08	1170893	15:91416550	SV2B	115241
12	70438852	12:70438852_A_C	A	C	0.8563	-0.03	0.0055999	8.609e-08	1154145	12:70438852	KCNMB4	4560
17	67526749	17:67526749_C_A	A	C	0.6025	0.0224	0.00419992	8.616e-08	1209833	17:67526749	PITPNC1	0
2	20349985	2:20349985_C_G	C	G	0.6338	-0.0214	0.00399993	8.618e-08	1290818	2:20349985	PUM2	0
14	103945031	14:103945031_C_T	T	C	0.298	0.0227	0.00419992	8.629e-08	1263129	14:103945031	TDRD9	0
14	103987305	14:103987305_C_A	A	C	0.2017	-0.026	0.00489991	8.631e-08	1277115	14:103987305	TDRD9	0
6	44871478	6:44871478_T_C	T	C	0.5951	-0.021	0.00389993	8.631e-08	1275889	6:44871478	SUPT3H	0
21	40689162	21:40689162_A_G	A	G	0.5335	-0.0207	0.00389993	8.644e-08	1270742	21:40689162	DSCAM	0
6	44928135	6:44928135_C_A	A	C	0.4876	0.0225	0.00419992	8.652e-08	1123066	6:44928135	SUPT3H	0
15	68198499	15:68198499_T_A	A	T	0.4516	-0.0207	0.00389993	8.653e-08	1275386	15:68198499	CALML4	0
14	103841296	14:103841296_C_T	T	C	0.6877	-0.0237	0.00439992	8.656e-08	1239115	14:103841296	PPP1R13B	0
21	40689961	21:40689961_G_T	T	G	0.466	0.0208	0.00389993	8.662e-08	1254752	21:40689961	DSCAM	0
11	47974373	11:47974373_A_C	A	C	0.3452	0.0232	0.00429992	8.664e-08	1231735	11:47974373	PTPRJ	6185
1	46032543	1:46032543_G_A	A	G	0.0379	-0.0575	0.0106998	8.672e-08	1147118	1:46032543	MAST2	0
17	2133205	17:2133205_C_T	T	C	0.3651	0.0258	0.00479991	8.674e-08	826432	17:2133205	SMG6	0
4	82269360	4:82269360_A_G	A	G	0.5879	-0.021	0.00389993	8.69e-08	1284823	4:82269360	HNRNPD	83954
14	103974964	14:103974964_C_T	T	C	0.2981	0.0228	0.00429992	8.691e-08	1248076	14:103974964	TDRD9	0
8	143988048	8:143988048_T_A	A	T	0.5768	-0.022	0.00409992	8.693e-08	1230674	8:143988048	PARP10	1581
17	2005298	17:2005298_A_C	A	C	0.9019	-0.0348	0.00649988	8.696e-08	1160706	17:2005298	RTN4RL1	0
7	103128824	7:103128824_G_T	T	G	0.3416	0.0219	0.00409992	8.698e-08	1274141	7:103128824	NAPEPLD	0
12	94169653	12:94169653_C_A	A	C	0.4364	0.0209	0.00389993	8.7e-08	1273215	12:94169653	PLXNC1	0
1	73079572	1:73079572_C_T	T	C	0.7137	-0.0291	0.0053999	8.702e-08	847570	1:73079572	NEGR1	796725
18	57838401	18:57838401_G_A	A	G	0.2338	0.0242	0.00449992	8.717e-08	1283791	18:57838401	ATP8B1	34579
17	29425587	17:29425587_G_A	A	G	0.6722	-0.0235	0.00439992	8.72e-08	1196349	17:29425587	TAOK1	0
14	103915908	14:103915908_A_G	A	G	0.7012	-0.0227	0.00419992	8.728e-08	1263129	14:103915908	C14orf2	0
6	34571645	6:34571645_T_C	T	C	0.891	-0.0341	0.00639988	8.734e-08	1271905	6:34571645	SPDEF	15312
5	149972167	5:149972167_T_C	T	C	0.6018	0.021	0.00389993	8.735e-08	1281026	5:149972167	SLC26A2	0
17	69939522	17:69939522_G_C	C	G	0.2148	0.0252	0.00469991	8.736e-08	1289891	17:69939522	KCNJ16	135703
1	120154682	1:120154682_A_C	A	C	0.8611	0.0307	0.0056999	8.743e-08	1256792	1:120154682	SEC22B	1260
1	73075423	1:73075423_C_A	A	C	0.7138	-0.029	0.0053999	8.747e-08	862623	1:73075423	NEGR1	792576
6	152411198	6:152411198_C_T	T	C	0.113	-0.0353	0.00659988	8.747e-08	1261857	6:152411198	SYNE1	0
15	75375950	15:75375950_C_T	T	C	0.4472	0.0211	0.00389993	8.749e-08	1275889	15:75375950	SIN3A	0
4	121574701	4:121574701_G_A	A	G	0.2425	-0.0251	0.00469991	8.75e-08	1199132	4:121574701	ANXA5	93296
5	872630	5:872630_G_T	T	G	0.0484	-0.0513	0.00959982	8.756e-08	1063429	5:872630	BRD9	0
5	127819888	5:127819888_T_C	T	C	0.7773	-0.0249	0.00459992	8.759e-08	1289967	5:127819888	CTXN3	161258
12	123653256	12:123653256_CCCT_C	CCCT	C	0.2839	-0.0359	0.00669988	8.768e-08	606511	12:123653256	GTF2H3	0
6	33050036	6:33050036_T_C	T	C	0.8373	0.0292	0.0054999	8.772e-08	1240080	6:33050036	HLA-DPA1	14533
6	34746165	6:34746165_C_CA	CA	C	0.098	0.0469	0.00879984	8.775e-08	854972	6:34746165	SNRPC	10929
6	45019777	6:45019777_T_C	T	C	0.5776	-0.0209	0.00389993	8.775e-08	1274182	6:45019777	SUPT3H	0
14	103975039	14:103975039_G_A	A	G	0.2981	0.0227	0.00429992	8.787e-08	1248076	14:103975039	TDRD9	0
4	82313686	4:82313686_T_C	T	C	0.5999	-0.0212	0.00399993	8.791e-08	1246069	4:82313686	HNRNPD	39628
4	13031393	4:13031393_T_G	T	G	0.513	-0.0205	0.00379993	8.796e-08	1284010	4:13031393	RAB28	264624
5	127821112	5:127821112_T_C	T	C	0.7773	-0.0249	0.00459992	8.797e-08	1289967	5:127821112	CTXN3	162482
18	57892549	18:57892549_T_C	T	C	0.7415	-0.0235	0.00439992	8.799e-08	1283791	18:57892549	ATP8B1	88727
2	27029134	2:27029134_C_T	T	C	0.4259	-0.0208	0.00389993	8.808e-08	1283050	2:27029134	MAPRE3	1915
19	10767790	19:10767790_G_A	A	G	0.6786	-0.0273	0.00509991	8.811e-08	840803	19:10767790	DNM2	0
7	101755060	7:101755060_A_G	A	G	0.7113	-0.0229	0.00429992	8.816e-08	1292349	7:101755060	CUX1	60844
17	29723346	17:29723346_T_C	T	C	0.4133	0.0222	0.00409992	8.818e-08	1214425	17:29723346	SSH2	0
2	20411453	2:20411453_G_A	A	G	0.3344	0.0219	0.00409992	8.829e-08	1289880	2:20411453	RHOB	35618
2	54060258	2:54060258_A_G	A	G	0.6718	0.0219	0.00409992	8.839e-08	1282740	2:54060258	ACYP2	55015
3	187595294	3:187595294_A_G	A	G	0.7733	0.025	0.00469991	8.843e-08	1279260	3:187595294	SST	73612
2	33555255	2:33555255_G_C	C	G	0.4052	-0.0211	0.00399993	8.845e-08	1289398	2:33555255	RASGRP3	0
1	183839005	1:183839005_T_C	T	C	0.7352	0.0236	0.00439992	8.848e-08	1282033	1:183839005	RGL1	0
5	127944991	5:127944991_G_T	T	G	0.0576	0.0472	0.00879984	8.869e-08	1157388	5:127944991	SLC12A2	138800
5	127948370	5:127948370_G_A	A	G	0.0576	0.0471	0.00879984	8.882e-08	1157388	5:127948370	SLC12A2	135421
16	70453914	16:70453914_A_AC	A	AC	0.5379	-0.0316	0.00589989	8.884e-08	755062	16:70453914	FUK	670
6	34694779	6:34694779_C_T	T	C	0.335	0.0253	0.00469991	8.888e-08	910887	6:34694779	C6orf106	0
7	103130805	7:103130805_A_G	A	G	0.658	-0.0219	0.00409992	8.889e-08	1274335	7:103130805	NAPEPLD	0
10	78304660	10:78304660_A_T	A	T	0.6011	0.0212	0.00399993	8.893e-08	1259114	10:78304660	RPS24	247847
15	75381497	15:75381497_C_G	C	G	0.5531	-0.0211	0.00389993	8.905e-08	1275889	15:75381497	SIN3A	0
6	34784165	6:34784165_TGAGCC_T	T	TGAGCC	0.3204	0.0359	0.00669988	8.911e-08	579787	6:34784165	UHRF1BP1	7852
5	141795133	5:141795133_T_C	T	C	0.7483	-0.0237	0.00439992	8.918e-08	1293623	5:141795133	PCDH1	57186
4	1560165	4:1560165_C_G	C	G	0.9413	0.0496	0.00929983	8.92e-08	1289907	4:1560165	FAM53A	13897
3	155904991	3:155904991_A_G	A	G	0.2538	-0.0251	0.00469991	8.922e-08	1231678	3:155904991	GMPS	0
10	78373790	10:78373790_G_T	T	G	0.3636	0.0252	0.00469991	8.928e-08	856229	10:78373790	RPS24	316977
4	121550203	4:121550203_C_T	T	C	0.2227	-0.0254	0.00469991	8.939e-08	1161405	4:121550203	ANXA5	117794
17	2005969	17:2005969_A_G	A	G	0.902	-0.0348	0.00649988	8.946e-08	1160706	17:2005969	RTN4RL1	0
5	64095314	5:64095314_G_GA	G	GA	0.6586	0.0276	0.0051999	8.95e-08	939973	5:64095314	RNF180	69997
20	34573575	20:34573575_C_T	T	C	0.1965	-0.0264	0.00489991	8.951e-08	1251661	20:34573575	PIGU	0
9	98305508	9:98305508_C_T	T	C	0.1319	-0.0357	0.00669988	8.951e-08	914197	9:98305508	GABBR2	0
16	70115781	16:70115781_C_T	T	C	0.3939	0.0298	0.0055999	8.964e-08	805547	16:70115781	PDPR	0
16	69946204	16:69946204_C_A	A	C	0.6542	0.0316	0.00589989	8.965e-08	818419	16:69946204	CLEC18A	4190
1	72876286	1:72876286_G_A	A	G	0.645	0.0273	0.00509991	8.971e-08	842861	1:72876286	NEGR1	593439
1	120254545	1:120254545_G_C	C	G	0.6881	-0.0235	0.00439992	8.973e-08	1212110	1:120254545	SEC22B	78024
5	149981158	5:149981158_C_T	T	C	0.3705	-0.0214	0.00399993	8.974e-08	1266272	5:149981158	SLC26A2	0
1	73079287	1:73079287_T_C	T	C	0.2863	0.0291	0.0053999	8.978e-08	847570	1:73079287	NEGR1	796440
12	89963058	12:89963058_G_A	A	G	0.3952	0.03	0.0055999	8.982e-08	826035	12:89963058	ATP2B1	253705
5	127946829	5:127946829_C_G	C	G	0.9424	-0.0471	0.00879984	8.986e-08	1157388	5:127946829	SLC12A2	136962
6	44844460	6:44844460_T_C	T	C	0.5946	-0.021	0.00389993	8.987e-08	1275889	6:44844460	SUPT3H	0
14	103799601	14:103799601_G_C	C	G	0.0501	0.0501	0.00939983	8.995e-08	1288845	14:103799601	PPP1R13B	0
4	1608224	4:1608224_G_A	A	G	0.5357	-0.0221	0.00409992	8.995e-08	1221630	4:1608224	FAM53A	0
6	33046742	6:33046742_T_C	T	C	0.796	0.0262	0.00489991	8.995e-08	1248295	6:33046742	HLA-DPA1	17827
3	135800409	3:135800409_A_T	A	T	0.7773	0.0254	0.00479991	9.001e-08	1247295	3:135800409	PPP2R3A	165264
6	34608480	6:34608480_C_T	T	C	0.3358	0.0253	0.00469991	9.001e-08	909634	6:34608480	C6orf106	0
7	107004119	7:107004119_T_C	T	C	0.7785	-0.0251	0.00469991	9.007e-08	1223479	7:107004119	PRKAR2B	40609
8	144050177	8:144050177_G_C	C	G	0.4237	0.021	0.00389993	9.008e-08	1282722	8:144050177	SMPD5	0
9	98307990	9:98307990_G_A	A	G	0.1195	-0.0373	0.00699987	9.01e-08	922296	9:98307990	GABBR2	0
21	46521582	21:46521582_A_T	A	T	0.9558	-0.0525	0.00979982	9.016e-08	1148532	21:46521582	DIP2A	0
6	45263853	6:45263853_T_C	T	C	0.9607	0.0602	0.0112998	9.018e-08	951344	6:45263853	SUPT3H	0
21	40689336	21:40689336_G_A	A	G	0.4665	0.0207	0.00389993	9.026e-08	1270742	21:40689336	DSCAM	0
18	57867526	18:57867526_A_G	A	G	0.7293	-0.0232	0.00429992	9.03e-08	1283094	18:57867526	ATP8B1	63704
7	107057361	7:107057361_G_A	A	G	0.2184	0.0253	0.00469991	9.03e-08	1223479	7:107057361	PRKAR2B	0
4	102702364	4:102702364_T_G	T	G	0.9501	-0.0535	0.00999982	9.034e-08	1134178	4:102702364	MANBA	0
10	78282541	10:78282541_G_A	A	G	0.3924	-0.0214	0.00399993	9.035e-08	1254308	10:78282541	RPS24	225728
17	29455021	17:29455021_G_A	A	G	0.6721	-0.0233	0.00439992	9.039e-08	1194929	17:29455021	TAOK1	0
9	98225056	9:98225056_G_T	T	G	0.1348	-0.0315	0.00589989	9.039e-08	1280822	9:98225056	TBC1D2	0
16	70387593	16:70387593_CGG_C	CGG	C	0.5951	-0.0391	0.00729987	9.043e-08	469344	16:70387593	ST3GAL2	0
6	34606386	6:34606386_T_C	T	C	0.8894	-0.0337	0.00629988	9.051e-08	1275560	6:34606386	C6orf106	0
2	70691516	2:70691516_G_A	A	G	0.3536	0.0221	0.00409992	9.073e-08	1260262	2:70691516	ADD2	0
9	98307129	9:98307129_G_A	A	G	0.1252	-0.036	0.00669988	9.075e-08	922098	9:98307129	GABBR2	0
1	115992009	1:115992009_A_G	A	G	0.7547	-0.024	0.00449992	9.077e-08	1273170	1:115992009	SLC22A15	0
6	34697106	6:34697106_A_T	A	T	0.8881	-0.0357	0.00669988	9.078e-08	1063103	6:34697106	C6orf106	256
4	1560067	4:1560067_C_T	T	C	0.0588	-0.0495	0.00929983	9.086e-08	1289907	4:1560067	FAM53A	13995
21	40686020	21:40686020_C_T	T	C	0.4529	0.0216	0.00399993	9.108e-08	1171301	21:40686020	DSCAM	0
1	73205672	1:73205672_G_C	C	G	0.7028	-0.0241	0.00449992	9.12e-08	1202171	1:73205672	LRRIQ3	820343
5	170854162	5:170854162_G_T	T	G	0.1619	-0.0297	0.0055999	9.121e-08	1181537	5:170854162	RANBP17	7720
6	34562196	6:34562196_A_G	A	G	0.8914	-0.034	0.00639988	9.121e-08	1274838	6:34562196	SPDEF	5863
11	28836796	11:28836796_A_T	A	T	0.7551	-0.024	0.00449992	9.123e-08	1290180	11:28836796	METTL15	309755
3	187593242	3:187593242_C_T	T	C	0.2932	-0.0238	0.00449992	9.131e-08	1166018	3:187593242	SST	75664
2	27021587	2:27021587_T_C	T	C	0.6334	0.0216	0.00399993	9.137e-08	1276588	2:27021587	MAPRE3	0
1	72986136	1:72986136_G_T	T	G	0.2603	0.0254	0.00479991	9.15e-08	1216757	1:72986136	NEGR1	703289
21	40711689	21:40711689_C_T	T	C	0.3197	-0.0223	0.00419992	9.15e-08	1283288	21:40711689	DSCAM	0
7	103135470	7:103135470_A_C	A	C	0.6676	-0.022	0.00409992	9.15e-08	1274141	7:103135470	NAPEPLD	0
4	82195349	4:82195349_T_C	T	C	0.673	-0.0219	0.00409992	9.161e-08	1292178	4:82195349	HNRNPD	157965
9	119484577	9:119484577_ACAAT_A	A	ACAAT	0.4723	-0.0262	0.00489991	9.167e-08	950335	9:119484577	BRINP1	115116
12	24062983	12:24062983_C_T	T	C	0.1714	0.0292	0.0054999	9.177e-08	1281266	12:24062983	SOX5	0
9	125809145	9:125809145_C_A	A	C	0.1656	-0.0304	0.0056999	9.177e-08	1272135	9:125809145	PBX3	0
18	57914679	18:57914679_G_A	A	G	0.2427	0.0244	0.00459992	9.179e-08	1276877	18:57914679	ATP8B1	110857
4	1561084	4:1561084_C_T	T	C	0.055	-0.05	0.00939983	9.179e-08	1280334	4:1561084	FAM53A	12978
4	1793925	4:1793925_G_A	A	G	0.1018	0.0372	0.00699987	9.183e-08	1154880	4:1793925	FGFR3	0
19	10759442	19:10759442_G_A	A	G	0.6767	-0.0272	0.00509991	9.186e-08	840803	19:10759442	DNM2	0
6	45176911	6:45176911_G_A	A	G	0.561	-0.0217	0.00409992	9.19e-08	1241560	6:45176911	SUPT3H	0
7	107074323	7:107074323_A_C	A	C	0.7825	-0.0251	0.00469991	9.201e-08	1275356	7:107074323	PRKAR2B	0
9	125808168	9:125808168_A_G	A	G	0.8344	0.0304	0.0056999	9.209e-08	1272135	9:125808168	PBX3	0
1	46162283	1:46162283_C_T	T	C	0.3012	-0.0224	0.00419992	9.215e-08	1284747	1:46162283	PIK3R3	0
7	101764329	7:101764329_C_T	T	C	0.2893	0.0229	0.00429992	9.22e-08	1267388	7:101764329	CUX1	51575
14	103787864	14:103787864_C_T	T	C	0.05	0.05	0.00939983	9.226e-08	1288845	14:103787864	PPP1R13B	0
7	107071674	7:107071674_A_C	A	C	0.7776	-0.025	0.00469991	9.234e-08	1283258	7:107071674	PRKAR2B	0
21	40623526	21:40623526_T_C	T	C	0.5377	-0.0206	0.00389993	9.235e-08	1279762	21:40623526	DSCAM	0
17	29717909	17:29717909_A_G	A	G	0.4135	0.0222	0.00409992	9.244e-08	1205844	17:29717909	SSH2	0
2	641159	2:641159_A_C	A	C	0.1681	-0.0381	0.00709987	9.249e-08	671153	2:641159	LOC105373353	0
5	127944016	5:127944016_T_C	T	C	0.9423	-0.0471	0.00879984	9.255e-08	1157388	5:127944016	SLC12A2	139775
7	101846699	7:101846699_G_A	A	G	0.3392	0.0218	0.00409992	9.255e-08	1282328	7:101846699	CUX1	0
10	64588209	10:64588209_C_T	T	C	0.469	0.0206	0.00389993	9.261e-08	1291342	10:64588209	REEP3	963086
6	45168753	6:45168753_G_A	A	G	0.5609	-0.0216	0.00409992	9.265e-08	1241560	6:45168753	SUPT3H	0
8	143950214	8:143950214_T_C	T	C	0.4194	0.0222	0.00419992	9.269e-08	1224900	8:143950214	PLEC	0
1	219719468	1:219719468_G_A	A	G	0.5745	-0.0367	0.00689987	9.273e-08	544242	1:219719468	LOC102723886	162188
5	149973168	5:149973168_C_T	T	C	0.3935	-0.021	0.00389993	9.273e-08	1290405	5:149973168	SLC26A2	0
8	143950501	8:143950501_G_A	A	G	0.5806	-0.0222	0.00419992	9.276e-08	1224900	8:143950501	PLEC	0
9	117846450	9:117846450_A_G	A	G	0.4757	0.0218	0.00409992	9.282e-08	1226684	9:117846450	TLR4	128959
18	57846077	18:57846077_C_T	T	C	0.218	0.0251	0.00469991	9.29e-08	1282542	18:57846077	ATP8B1	42255
6	76233722	6:76233722_GA_G	G	GA	0.1188	0.0425	0.00799985	9.303e-08	842099	6:76233722	IMPG1	161044
2	70689292	2:70689292_C_T	T	C	0.5832	-0.0219	0.00409992	9.322e-08	1235432	2:70689292	ADD2	0
7	76550299	7:76550299_G_A	A	G	0.5968	-0.0274	0.00509991	9.324e-08	945615	7:76550299	LOC105375354	6209
7	106810293	7:106810293_G_C	C	G	0.196	0.0266	0.00499991	9.326e-08	1261187	7:106810293	PIK3CG	54985
6	34784292	6:34784292_AT_A	A	AT	0.3204	0.036	0.00669988	9.336e-08	569349	6:34784292	UHRF1BP1	7725
14	103784972	14:103784972_A_G	A	G	0.9494	-0.0496	0.00929983	9.344e-08	1289049	14:103784972	PPP1R13B	0
17	29458197	17:29458197_C_T	T	C	0.6723	-0.0233	0.00439992	9.362e-08	1195123	17:29458197	TAOK1	0
10	126455808	10:126455808_C_T	T	C	0.5641	0.0231	0.00429992	9.39e-08	1106473	10:126455808	C10orf90	0
4	1726654	4:1726654_A_AT	A	AT	0.8069	0.0577	0.0107998	9.395e-08	279512	4:1726654	TACC3	0
1	219671205	1:219671205_C_T	T	C	0.5525	-0.0217	0.00409992	9.4e-08	1231600	1:219671205	LOC102723886	113925
17	29722196	17:29722196_A_G	A	G	0.4126	0.0222	0.00419992	9.405e-08	1205640	17:29722196	SSH2	0
10	78384983	10:78384983_C_T	T	C	0.3635	0.0251	0.00469991	9.415e-08	856229	10:78384983	RPS24	328170
10	64595034	10:64595034_T_A	A	T	0.467	0.0206	0.00389993	9.421e-08	1287924	10:64595034	REEP3	969911
14	104008420	14:104008420_G_A	A	G	0.2014	-0.0259	0.00479991	9.432e-08	1292134	14:104008420	TDRD9	0
21	40687618	21:40687618_G_T	T	G	0.4658	0.0207	0.00389993	9.438e-08	1270742	21:40687618	DSCAM	0
6	45003335	6:45003335_T_A	A	T	0.4214	0.0209	0.00389993	9.44e-08	1277115	6:45003335	SUPT3H	0
5	127949040	5:127949040_G_A	A	G	0.0576	0.047	0.00879984	9.446e-08	1157388	5:127949040	SLC12A2	134751
6	45189351	6:45189351_T_C	T	C	0.4387	0.0217	0.00409992	9.448e-08	1241560	6:45189351	SUPT3H	0
8	144052568	8:144052568_G_A	A	G	0.4244	0.021	0.00389993	9.469e-08	1274141	8:144052568	OPLAH	0
5	149982223	5:149982223_C_T	T	C	0.3697	-0.0213	0.00399993	9.47e-08	1290908	5:149982223	SLC26A2	0
1	73078794	1:73078794_T_A	A	T	0.7137	-0.029	0.0053999	9.474e-08	847570	1:73078794	NEGR1	795947
2	53914399	2:53914399_A_T	A	T	0.922	0.0425	0.00799985	9.484e-08	1084465	2:53914399	PSME4	0
21	40711477	21:40711477_C_A	A	C	0.3199	-0.0223	0.00419992	9.498e-08	1283288	21:40711477	DSCAM	0
6	34736954	6:34736954_A_G	A	G	0.9014	-0.042	0.00789985	9.51e-08	1058893	6:34736954	SNRPC	20140
14	103860063	14:103860063_A_G	A	G	0.6997	-0.0225	0.00419992	9.527e-08	1272471	14:103860063	PPP1R13B	11096
17	2093511	17:2093511_A_T	A	T	0.6947	-0.0256	0.00479991	9.53e-08	912834	17:2093511	SMG6	0
1	177881424	1:177881424_G_A	A	G	0.2014	0.0256	0.00479991	9.539e-08	1272915	1:177881424	SEC16B	47683
20	6469515	20:6469515_G_A	A	G	0.3637	-0.0214	0.00399993	9.548e-08	1294320	20:6469515	BMP2	298179
5	127905604	5:127905604_A_G	A	G	0.9521	-0.0487	0.00909983	9.559e-08	1157388	5:127905604	SLC12A2	178187
6	34603161	6:34603161_G_A	A	G	0.1107	0.0336	0.00629988	9.566e-08	1275356	6:34603161	C6orf106	0
9	119106881	9:119106881_C_A	A	C	0.6891	0.028	0.0052999	9.566e-08	831128	9:119106881	BRINP1	59749
17	29724557	17:29724557_G_A	A	G	0.5854	-0.0221	0.00409992	9.568e-08	1223804	17:29724557	SSH2	0
6	45199565	6:45199565_T_C	T	C	0.439	0.0217	0.00409992	9.574e-08	1233658	6:45199565	SUPT3H	0
14	103788495	14:103788495_G_A	A	G	0.05	0.0499	0.00939983	9.575e-08	1288845	14:103788495	PPP1R13B	0
3	52242902	3:52242902_A_G	A	G	0.4646	-0.0215	0.00399993	9.6e-08	1233683	3:52242902	PPM1M	2823
17	29608434	17:29608434_G_GA	G	GA	0.6771	-0.0281	0.0052999	9.601e-08	858629	17:29608434	ANKRD13B	0
16	70022856	16:70022856_G_A	A	G	0.7851	0.031	0.00579989	9.61e-08	1036373	16:70022856	CLEC18A	58509
6	33155602	6:33155602_C_T	T	C	0.1397	-0.0318	0.00599989	9.616e-08	1128820	6:33155602	COL11A2	7090
9	119278234	9:119278234_C_G	C	G	0.8385	-0.0277	0.0051999	9.621e-08	1292372	9:119278234	BRINP1	0
6	34804204	6:34804204_C_T	T	C	0.1041	0.0399	0.00749986	9.622e-08	1091038	6:34804204	UHRF1BP1	0
12	123919687	12:123919687_A_G	A	G	0.3406	0.0233	0.00439992	9.633e-08	1199797	12:123919687	DNAH10	0
19	45421594	19:45421594_CTT_C	CTT	C	0.8347	0.0611	0.0114998	9.639e-08	279512	19:45421594	ERCC1	0
12	70620654	12:70620654_G_C	C	G	0.1468	0.0308	0.00579989	9.641e-08	1060382	12:70620654	PTPRB	0
2	70667125	2:70667125_T_C	T	C	0.6327	-0.0213	0.00399993	9.644e-08	1274334	2:70667125	ADD2	0
6	35374466	6:35374466_G_A	A	G	0.8339	-0.0289	0.0053999	9.645e-08	1237554	6:35374466	PPARD	0
5	141805088	5:141805088_G_T	T	G	0.2642	0.0232	0.00439992	9.65e-08	1293817	5:141805088	PCDH1	47231
8	143950026	8:143950026_G_A	A	G	0.5806	-0.0221	0.00419992	9.655e-08	1224900	8:143950026	PLEC	0
5	42612495	5:42612495_T_C	T	C	0.8014	0.0265	0.00499991	9.66e-08	1219383	5:42612495	GHR	0
6	85722732	6:85722732_A_T	A	T	0.4317	0.0222	0.00419992	9.662e-08	1220263	6:85722732	SYNCRIP	78882
6	33055501	6:33055501_C_T	T	C	0.1989	-0.0265	0.00499991	9.704e-08	1240447	6:33055501	HLA-DPA1	9068
6	44852136	6:44852136_G_A	A	G	0.4054	0.0209	0.00389993	9.708e-08	1275889	6:44852136	SUPT3H	0
2	27093844	2:27093844_A_C	A	C	0.6129	0.0211	0.00399993	9.713e-08	1292134	2:27093844	KHK	0
7	114210814	7:114210814_T_C	T	C	0.4453	-0.0255	0.00479991	9.723e-08	863259	7:114210814	FOXP2	0
20	6572503	20:6572503_C_T	T	C	0.4318	-0.0209	0.00389993	9.724e-08	1292178	20:6572503	BMP2	195191
1	46236800	1:46236800_C_T	T	C	0.2995	-0.0224	0.00419992	9.725e-08	1279822	1:46236800	RAD54L	10895
6	34602847	6:34602847_T_TCAG	T	TCAG	0.6791	-0.0352	0.00659988	9.725e-08	616029	6:34602847	C6orf106	0
6	44889045	6:44889045_C_T	T	C	0.4047	0.0209	0.00389993	9.727e-08	1275889	6:44889045	SUPT3H	0
10	64552934	10:64552934_A_G	A	G	0.615	-0.0246	0.00459992	9.73e-08	910779	10:64552934	REEP3	927811
12	123424071	12:123424071_A_G	A	G	0.5901	-0.0212	0.00399993	9.731e-08	1274655	12:123424071	RILPL2	0
4	13020184	4:13020184_TA_T	T	TA	0.2394	-0.0306	0.0056999	9.741e-08	961274	4:13020184	RAB28	275833
20	34117893	20:34117893_T_C	T	C	0.91	0.0421	0.00789985	9.748e-08	913703	20:34117893	EIF2S2	5614
20	6416991	20:6416991_G_T	T	G	0.4648	-0.0214	0.00399993	9.769e-08	1192456	20:6416991	FERMT1	293447
15	50750079	15:50750079_G_GA	G	GA	0.8359	-0.0406	0.00759986	9.773e-08	727519	15:50750079	SPPL2A	0
14	103863545	14:103863545_G_A	A	G	0.3011	0.0224	0.00419992	9.774e-08	1273730	14:103863545	PPP1R13B	14578
4	82269945	4:82269945_A_G	A	G	0.5879	-0.0209	0.00389993	9.783e-08	1282084	4:82269945	HNRNPD	83369
1	46090679	1:46090679_G_C	C	G	0.717	0.0276	0.0051999	9.79e-08	1048646	1:46090679	PIK3R3	0
15	68200507	15:68200507_A_C	A	C	0.5485	0.0207	0.00389993	9.795e-08	1275889	15:68200507	CALML4	0
16	19892565	16:19892565_T_C	T	C	0.8656	0.0308	0.00579989	9.807e-08	1125073	16:19892565	GPRC5B	6520
12	70427924	12:70427924_T_C	T	C	0.8562	-0.0299	0.0055999	9.812e-08	1145563	12:70427924	KCNMB4	0
18	57854694	18:57854694_C_T	T	C	0.2335	0.0242	0.00449992	9.816e-08	1283791	18:57854694	ATP8B1	50872
2	27031271	2:27031271_C_T	T	C	0.4255	-0.0208	0.00389993	9.822e-08	1283987	2:27031271	TMEM214	1635
2	54174258	2:54174258_A_G	A	G	0.9118	0.0384	0.00719987	9.832e-08	1269858	2:54174258	ACYP2	0
12	124823766	12:124823766_C_A	A	C	0.3584	0.0312	0.00589989	9.838e-08	791304	12:124823766	SCARB1	0
17	54789024	17:54789024_T_TTTTG	T	TTTTG	0.7319	-0.0318	0.00599989	9.841e-08	832312	17:54789024	TOM1L1	111667
2	27018100	2:27018100_G_T	T	G	0.3669	-0.0215	0.00399993	9.845e-08	1277837	2:27018100	MAPRE3	0
6	44875843	6:44875843_C_T	T	C	0.4055	0.0209	0.00389993	9.846e-08	1275889	6:44875843	SUPT3H	0
6	34616654	6:34616654_T_A	A	T	0.3357	0.0252	0.00469991	9.856e-08	909634	6:34616654	C6orf106	0
16	70382554	16:70382554_A_AAT	A	AAT	0.2488	-0.035	0.00659988	9.861e-08	791304	16:70382554	ST3GAL2	0
7	96000164	7:96000164_T_G	T	G	0.5081	0.0227	0.00429992	9.868e-08	1196344	7:96000164	DYNC1I1	0
6	34736952	6:34736952_G_A	A	G	0.1008	0.0438	0.00819985	9.871e-08	973712	6:34736952	SNRPC	20142
7	106827512	7:106827512_G_A	A	G	0.2184	0.0253	0.00479991	9.875e-08	1270305	7:106827512	PIK3CG	37766
7	107055323	7:107055323_T_C	T	C	0.7799	-0.025	0.00469991	9.88e-08	1223180	7:107055323	PRKAR2B	0
12	123544878	12:123544878_A_G	A	G	0.2985	-0.0236	0.00439992	9.886e-08	1230958	12:123544878	RILPL1	11160
17	2000533	17:2000533_C_T	T	C	0.0963	0.0352	0.00659988	9.89e-08	1161405	17:2000533	RTN4RL1	0
6	34695505	6:34695505_C_T	T	C	0.108	0.0335	0.00629988	9.891e-08	1291540	6:34695505	C6orf106	0
20	34117408	20:34117408_G_A	A	G	0.0899	-0.0421	0.00789985	9.907e-08	913703	20:34117408	EIF2S2	5129
20	62419213	20:62419213_C_T	T	C	0.1085	-0.0384	0.00719987	9.907e-08	1285154	20:62419213	RBBP8NL	0
17	2192839	17:2192839_C_T	T	C	0.2548	0.0235	0.00439992	9.91e-08	1281514	17:2192839	SMG6	0
7	106904859	7:106904859_A_G	A	G	0.7804	-0.0249	0.00469991	9.914e-08	1283258	7:106904859	PIK3CG	0
1	73197636	1:73197636_A_G	A	G	0.2972	0.024	0.00449992	9.938e-08	1202893	1:73197636	LRRIQ3	828379
12	123498253	12:123498253_G_T	T	G	0.6995	0.0237	0.00439992	9.94e-08	1230764	12:123498253	RILPL1	0
13	51081682	13:51081682_G_A	A	G	0.2567	-0.031	0.00579989	9.98e-08	946882	13:51081682	RNASEH2B	111220
15	75222225	15:75222225_C_T	T	C	0.3545	0.0226	0.00419992	9.981e-08	1193308	15:75222225	LOC105376731	3671
12	123923077	12:123923077_C_G	C	G	0.3309	0.0245	0.00459992	9.982e-08	1107939	12:123923077	DNAH10	0
20	6578629	20:6578629_G_T	T	G	0.438	-0.0268	0.00499991	9.991e-08	959634	20:6578629	BMP2	189065
1	184098316	1:184098316_A_G	A	G	0.6335	0.0212	0.00399993	1e-07	1282831	1:184098316	TSEN15	2470
7	103137747	7:103137747_C_T	T	C	0.3572	0.0216	0.00399993	1e-07	1284999	7:103137747	NAPEPLD	0
14	103789568	14:103789568_C_T	T	C	0.05	0.0498	0.00939983	1.001e-07	1288845	14:103789568	PPP1R13B	0
21	40710547	21:40710547_C_T	T	C	0.3198	-0.0223	0.00419992	1.001e-07	1283288	21:40710547	DSCAM	0
17	59789231	17:59789231_A_T	A	T	0.6552	-0.0237	0.00449992	1.002e-07	1024652	17:59789231	VMP1	0
19	10765819	19:10765819_C_T	T	C	0.6771	-0.0272	0.00509991	1.003e-07	832902	19:10765819	DNM2	0
5	64189411	5:64189411_AG_A	A	AG	0.3421	-0.0274	0.0051999	1.003e-07	883061	5:64189411	RNF180	0
2	51824512	2:51824512_G_T	T	G	0.1291	-0.0314	0.00589989	1.004e-07	1254022	2:51824512	NRXN1	791976
6	34568036	6:34568036_T_C	T	C	0.8849	-0.0332	0.00619989	1.004e-07	1275560	6:34568036	SPDEF	11703
21	40643047	21:40643047_C_T	T	C	0.4553	0.0206	0.00389993	1.005e-07	1268465	21:40643047	DSCAM	0
6	152408659	6:152408659_G_A	A	G	0.1144	-0.0351	0.00659988	1.006e-07	1253276	6:152408659	SYNE1	0
5	127954113	5:127954113_G_T	T	G	0.0576	0.0469	0.00879984	1.007e-07	1157388	5:127954113	SLC12A2	129678
5	42611820	5:42611820_G_C	C	G	0.1985	-0.0265	0.00499991	1.007e-07	1219383	5:42611820	GHR	0
10	78254112	10:78254112_A_G	A	G	0.5689	0.0216	0.00399993	1.008e-07	1166744	10:78254112	RPS24	197299
21	40708702	21:40708702_A_C	A	C	0.533	-0.0206	0.00389993	1.009e-07	1280624	21:40708702	DSCAM	0
5	149965989	5:149965989_C_T	T	C	0.4064	-0.0209	0.00389993	1.009e-07	1261056	5:149965989	SLC26A2	0
17	2140668	17:2140668_T_C	T	C	0.7062	0.0227	0.00429992	1.01e-07	1282237	17:2140668	SMG6	0
6	33194717	6:33194717_C_T	T	C	0.1442	-0.0305	0.0056999	1.01e-07	1214100	6:33194717	RXRB	0
18	57888746	18:57888746_A_G	A	G	0.7417	-0.0235	0.00439992	1.011e-07	1283288	18:57888746	ATP8B1	84924
3	145860271	3:145860271_T_C	T	C	0.9423	-0.046	0.00859984	1.013e-07	1147704	3:145860271	PLOD2	209165
6	34854986	6:34854986_G_T	T	G	0.1129	0.0329	0.00619989	1.013e-07	1291336	6:34854986	UHRF1BP1	0
20	34011649	20:34011649_T_C	T	C	0.9361	0.0437	0.00819985	1.014e-07	1283244	20:34011649	RALY	0
21	40707307	21:40707307_G_A	A	G	0.463	0.0207	0.00389993	1.014e-07	1256192	21:40707307	DSCAM	0
9	125818048	9:125818048_C_T	T	C	0.1653	-0.0303	0.0056999	1.014e-07	1272135	9:125818048	PBX3	0
4	1760827	4:1760827_AAC_A	A	AAC	0.2035	-0.0551	0.0102998	1.015e-07	383104	4:1760827	TACC3	15649
5	127764641	5:127764641_T_C	T	C	0.7964	-0.0255	0.00479991	1.015e-07	1283597	5:127764641	CTXN3	106011
7	107055297	7:107055297_C_T	T	C	0.2186	0.0252	0.00469991	1.015e-07	1223479	7:107055297	PRKAR2B	0
16	53676273	16:53676273_G_A	A	G	0.811	-0.0285	0.0053999	1.016e-07	1246605	16:53676273	RPGRIP1L	0
6	45185505	6:45185505_T_C	T	C	0.4391	0.0216	0.00409992	1.016e-07	1241560	6:45185505	SUPT3H	0
6	44833423	6:44833423_G_A	A	G	0.405	0.0209	0.00389993	1.017e-07	1275889	6:44833423	SUPT3H	0
7	76618621	7:76618621_A_G	A	G	0.1779	0.0338	0.00629988	1.017e-07	1030796	7:76618621	POMZP3	0
2	27037079	2:27037079_C_G	C	G	0.5739	0.0207	0.00389993	1.018e-07	1277643	2:27037079	TMEM214	0
2	233168540	2:233168540_C_T	T	C	0.1033	-0.0348	0.00649988	1.019e-07	1237737	2:233168540	INPP5D	0
5	149982509	5:149982509_C_A	A	C	0.3711	-0.0214	0.00399993	1.019e-07	1257699	5:149982509	SLC26A2	0
1	46235219	1:46235219_C_G	C	G	0.7005	0.0224	0.00419992	1.02e-07	1284941	1:46235219	RAD54L	12476
6	34563887	6:34563887_G_C	C	G	0.1085	0.0339	0.00639988	1.02e-07	1274838	6:34563887	SPDEF	7554
6	44911652	6:44911652_G_A	A	G	0.4047	0.0209	0.00389993	1.021e-07	1275889	6:44911652	SUPT3H	0
12	123483426	12:123483426_G_A	A	G	0.7004	0.0236	0.00439992	1.022e-07	1230764	12:123483426	RILPL1	0
7	106967440	7:106967440_G_A	A	G	0.2214	0.0251	0.00469991	1.022e-07	1215577	7:106967440	PIK3CG	58462
11	28797443	11:28797443_TA_T	T	TA	0.5861	-0.0359	0.00679988	1.026e-07	552405	11:28797443	METTL15	270402
17	29462498	17:29462498_C_A	A	C	0.6722	-0.0232	0.00439992	1.026e-07	1195866	17:29462498	TAOK1	0
6	152386628	6:152386628_A_G	A	G	0.8875	0.0348	0.00649988	1.026e-07	1280098	6:152386628	SYNE1	0
17	54865361	17:54865361_C_G	C	G	0.6466	-0.0216	0.00409992	1.027e-07	1282557	17:54865361	TOM1L1	35330
6	34855748	6:34855748_G_C	C	G	0.1129	0.0328	0.00619989	1.027e-07	1291336	6:34855748	UHRF1BP1	0
7	107045076	7:107045076_A_G	A	G	0.7825	-0.025	0.00469991	1.027e-07	1275356	7:107045076	PRKAR2B	0
9	34309992	9:34309992_A_C	A	C	0.3953	0.023	0.00429992	1.027e-07	1147272	9:34309992	KIF24	0
12	123927513	12:123927513_C_G	C	G	0.3297	0.0236	0.00439992	1.028e-07	1211881	12:123927513	DNAH10	0
13	51076440	13:51076440_C_T	T	C	0.2561	-0.0292	0.0054999	1.028e-07	1032063	13:51076440	RNASEH2B	105978
17	54863555	17:54863555_A_G	A	G	0.6469	-0.0216	0.00409992	1.028e-07	1282557	17:54863555	TOM1L1	37136
10	64607061	10:64607061_T_C	T	C	0.5328	-0.0205	0.00389993	1.029e-07	1278800	10:64607061	REEP3	981938
12	66322322	12:66322322_C_A	A	C	0.228	-0.0268	0.00499991	1.029e-07	1097320	12:66322322	HELB	0
12	70442813	12:70442813_C_T	T	C	0.1438	0.0298	0.0055999	1.029e-07	1154145	12:70442813	KCNMB4	8521
17	29042180	17:29042180_G_T	T	G	0.1808	-0.0326	0.00609989	1.029e-07	891183	17:29042180	PIPOX	720
17	54668748	17:54668748_C_T	T	C	0.4915	0.0208	0.00389993	1.029e-07	1279611	17:54668748	TOM1L1	231943
18	73650165	18:73650165_G_A	A	G	0.3395	-0.0217	0.00409992	1.03e-07	1257779	18:73650165	FBXO15	423178
6	45185163	6:45185163_C_G	C	G	0.4391	0.0216	0.00409992	1.032e-07	1241560	6:45185163	SUPT3H	0
17	29711728	17:29711728_G_A	A	G	0.3266	0.022	0.00409992	1.033e-07	1272256	17:29711728	SSH2	0
1	73086013	1:73086013_G_A	A	G	0.7111	-0.0288	0.0053999	1.033e-07	855972	1:73086013	NEGR1	803166
2	53952178	2:53952178_A_G	A	G	0.7218	0.0229	0.00429992	1.033e-07	1282916	2:53952178	PSME4	0
3	185830849	3:185830849_T_G	T	G	0.8215	0.027	0.00509991	1.034e-07	1283258	3:185830849	IGF2BP2	5810
5	127788456	5:127788456_C_T	T	C	0.2032	0.0255	0.00479991	1.034e-07	1283597	5:127788456	CTXN3	129826
10	78405461	10:78405461_C_T	T	C	0.3635	0.025	0.00469991	1.036e-07	856229	10:78405461	RPS24	348648
20	33707177	20:33707177_C_T	T	C	0.107	-0.0388	0.00729987	1.037e-07	885489	20:33707177	PXMP4	0
8	10776860	8:10776860_A_C	A	C	0.4709	0.0229	0.00429992	1.038e-07	1194072	8:10776860	PINX1	0
9	125648504	9:125648504_A_G	A	G	0.8403	0.0309	0.00579989	1.038e-07	1281514	9:125648504	MAPKAP1	0
12	123425575	12:123425575_C_T	T	C	0.4087	0.0212	0.00399993	1.039e-07	1275914	12:123425575	RILPL2	0
1	46066608	1:46066608_A_G	A	G	0.2912	-0.0237	0.00439992	1.04e-07	1229766	1:46066608	PIK3R3	0
17	29042043	17:29042043_C_T	T	C	0.1815	-0.032	0.00599989	1.041e-07	899461	17:29042043	PIPOX	857
7	95807138	7:95807138_A_G	A	G	0.6136	-0.024	0.00449992	1.041e-07	930377	7:95807138	DYNC1I1	0
3	185846252	3:185846252_C_G	C	G	0.7913	0.0256	0.00479991	1.042e-07	1256792	3:185846252	IGF2BP2	21213
6	34562523	6:34562523_G_C	C	G	0.1086	0.0339	0.00639988	1.043e-07	1274838	6:34562523	SPDEF	6190
9	125649381	9:125649381_C_T	T	C	0.1597	-0.0309	0.00579989	1.043e-07	1281514	9:125649381	MAPKAP1	0
20	33861904	20:33861904_C_T	T	C	0.2143	-0.025	0.00469991	1.046e-07	1293094	20:33861904	CHMP4B	7537
6	45004533	6:45004533_T_C	T	C	0.5785	-0.0208	0.00389993	1.047e-07	1277115	6:45004533	SUPT3H	0
6	45198796	6:45198796_T_G	T	G	0.4391	0.0216	0.00409992	1.048e-07	1233658	6:45198796	SUPT3H	0
7	106829223	7:106829223_T_C	T	C	0.7811	-0.0254	0.00479991	1.049e-07	1262413	7:106829223	PIK3CG	36055
3	135952112	3:135952112_A_G	A	G	0.7556	-0.0241	0.00449992	1.05e-07	1153549	3:135952112	PPP2R3A	13561
5	42610409	5:42610409_C_T	T	C	0.1982	-0.0265	0.00499991	1.051e-07	1219189	5:42610409	GHR	0
1	120150486	1:120150486_C_T	T	C	0.1362	-0.0309	0.00579989	1.052e-07	1245957	1:120150486	SEC22B	5456
2	33499709	2:33499709_C_T	T	C	0.4247	-0.0209	0.00389993	1.052e-07	1289891	2:33499709	RASGRP3	0
1	115990085	1:115990085_C_G	C	G	0.755	-0.0239	0.00449992	1.053e-07	1281072	1:115990085	SLC22A15	0
9	116918835	9:116918835_T_G	T	G	0.3018	-0.0237	0.00449992	1.053e-07	1247441	9:116918835	ASTN2	0
6	45186173	6:45186173_G_A	A	G	0.5609	-0.0216	0.00409992	1.054e-07	1241560	6:45186173	SUPT3H	0
7	114029863	7:114029863_A_G	A	G	0.4785	0.0215	0.00399993	1.054e-07	1241735	7:114029863	FOXP2	56447
19	10764203	19:10764203_G_T	T	G	0.6766	-0.0272	0.00509991	1.055e-07	832902	19:10764203	DNM2	0
6	45203090	6:45203090_A_T	A	T	0.4392	0.0216	0.00409992	1.055e-07	1233658	6:45203090	SUPT3H	0
6	44835622	6:44835622_T_G	T	G	0.5946	-0.0209	0.00389993	1.056e-07	1275889	6:44835622	SUPT3H	0
15	89414295	15:89414295_G_T	T	G	0.2778	0.023	0.00429992	1.057e-07	1265784	15:89414295	LOC105371031	0
2	54150237	2:54150237_A_G	A	G	0.9113	0.038	0.00709987	1.057e-07	1286341	2:54150237	ACYP2	0
2	70677439	2:70677439_A_G	A	G	0.8802	-0.0316	0.00589989	1.057e-07	1292372	2:70677439	ADD2	0
2	33531154	2:33531154_C_A	A	C	0.0515	0.0472	0.00889984	1.059e-07	1147806	2:33531154	RASGRP3	0
6	34567531	6:34567531_C_T	T	C	0.0988	0.0356	0.00669988	1.059e-07	1272333	6:34567531	SPDEF	11198
14	103862681	14:103862681_G_A	A	G	0.3003	0.0224	0.00419992	1.061e-07	1273730	14:103862681	PPP1R13B	13714
10	64552607	10:64552607_G_A	A	G	0.4799	0.0205	0.00379993	1.062e-07	1283212	10:64552607	REEP3	927484
12	123921349	12:123921349_A_G	A	G	0.3294	0.0235	0.00439992	1.063e-07	1191198	12:123921349	DNAH10	0
20	34007515	20:34007515_T_G	T	G	0.0962	-0.044	0.00829985	1.063e-07	870244	20:34007515	RALY	0
2	54059058	2:54059058_C_T	T	C	0.3267	-0.0218	0.00409992	1.065e-07	1282740	2:54059058	ACYP2	56215
6	44852685	6:44852685_G_A	A	G	0.4054	0.0209	0.00389993	1.065e-07	1275889	6:44852685	SUPT3H	0
1	46174921	1:46174921_G_C	C	G	0.7069	0.0236	0.00439992	1.068e-07	1213335	1:46174921	PIK3R3	0
4	1563395	4:1563395_G_T	T	G	0.0432	-0.0531	0.00999982	1.068e-07	1156694	4:1563395	FAM53A	10667
5	127687230	5:127687230_A_G	A	G	0.3664	0.0262	0.00489991	1.068e-07	868655	5:127687230	CTXN3	28600
17	67525893	17:67525893_T_C	T	C	0.391	-0.0222	0.00419992	1.07e-07	1239513	17:67525893	PITPNC1	0
6	34706326	6:34706326_G_GCTA	G	GCTA	0.902	-0.0438	0.00819985	1.07e-07	940153	6:34706326	C6orf106	9476
7	76596591	7:76596591_G_C	C	G	0.8227	-0.0368	0.00689987	1.07e-07	910884	7:76596591	POMZP3	13395
6	34549107	6:34549107_G_A	A	G	0.1077	0.034	0.00639988	1.071e-07	1282882	6:34549107	SPDEF	0
7	114211447	7:114211447_A_G	A	G	0.4424	-0.0253	0.00479991	1.074e-07	865252	7:114211447	FOXP2	0
9	4311183	9:4311183_C_T	T	C	0.1615	0.028	0.0052999	1.074e-07	1290919	9:4311183	GLIS3	677
10	78284024	10:78284024_C_T	T	C	0.3964	-0.0214	0.00399993	1.075e-07	1245224	10:78284024	RPS24	227211
2	70663935	2:70663935_T_C	T	C	0.6297	-0.0213	0.00399993	1.075e-07	1264233	2:70663935	ADD2	0
4	1762306	4:1762306_C_CA	CA	C	0.2043	-0.0549	0.0102998	1.078e-07	383104	4:1762306	TACC3	17128
6	45218119	6:45218119_A_G	A	G	0.7006	-0.0432	0.00809985	1.08e-07	476681	6:45218119	SUPT3H	0
9	33943172	9:33943172_A_C	A	C	0.7747	-0.0249	0.00469991	1.08e-07	1273612	9:33943172	UBAP2	0
10	64691641	10:64691641_G_A	A	G	0.4965	0.0225	0.00419992	1.081e-07	1120080	10:64691641	REEP3	1066518
7	106965091	7:106965091_C_T	T	C	0.2214	0.0251	0.00469991	1.081e-07	1212644	7:106965091	PIK3CG	56113
8	144055869	8:144055869_C_T	T	C	0.4244	0.021	0.00389993	1.081e-07	1274141	8:144055869	OPLAH	0
12	116085810	12:116085810_C_T	T	C	0.3807	0.021	0.00399993	1.084e-07	1289592	12:116085810	MED13L	0
1	219717264	1:219717264_C_T	T	C	0.5618	-0.0214	0.00399993	1.084e-07	1246638	1:219717264	LOC102723886	159984
2	33564438	2:33564438_G_A	A	G	0.4106	-0.0209	0.00389993	1.084e-07	1289398	2:33564438	RASGRP3	0
2	54140575	2:54140575_C_G	C	G	0.9117	0.0381	0.00719987	1.084e-07	1287590	2:54140575	ACYP2	0
6	116454588	6:116454588_G_A	A	G	0.5711	-0.0217	0.00409992	1.085e-07	1238857	6:116454588	FAM26F	6782
4	13036889	4:13036889_C_T	T	C	0.2721	-0.0231	0.00429992	1.088e-07	1281824	4:13036889	RAB28	259128
6	44722545	6:44722545_A_G	A	G	0.6844	-0.041	0.00769986	1.088e-07	414866	6:44722545	SUPT3H	84954
12	123924746	12:123924746_G_T	T	G	0.6703	-0.0234	0.00439992	1.089e-07	1211881	12:123924746	DNAH10	0
1	219706428	1:219706428_T_C	T	C	0.438	0.0214	0.00399993	1.089e-07	1243705	1:219706428	LOC102723886	149148
2	650974	2:650974_G_T	T	G	0.1659	-0.0334	0.00629988	1.089e-07	1050509	2:650974	LOC105373353	4876
15	75404506	15:75404506_G_A	A	G	0.4218	0.0212	0.00399993	1.09e-07	1264634	15:75404506	SIN3A	0
16	70281148	16:70281148_T_A	A	T	0.3854	0.0293	0.0054999	1.09e-07	821090	16:70281148	AARS	0
1	46181206	1:46181206_A_G	A	G	0.2922	-0.0236	0.00439992	1.09e-07	1213141	1:46181206	TSPAN1	0
9	98309513	9:98309513_A_G	A	G	0.8739	0.0314	0.00589989	1.09e-07	1267542	9:98309513	GABBR2	0
2	27037096	2:27037096_C_G	C	G	0.5741	0.0207	0.00389993	1.091e-07	1277643	2:27037096	TMEM214	0
1	73085446	1:73085446_G_A	A	G	0.7111	-0.0288	0.0053999	1.092e-07	855972	1:73085446	NEGR1	802599
3	155925898	3:155925898_A_T	A	T	0.2474	-0.0252	0.00469991	1.092e-07	1230741	3:155925898	GMPS	0
5	127767199	5:127767199_A_G	A	G	0.7965	-0.0254	0.00479991	1.092e-07	1283597	5:127767199	CTXN3	108569
15	67346179	15:67346179_G_C	C	G	0.136	-0.0304	0.0056999	1.093e-07	1250202	15:67346179	IQCH	0
9	30513254	9:30513254_C_T	T	C	0.2008	0.0295	0.0054999	1.093e-07	919907	9:30513254	LOC105376008	163558
16	9364583	16:9364583_A_G	A	G	0.4931	0.0214	0.00399993	1.095e-07	1239033	16:9364583	C16orf72	244885
17	54862103	17:54862103_A_G	A	G	0.6468	-0.0216	0.00409992	1.095e-07	1282557	17:54862103	TOM1L1	38588
2	70663078	2:70663078_C_T	T	C	0.3703	0.0213	0.00399993	1.095e-07	1264233	2:70663078	ADD2	0
8	143925666	8:143925666_A_G	A	G	0.4253	0.0221	0.00419992	1.095e-07	1224112	8:143925666	PLEC	0
17	54861396	17:54861396_C_G	C	G	0.6464	-0.0215	0.00409992	1.097e-07	1282557	17:54861396	TOM1L1	39295
8	144059256	8:144059256_G_A	A	G	0.4244	0.0209	0.00389993	1.097e-07	1274141	8:144059256	OPLAH	0
5	127762931	5:127762931_C_T	T	C	0.2033	0.0254	0.00479991	1.098e-07	1283597	5:127762931	CTXN3	104301
6	34751653	6:34751653_AAT_A	A	AAT	0.0964	0.044	0.00829985	1.098e-07	950591	6:34751653	SNRPC	5441
8	144044898	8:144044898_T_C	T	C	0.5762	-0.0209	0.00389993	1.098e-07	1282722	8:144044898	SPATC1	0
12	70430153	12:70430153_T_G	T	G	0.8562	-0.0298	0.0055999	1.099e-07	1145563	12:70430153	KCNMB4	0
1	177882786	1:177882786_C_T	T	C	0.225	0.0245	0.00459992	1.099e-07	1273408	1:177882786	SEC16B	46321
7	95715768	7:95715768_A_T	A	T	0.5229	0.0204	0.00379993	1.099e-07	1291540	7:95715768	DYNC1I1	56738
2	27037106	2:27037106_C_T	T	C	0.4259	-0.0207	0.00389993	1.101e-07	1277643	2:27037106	TMEM214	0
4	82194542	4:82194542_A_G	A	G	0.6661	-0.0217	0.00409992	1.101e-07	1292178	4:82194542	HNRNPD	158772
7	95832061	7:95832061_G_A	A	G	0.6071	-0.0255	0.00479991	1.102e-07	886720	7:95832061	DYNC1I1	0
11	28826604	11:28826604_A_C	A	C	0.7523	-0.0238	0.00449992	1.103e-07	1290180	11:28826604	METTL15	299563
17	46550362	17:46550362_G_A	A	G	0.075	0.0403	0.00759986	1.103e-07	1281048	17:46550362	ARL17A	0
2	70662768	2:70662768_G_A	A	G	0.3703	0.0213	0.00399993	1.103e-07	1264233	2:70662768	ADD2	0
1	73083390	1:73083390_T_C	T	C	0.2857	0.0289	0.0053999	1.104e-07	848071	1:73083390	NEGR1	800543
7	107050620	7:107050620_C_G	C	G	0.7813	-0.0251	0.00469991	1.104e-07	1223479	7:107050620	PRKAR2B	0
10	126311495	10:126311495_G_C	C	G	0.273	-0.0244	0.00459992	1.108e-07	1169568	10:126311495	ADAM12	0
21	40715313	21:40715313_C_T	T	C	0.3197	-0.0222	0.00419992	1.108e-07	1283288	21:40715313	DSCAM	0
8	10778546	8:10778546_A_G	A	G	0.4586	0.0229	0.00429992	1.108e-07	1196349	8:10778546	PINX1	0
4	121582732	4:121582732_C_G	C	G	0.7682	0.0295	0.0055999	1.109e-07	1053093	4:121582732	ANXA5	85265
17	54863521	17:54863521_G_A	A	G	0.3532	0.0216	0.00409992	1.11e-07	1282557	17:54863521	TOM1L1	37170
5	600058	5:600058_G_A	A	G	0.229	-0.0302	0.0056999	1.11e-07	806942	5:600058	CEP72	12232
19	10780789	19:10780789_A_G	A	G	0.32	0.0274	0.0051999	1.111e-07	816042	19:10780789	DNM2	0
15	74607506	15:74607506_G_T	T	G	0.666	0.0231	0.00429992	1.112e-07	1236893	15:74607506	CLK3	0
2	193255360	2:193255360_C_T	T	C	0.8953	-0.0389	0.00729987	1.112e-07	1193662	2:193255360	TMEFF2	1060420
7	107057373	7:107057373_G_C	C	G	0.2186	0.0251	0.00469991	1.113e-07	1223479	7:107057373	PRKAR2B	0
5	95718203	5:95718203_G_C	C	G	0.2919	0.0223	0.00419992	1.114e-07	1285236	5:95718203	RHOBTB3	12863
17	2091308	17:2091308_C_T	T	C	0.305	0.0255	0.00479991	1.115e-07	909901	17:2091308	SMG6	0
17	54789359	17:54789359_G_C	C	G	0.2647	0.0249	0.00469991	1.115e-07	1148134	17:54789359	TOM1L1	111332
10	126439062	10:126439062_C_T	T	C	0.567	0.0219	0.00409992	1.119e-07	1218986	10:126439062	C10orf90	0
17	29436512	17:29436512_G_C	C	G	0.6719	-0.0232	0.00439992	1.119e-07	1196349	17:29436512	TAOK1	0
20	62455610	20:62455610_T_G	T	G	0.9075	0.0393	0.00739986	1.119e-07	1258510	20:62455610	GATA5	7887
9	125725973	9:125725973_G_C	C	G	0.8275	0.0314	0.00589989	1.119e-07	1229390	9:125725973	MAPKAP1	18739
20	34185296	20:34185296_C_G	C	G	0.9149	0.0373	0.00699987	1.12e-07	1283611	20:34185296	ASIP	1197
1	72876346	1:72876346_A_G	A	G	0.3555	-0.027	0.00509991	1.121e-07	842861	1:72876346	NEGR1	593499
17	54862833	17:54862833_A_G	A	G	0.6469	-0.0215	0.00409992	1.122e-07	1282557	17:54862833	TOM1L1	37858
8	10766028	8:10766028_T_C	T	C	0.5145	0.0221	0.00419992	1.122e-07	1236303	8:10766028	PINX1	0
1	73086988	1:73086988_A_G	A	G	0.2888	0.0287	0.0053999	1.124e-07	855972	1:73086988	NEGR1	804141
20	48910103	20:48910103_A_G	A	G	0.7511	0.0237	0.00449992	1.124e-07	1273612	20:48910103	ARFGEF2	11618
2	233088747	2:233088747_C_T	T	C	0.0896	-0.0369	0.00699987	1.124e-07	1234739	2:233088747	INPP5D	0
20	34525807	20:34525807_G_T	T	G	0.1783	-0.0294	0.0054999	1.126e-07	1081344	20:34525807	DYNLRB1	0
1	46179271	1:46179271_C_A	A	C	0.7015	0.0235	0.00439992	1.127e-07	1213141	1:46179271	TSPAN1	0
10	78573995	10:78573995_G_C	C	G	0.4747	-0.0205	0.00389993	1.128e-07	1263255	10:78573995	ZMIZ1	494969
11	129157332	11:129157332_C_G	C	G	0.1712	0.0285	0.0053999	1.128e-07	1228296	11:129157332	ARHGAP32	0
20	33676109	20:33676109_T_C	T	C	0.8935	0.034	0.00639988	1.13e-07	1285739	20:33676109	E2F1	0
6	152409263	6:152409263_A_G	A	G	0.887	0.035	0.00659988	1.131e-07	1253276	6:152409263	SYNE1	0
1	46081940	1:46081940_T_A	A	T	0.9563	0.055	0.0103998	1.133e-07	1079173	1:46081940	PIK3R3	0
2	28483530	2:28483530_G_A	A	G	0.2374	0.0249	0.00469991	1.133e-07	1252831	2:28483530	PLB1	5189
2	33502409	2:33502409_A_C	A	C	0.5716	0.0208	0.00389993	1.133e-07	1290095	2:33502409	RASGRP3	0
6	34688946	6:34688946_T_C	T	C	0.3347	0.0268	0.00499991	1.133e-07	866175	6:34688946	C6orf106	0
9	125656455	9:125656455_G_A	A	G	0.161	-0.0308	0.00579989	1.133e-07	1281514	9:125656455	MAPKAP1	0
2	26957396	2:26957396_C_A	A	C	0.4836	0.0207	0.00389993	1.134e-07	1264225	2:26957396	DPYSL5	7045
5	921194	5:921194_A_G	A	G	0.9436	0.0487	0.00919983	1.134e-07	1082842	5:921194	TRIP13	2122
7	101767096	7:101767096_C_T	T	C	0.289	0.0227	0.00429992	1.134e-07	1292155	7:101767096	CUX1	48808
1	46159814	1:46159814_ATAT_A	A	ATAT	0.2866	-0.0358	0.00669988	1.137e-07	646563	1:46159814	PIK3R3	0
21	40517469	21:40517469_T_G	T	G	0.5447	-0.021	0.00399993	1.137e-07	1243127	21:40517469	DSCAM	0
6	152409236	6:152409236_G_T	T	G	0.113	-0.035	0.00659988	1.138e-07	1253276	6:152409236	SYNE1	0
6	34785269	6:34785269_AAC_A	A	AAC	0.0965	0.044	0.00829985	1.138e-07	950591	6:34785269	UHRF1BP1	6748
12	116097326	12:116097326_T_C	T	C	0.6149	-0.0209	0.00389993	1.139e-07	1290095	12:116097326	MED13L	0
12	124830446	12:124830446_T_C	T	C	0.9448	-0.0467	0.00879984	1.139e-07	1148730	12:124830446	SCARB1	0
15	68217562	15:68217562_T_C	T	C	0.6129	0.021	0.00399993	1.139e-07	1292372	15:68217562	CLN6	0
17	54861587	17:54861587_T_C	T	C	0.6469	-0.0215	0.00409992	1.139e-07	1282557	17:54861587	TOM1L1	39104
6	85709811	6:85709811_T_C	T	C	0.4299	0.022	0.00409992	1.139e-07	1238163	6:85709811	SYNCRIP	65961
2	70671949	2:70671949_C_T	T	C	0.3675	0.0212	0.00399993	1.14e-07	1274334	2:70671949	ADD2	0
9	125828592	9:125828592_T_C	T	C	0.1709	-0.0315	0.00589989	1.14e-07	1228678	9:125828592	PBX3	0
10	78227689	10:78227689_A_G	A	G	0.572	0.0207	0.00389993	1.141e-07	1276108	10:78227689	RPS24	170876
19	18395537	19:18395537_C_T	T	C	0.371	-0.0213	0.00399993	1.141e-07	1236084	19:18395537	LRRC25	0
6	70959831	6:70959831_G_GCA	G	GCA	0.7949	0.0405	0.00759986	1.142e-07	560647	6:70959831	B3GAT2	2642
14	103954404	14:103954404_T_C	T	C	0.7016	-0.0225	0.00429992	1.143e-07	1248076	14:103954404	TDRD9	0
16	70060439	16:70060439_T_C	T	C	0.6043	-0.0357	0.00669988	1.143e-07	582637	16:70060439	PDPR	53187
20	34175352	20:34175352_T_C	T	C	0.9155	0.0374	0.00699987	1.143e-07	1284290	20:34175352	ASIP	11141
2	26957060	2:26957060_G_A	A	G	0.4833	0.0207	0.00389993	1.143e-07	1263288	2:26957060	DPYSL5	6709
4	13020969	4:13020969_C_A	A	C	0.1236	-0.032	0.00599989	1.143e-07	1150305	4:13020969	RAB28	275048
10	126451385	10:126451385_G_A	A	G	0.5707	0.0218	0.00409992	1.145e-07	1226389	10:126451385	C10orf90	0
12	15032020	12:15032020_C_T	T	C	0.3675	-0.0245	0.00459992	1.145e-07	920036	12:15032020	PDE6H	50155
13	51131109	13:51131109_G_A	A	G	0.379	-0.021	0.00399993	1.145e-07	1291241	13:51131109	FAM124A	91225
16	6065358	16:6065358_A_G	A	G	0.849	-0.0299	0.0055999	1.146e-07	1224576	16:6065358	RBFOX1	0
5	112585555	5:112585555_C_G	C	G	0.9895	-0.5689	0.107298	1.146e-07	423528	5:112585555	APC	121950
17	2146586	17:2146586_G_C	C	G	0.2548	0.0235	0.00439992	1.147e-07	1256553	17:2146586	SMG6	0
2	106686440	2:106686440_C_T	T	C	0.2027	0.0264	0.00499991	1.147e-07	1217753	2:106686440	ST6GAL2	107688
6	44906151	6:44906151_C_A	A	C	0.4052	0.0208	0.00389993	1.147e-07	1275889	6:44906151	SUPT3H	0
7	107042750	7:107042750_A_C	A	C	0.7826	-0.025	0.00469991	1.147e-07	1275356	7:107042750	PRKAR2B	1978
2	53914161	2:53914161_G_T	T	G	0.4912	-0.0204	0.00389993	1.148e-07	1273397	2:53914161	PSME4	0
14	104007840	14:104007840_C_T	T	C	0.2034	-0.0259	0.00489991	1.149e-07	1277081	14:104007840	TDRD9	0
5	143211589	5:143211589_C_T	T	C	0.1602	0.028	0.0052999	1.149e-07	1283109	5:143211589	ARHGAP26	0
12	70397528	12:70397528_A_G	A	G	0.8504	-0.0292	0.0054999	1.15e-07	1161347	12:70397528	KCNMB4	0
4	15073611	4:15073611_T_C	T	C	0.4548	0.0216	0.00409992	1.15e-07	1236245	4:15073611	CPEB2	3458
12	15034521	12:15034521_T_A	A	T	0.3675	-0.0245	0.00459992	1.151e-07	920537	12:15034521	PDE6H	52656
10	126440395	10:126440395_G_A	A	G	0.567	0.0219	0.00409992	1.152e-07	1218986	10:126440395	C10orf90	0
2	27082559	2:27082559_A_G	A	G	0.6135	0.021	0.00399993	1.152e-07	1286418	2:27082559	EMILIN1	0
8	144057596	8:144057596_C_T	T	C	0.4245	0.0209	0.00389993	1.152e-07	1274141	8:144057596	OPLAH	0
1	46057144	1:46057144_A_G	A	G	0.2912	-0.0235	0.00439992	1.154e-07	1232699	1:46057144	PIK3R3	0
2	635864	2:635864_A_G	A	G	0.1652	-0.0335	0.00629988	1.154e-07	1051010	2:635864	LOC105373353	0
2	646849	2:646849_T_C	T	C	0.1674	-0.0332	0.00629988	1.155e-07	1050509	2:646849	LOC105373353	751
8	144031022	8:144031022_A_G	A	G	0.5748	-0.0207	0.00389993	1.155e-07	1290384	8:144031022	SPATC1	0
15	75434747	15:75434747_T_C	T	C	0.5631	-0.0211	0.00399993	1.158e-07	1246069	15:75434747	SIN3A	0
19	10764914	19:10764914_G_A	A	G	0.6766	-0.0271	0.00509991	1.158e-07	832902	19:10764914	DNM2	0
6	44897973	6:44897973_C_A	A	C	0.4052	0.0208	0.00389993	1.158e-07	1275889	6:44897973	SUPT3H	0
18	73647815	18:73647815_C_T	T	C	0.3428	-0.0215	0.00399993	1.16e-07	1282536	18:73647815	FBXO15	425528
19	10794793	19:10794793_C_T	T	C	0.6526	-0.0268	0.00509991	1.16e-07	840803	19:10794793	DNM2	0
5	67847341	5:67847341_C_T	T	C	0.2114	-0.0257	0.00489991	1.16e-07	1273021	5:67847341	PIK3R1	368415
2	70619847	2:70619847_C_T	T	C	0.1463	0.0287	0.0053999	1.161e-07	1283816	2:70619847	ADD2	41355
6	34792335	6:34792335_C_CA	CA	C	0.2555	0.0355	0.00669988	1.161e-07	755062	6:34792335	UHRF1BP1	0
7	101788854	7:101788854_T_C	T	C	0.7106	-0.0227	0.00429992	1.161e-07	1282627	7:101788854	CUX1	27050
9	125652757	9:125652757_G_A	A	G	0.1611	-0.0307	0.00579989	1.162e-07	1281514	9:125652757	MAPKAP1	0
6	51157533	6:51157533_C_T	T	C	0.2382	0.0282	0.0052999	1.164e-07	886661	6:51157533	TFAP2B	309914
9	125697037	9:125697037_C_T	T	C	0.1652	-0.0301	0.0056999	1.164e-07	1281514	9:125697037	MAPKAP1	0
11	28832218	11:28832218_T_C	T	C	0.7348	-0.0231	0.00439992	1.167e-07	1287451	11:28832218	METTL15	305177
21	40506194	21:40506194_G_A	A	G	0.3232	0.0217	0.00409992	1.167e-07	1282032	21:40506194	DSCAM	0
1	72870881	1:72870881_G_T	T	G	0.6557	0.0272	0.00509991	1.168e-07	845794	1:72870881	NEGR1	588034
5	127761510	5:127761510_C_T	T	C	0.2033	0.0254	0.00479991	1.168e-07	1283597	5:127761510	CTXN3	102880
1	46179022	1:46179022_A_C	A	C	0.2923	-0.0236	0.00439992	1.169e-07	1213141	1:46179022	TSPAN1	0
8	10979821	8:10979821_A_G	A	G	0.4771	0.024	0.00449992	1.169e-07	1107443	8:10979821	XKR6	0
5	141790325	5:141790325_A_G	A	G	0.7475	-0.0235	0.00439992	1.17e-07	1285042	5:141790325	PCDH1	61994
6	35064690	6:35064690_A_C	A	C	0.8534	-0.04	0.00759986	1.171e-07	839057	6:35064690	ANKS1A	0
10	126438963	10:126438963_G_T	T	G	0.5671	0.0219	0.00409992	1.172e-07	1218986	10:126438963	C10orf90	0
3	145862214	3:145862214_C_T	T	C	0.0577	0.0458	0.00859984	1.173e-07	1147704	3:145862214	PLOD2	207222
5	143208665	5:143208665_G_C	C	G	0.1606	0.0279	0.0052999	1.173e-07	1283109	5:143208665	ARHGAP26	0
17	2119475	17:2119475_A_G	A	G	0.2897	-0.0237	0.00449992	1.174e-07	1247361	17:2119475	SMG6	0
20	33895827	20:33895827_A_G	A	G	0.9314	0.0427	0.00809985	1.174e-07	1291621	20:33895827	CHMP4B	41460
20	34152684	20:34152684_C_T	T	C	0.0901	-0.0418	0.00789985	1.174e-07	913703	20:34152684	ASIP	33809
7	106901557	7:106901557_C_T	T	C	0.2199	0.0247	0.00469991	1.174e-07	1283258	7:106901557	PIK3CG	0
18	57893618	18:57893618_C_G	C	G	0.7406	-0.0235	0.00439992	1.175e-07	1258531	18:57893618	ATP8B1	89796
17	54940391	17:54940391_A_G	A	G	0.2791	0.0244	0.00459992	1.176e-07	1228103	17:54940391	TOM1L1	0
1	177868990	1:177868990_G_A	A	G	0.2021	0.0253	0.00479991	1.176e-07	1281310	1:177868990	SEC16B	60117
4	1799490	4:1799490_G_T	T	G	0.1754	-0.0281	0.0052999	1.176e-07	1248178	4:1799490	FGFR3	0
5	64086301	5:64086301_T_C	T	C	0.4575	0.0218	0.00409992	1.176e-07	1213046	5:64086301	RNF180	79010
1	184099191	1:184099191_C_G	C	G	0.6342	0.0212	0.00399993	1.177e-07	1282627	1:184099191	TSEN15	3345
6	152407839	6:152407839_G_A	A	G	0.113	-0.035	0.00659988	1.177e-07	1253276	6:152407839	SYNE1	0
10	126433570	10:126433570_C_G	C	G	0.4331	-0.0219	0.00409992	1.179e-07	1218986	10:126433570	C10orf90	0
14	103799443	14:103799443_G_T	T	G	0.0502	0.0496	0.00939983	1.179e-07	1288845	14:103799443	PPP1R13B	0
21	40700614	21:40700614_G_T	T	G	0.4659	0.0205	0.00389993	1.179e-07	1264131	21:40700614	DSCAM	0
17	29512476	17:29512476_A_G	A	G	0.3337	0.023	0.00429992	1.18e-07	1205439	17:29512476	TAOK1	0
4	844781	4:844781_G_A	A	G	0.0878	0.0373	0.00709987	1.18e-07	1157889	4:844781	GAK	4496
1	177876946	1:177876946_C_T	T	C	0.202	0.0254	0.00479991	1.181e-07	1272915	1:177876946	SEC16B	52161
2	70671997	2:70671997_C_T	T	C	0.3676	0.0212	0.00399993	1.181e-07	1274334	2:70671997	ADD2	0
2	27034556	2:27034556_T_C	T	C	0.575	0.0206	0.00389993	1.182e-07	1276085	2:27034556	TMEM214	0
2	54148711	2:54148711_G_C	C	G	0.0902	-0.039	0.00739986	1.182e-07	1177001	2:54148711	ACYP2	0
19	11044832	19:11044832_C_A	A	C	0.2592	0.032	0.00609989	1.183e-07	836275	19:11044832	SMARCA4	0
19	13430655	19:13430655_C_T	T	C	0.2281	0.0246	0.00459992	1.183e-07	1256070	19:13430655	CACNA1A	0
17	29438558	17:29438558_G_A	A	G	0.6718	-0.0231	0.00439992	1.184e-07	1196349	17:29438558	TAOK1	0
1	115992905	1:115992905_G_C	C	G	0.2452	0.0238	0.00449992	1.184e-07	1273170	1:115992905	SLC22A15	0
5	95719676	5:95719676_T_C	T	C	0.7081	-0.0222	0.00419992	1.185e-07	1285236	5:95719676	RHOBTB3	11390
16	70105613	16:70105613_G_A	A	G	0.7686	0.0335	0.00629988	1.186e-07	868734	16:70105613	PDPR	8013
5	143215871	5:143215871_G_A	A	G	0.1604	0.0279	0.0052999	1.186e-07	1285017	5:143215871	ARHGAP26	0
6	33018642	6:33018642_G_A	A	G	0.273	-0.0236	0.00449992	1.186e-07	1247481	6:33018642	HLA-DOA	9030
6	44884267	6:44884267_T_A	A	T	0.4052	0.0208	0.00389993	1.186e-07	1275889	6:44884267	SUPT3H	0
10	126452042	10:126452042_A_G	A	G	0.4293	-0.0218	0.00409992	1.187e-07	1226389	10:126452042	C10orf90	0
6	152408649	6:152408649_C_T	T	C	0.113	-0.035	0.00659988	1.189e-07	1253276	6:152408649	SYNE1	0
6	35102408	6:35102408_C_T	T	C	0.1422	0.0347	0.00659988	1.189e-07	917446	6:35102408	ANKS1A	4398
6	116461477	6:116461477_T_C	T	C	0.486	0.0214	0.00399993	1.19e-07	1238827	6:116461477	FAM26F	0
4	89757082	4:89757082_T_C	T	C	0.7432	-0.0235	0.00439992	1.191e-07	1280913	4:89757082	SNCA	0
12	48413950	12:48413950_A_C	A	C	0.5898	-0.0209	0.00389993	1.193e-07	1293623	12:48413950	C12orf54	41631
2	70665675	2:70665675_A_G	A	G	0.6296	-0.0212	0.00399993	1.193e-07	1264233	2:70665675	ADD2	0
6	34867478	6:34867478_A_G	A	G	0.887	-0.0327	0.00619989	1.195e-07	1291336	6:34867478	UHRF1BP1	0
14	103846716	14:103846716_G_A	A	G	0.6871	-0.0233	0.00439992	1.196e-07	1247696	14:103846716	PPP1R13B	0
15	75206225	15:75206225_T_A	A	T	0.7024	0.0257	0.00489991	1.196e-07	1032218	15:75206225	C15orf39	0
5	127562880	5:127562880_G_A	A	G	0.7429	-0.0246	0.00459992	1.196e-07	1248382	5:127562880	PRRC1	7791
6	34614822	6:34614822_G_GACA	G	GACA	0.6783	-0.0355	0.00669988	1.196e-07	579787	6:34614822	C6orf106	0
17	54862326	17:54862326_T_C	T	C	0.6469	-0.0215	0.00409992	1.197e-07	1282557	17:54862326	TOM1L1	38365
1	177875514	1:177875514_A_G	A	G	0.7985	-0.0254	0.00479991	1.199e-07	1273408	1:177875514	SEC16B	53593
2	70625618	2:70625618_A_G	A	G	0.8523	-0.0286	0.0053999	1.201e-07	1283094	2:70625618	ADD2	35584
10	78193904	10:78193904_C_CTTCT	CTTCT	C	0.4475	0.0264	0.00499991	1.202e-07	907311	10:78193904	RPS24	137091
2	53924423	2:53924423_T_C	T	C	0.7106	0.0224	0.00419992	1.202e-07	1291321	2:53924423	PSME4	0
13	51077883	13:51077883_G_A	A	G	0.2556	-0.0283	0.0052999	1.203e-07	1058212	13:51077883	RNASEH2B	107421
14	103792190	14:103792190_A_G	A	G	0.95	-0.0495	0.00939983	1.203e-07	1288845	14:103792190	PPP1R13B	0
5	42595111	5:42595111_C_T	T	C	0.1984	-0.0264	0.00499991	1.203e-07	1219189	5:42595111	GHR	0
21	40522419	21:40522419_A_T	A	T	0.5435	-0.0206	0.00389993	1.204e-07	1265784	21:40522419	DSCAM	0
6	76279694	6:76279694_G_GA	G	GA	0.8942	-0.072	0.0135998	1.204e-07	279512	6:76279694	IMPG1	207016
1	46071323	1:46071323_A_G	A	G	0.2915	-0.0235	0.00439992	1.205e-07	1232699	1:46071323	PIK3R3	0
20	6574225	20:6574225_G_T	T	G	0.4321	-0.0208	0.00389993	1.205e-07	1292372	20:6574225	BMP2	193469
7	103109044	7:103109044_A_G	A	G	0.6386	-0.0222	0.00419992	1.205e-07	1172127	7:103109044	NAPEPLD	0
8	144054295	8:144054295_C_T	T	C	0.4241	0.0209	0.00389993	1.205e-07	1274141	8:144054295	OPLAH	0
10	78359041	10:78359041_T_G	T	G	0.5106	0.0245	0.00459992	1.207e-07	1050509	10:78359041	RPS24	302228
17	29492423	17:29492423_C_T	T	C	0.6715	-0.023	0.00429992	1.207e-07	1196060	17:29492423	TAOK1	0
9	125743667	9:125743667_A_G	A	G	0.172	-0.0314	0.00589989	1.207e-07	1228678	9:125743667	PBX3	3671
5	64101979	5:64101979_CACTT_C	CACTT	C	0.6597	0.0273	0.00509991	1.208e-07	949910	5:64101979	RNF180	63332
2	53887100	2:53887100_G_A	A	G	0.0788	-0.05	0.00949983	1.21e-07	956900	2:53887100	PSME4	0
17	54859188	17:54859188_A_C	A	C	0.6466	-0.0215	0.00409992	1.211e-07	1282557	17:54859188	TOM1L1	41503
20	33677164	20:33677164_G_A	A	G	0.1065	-0.0339	0.00639988	1.211e-07	1285739	20:33677164	E2F1	0
7	101771663	7:101771663_G_A	A	G	0.289	0.0226	0.00429992	1.211e-07	1283564	7:101771663	CUX1	44241
7	103135431	7:103135431_C_T	T	C	0.3322	0.0218	0.00409992	1.211e-07	1274141	7:103135431	NAPEPLD	0
5	95719804	5:95719804_A_G	A	G	0.7081	-0.0222	0.00419992	1.212e-07	1285236	5:95719804	RHOBTB3	11262
6	33138839	6:33138839_A_T	A	T	0.8537	0.0296	0.0055999	1.212e-07	1239415	6:33138839	COL11A2	23853
17	54861844	17:54861844_T_C	T	C	0.6469	-0.0215	0.00409992	1.213e-07	1282557	17:54861844	TOM1L1	38847
3	155898861	3:155898861_C_T	T	C	0.7471	0.0249	0.00469991	1.213e-07	1228745	3:155898861	GMPS	0
20	34457513	20:34457513_G_A	A	G	0.174	-0.0272	0.00509991	1.214e-07	1276622	20:34457513	ITCH	0
14	103851775	14:103851775_C_T	T	C	0.2056	-0.0258	0.00489991	1.215e-07	1250162	14:103851775	PPP1R13B	2808
3	185811301	3:185811301_C_T	T	C	0.2133	-0.0256	0.00479991	1.215e-07	1290818	3:185811301	IGF2BP2	0
12	27983485	12:27983485_C_A	A	C	0.1683	0.0275	0.0051999	1.216e-07	1250793	12:27983485	PTHLH	10754
6	33070907	6:33070907_G_A	A	G	0.169	-0.0291	0.0054999	1.216e-07	1129849	6:33070907	HLA-DPA1	0
21	40700949	21:40700949_A_C	A	C	0.5358	-0.0206	0.00389993	1.217e-07	1245076	21:40700949	DSCAM	0
2	27033440	2:27033440_G_A	A	G	0.4235	-0.0207	0.00389993	1.218e-07	1276588	2:27033440	TMEM214	0
11	65257329	11:65257329_A_G	A	G	0.7478	0.0239	0.00449992	1.219e-07	1256095	11:65257329	POLA2	4523
19	45403412	19:45403412_C_T	T	C	0.4496	0.0238	0.00449992	1.219e-07	876670	19:45403412	PPP1R13L	0
10	126458373	10:126458373_G_A	A	G	0.5652	0.0219	0.00409992	1.221e-07	1217727	10:126458373	C10orf90	0
2	233131825	2:233131825_A_G	A	G	0.8702	0.0309	0.00579989	1.221e-07	1246711	2:233131825	INPP5D	0
6	152411179	6:152411179_G_A	A	G	0.113	-0.0349	0.00659988	1.221e-07	1261857	6:152411179	SYNE1	0
1	73082977	1:73082977_C_T	T	C	0.7117	-0.0287	0.0053999	1.222e-07	855471	1:73082977	NEGR1	800130
4	121655414	4:121655414_T_G	T	G	0.7529	0.0249	0.00469991	1.222e-07	1181583	4:121655414	ANXA5	12583
10	78352879	10:78352879_C_T	T	C	0.4962	-0.0212	0.00399993	1.223e-07	1238276	10:78352879	RPS24	296066
3	52551265	3:52551265_T_C	T	C	0.4386	-0.0225	0.00429992	1.223e-07	1130177	3:52551265	PBRM1	0
12	70352111	12:70352111_T_G	T	G	0.8648	-0.0306	0.00579989	1.224e-07	1152918	12:70352111	CNOT2	0
1	115993614	1:115993614_G_T	T	G	0.2453	0.0238	0.00449992	1.224e-07	1273170	1:115993614	SLC22A15	0
6	44845514	6:44845514_T_C	T	C	0.5946	-0.0208	0.00389993	1.224e-07	1272956	6:44845514	SUPT3H	0
7	107050660	7:107050660_T_C	T	C	0.7813	-0.0251	0.00469991	1.224e-07	1223479	7:107050660	PRKAR2B	0
10	126456997	10:126456997_T_G	T	G	0.4293	-0.0218	0.00409992	1.225e-07	1226389	10:126456997	C10orf90	0
20	34148001	20:34148001_C_T	T	C	0.09	-0.0418	0.00789985	1.226e-07	913703	20:34148001	EIF2S2	35722
6	45223784	6:45223784_T_C	T	C	0.4394	0.0215	0.00409992	1.226e-07	1233658	6:45223784	SUPT3H	0
8	143925374	8:143925374_A_G	A	G	0.4255	0.022	0.00419992	1.227e-07	1224112	8:143925374	PLEC	0
2	27169540	2:27169540_T_G	T	G	0.6307	0.021	0.00399993	1.228e-07	1285739	2:27169540	TCF23	15964
4	121597231	4:121597231_A_T	A	T	0.7751	0.025	0.00469991	1.228e-07	1153306	4:121597231	ANXA5	70766
12	48413944	12:48413944_C_T	T	C	0.41	0.0209	0.00389993	1.229e-07	1293623	12:48413944	C12orf54	41637
6	44837356	6:44837356_T_G	T	G	0.5946	-0.0208	0.00389993	1.229e-07	1272956	6:44837356	SUPT3H	0
10	78606626	10:78606626_A_T	A	T	0.4934	-0.0204	0.00389993	1.231e-07	1248075	10:78606626	ZMIZ1	462338
5	64087023	5:64087023_T_G	T	G	0.458	0.0217	0.00409992	1.231e-07	1213046	5:64087023	RNF180	78288
10	126449428	10:126449428_G_A	A	G	0.5706	0.0218	0.00409992	1.232e-07	1226389	10:126449428	C10orf90	0
20	33950446	20:33950446_G_A	A	G	0.0656	-0.0432	0.00819985	1.232e-07	1291825	20:33950446	RALY	43206
7	107050731	7:107050731_C_T	T	C	0.2186	0.025	0.00469991	1.232e-07	1223479	7:107050731	PRKAR2B	0
6	76267795	6:76267795_TTTA_T	T	TTTA	0.1036	0.0694	0.0130998	1.233e-07	381476	6:76267795	IMPG1	195117
21	40713134	21:40713134_G_A	A	G	0.3197	-0.0221	0.00419992	1.234e-07	1280355	21:40713134	DSCAM	0
5	127906035	5:127906035_A_T	A	T	0.9519	-0.0481	0.00909983	1.236e-07	1157388	5:127906035	SLC12A2	177756
11	28876466	11:28876466_A_T	A	T	0.2702	0.0245	0.00459992	1.237e-07	1234735	11:28876466	METTL15	349425
6	152408273	6:152408273_A_G	A	G	0.887	0.0349	0.00659988	1.238e-07	1253276	6:152408273	SYNE1	0
7	107059803	7:107059803_C_A	A	C	0.2186	0.025	0.00469991	1.238e-07	1223479	7:107059803	PRKAR2B	0
3	56139409	3:56139409_GCAACTCCAAC_G	G	GCAACTCCAAC	0.1461	0.0366	0.00689987	1.239e-07	961274	3:56139409	ERC2	0
5	95719923	5:95719923_A_G	A	G	0.7081	-0.0222	0.00419992	1.24e-07	1285236	5:95719923	RHOBTB3	11143
9	116918829	9:116918829_T_G	T	G	0.3016	-0.0236	0.00449992	1.24e-07	1248378	9:116918829	ASTN2	0
1	45998888	1:45998888_G_A	A	G	0.0412	-0.0535	0.0100998	1.241e-07	1147704	1:45998888	MAST2	0
8	10766082	8:10766082_T_C	T	C	0.5138	0.022	0.00419992	1.241e-07	1236303	8:10766082	PINX1	0
12	94152804	12:94152804_T_C	T	C	0.5637	-0.0207	0.00389993	1.242e-07	1245566	12:94152804	PLXNC1	0
1	73239170	1:73239170_G_A	A	G	0.2646	0.0239	0.00449992	1.242e-07	1233116	1:73239170	LRRIQ3	786845
21	40715791	21:40715791_A_G	A	G	0.6805	0.0222	0.00419992	1.242e-07	1283288	21:40715791	DSCAM	0
3	145834401	3:145834401_A_G	A	G	0.9881	-0.0963	0.0181997	1.242e-07	1102707	3:145834401	PLOD2	235035
6	76339784	6:76339784_CT_C	CT	C	0.8865	-0.0699	0.0131998	1.242e-07	279512	6:76339784	IMPG1	267106
12	123914817	12:123914817_A_G	A	G	0.6408	-0.0291	0.0054999	1.243e-07	910884	12:123914817	DNAH10	0
17	29587917	17:29587917_A_C	A	C	0.6699	-0.0217	0.00409992	1.244e-07	1285739	17:29587917	GIT1	0
6	34670623	6:34670623_T_C	T	C	0.3352	0.0267	0.00499991	1.244e-07	865237	6:34670623	C6orf106	0
13	51123290	13:51123290_A_T	A	T	0.6177	0.0211	0.00399993	1.245e-07	1266474	13:51123290	FAM124A	99044
11	29019942	11:29019942_CT_C	CT	C	0.7363	-0.0451	0.00849984	1.246e-07	458946	11:29019942	METTL15	492901
17	54918381	17:54918381_G_A	A	G	0.721	-0.0244	0.00459992	1.246e-07	1199567	17:54918381	TOM1L1	0
6	35194632	6:35194632_G_A	A	G	0.8972	-0.0357	0.00679988	1.246e-07	1184011	6:35194632	SCUBE3	19415
1	115986518	1:115986518_A_G	A	G	0.7549	-0.0238	0.00449992	1.247e-07	1273364	1:115986518	SLC22A15	0
8	144059618	8:144059618_A_G	A	G	0.5756	-0.0209	0.00389993	1.247e-07	1274141	8:144059618	OPLAH	0
19	45423987	19:45423987_C_CA	CA	C	0.1716	-0.0596	0.0112998	1.248e-07	279512	19:45423987	ERCC1	0
17	2525175	17:2525175_T_C	T	C	0.7422	0.0237	0.00449992	1.25e-07	1283715	17:2525175	METTL16	13269
14	103790054	14:103790054_G_A	A	G	0.0501	0.0495	0.00939983	1.251e-07	1288845	14:103790054	PPP1R13B	0
3	185787334	3:185787334_A_G	A	G	0.8633	0.0355	0.00669988	1.252e-07	918895	3:185787334	IGF2BP2	0
6	152407150	6:152407150_A_T	A	T	0.887	0.0349	0.00659988	1.252e-07	1253276	6:152407150	SYNE1	0
11	28841147	11:28841147_G_A	A	G	0.2455	0.0238	0.00449992	1.255e-07	1290180	11:28841147	METTL15	314106
21	40715175	21:40715175_A_G	A	G	0.6803	0.0221	0.00419992	1.255e-07	1283288	21:40715175	DSCAM	0
3	185811495	3:185811495_G_A	A	G	0.2106	-0.0256	0.00479991	1.255e-07	1291846	3:185811495	IGF2BP2	0
6	34598401	6:34598401_C_T	T	C	0.1078	0.0337	0.00639988	1.256e-07	1284447	6:34598401	C6orf106	0
7	76727666	7:76727666_T_C	T	C	0.5662	0.0256	0.00479991	1.258e-07	1051553	7:76727666	POMZP3	100363
9	34367516	9:34367516_A_G	A	G	0.3917	0.022	0.00419992	1.258e-07	1227984	9:34367516	KIAA1161	0
20	62446622	20:62446622_C_T	T	C	0.1132	-0.0404	0.00759986	1.259e-07	1080604	20:62446622	GATA5	16875
17	29394541	17:29394541_C_G	C	G	0.1778	0.0308	0.00579989	1.26e-07	1176513	17:29394541	TAOK1	0
10	78327674	10:78327674_C_T	T	C	0.4904	-0.0222	0.00419992	1.261e-07	1139192	10:78327674	RPS24	270861
12	70811007	12:70811007_A_G	A	G	0.8486	-0.029	0.0054999	1.261e-07	1162046	12:70811007	PTPRR	0
1	120152082	1:120152082_T_C	T	C	0.8614	0.0304	0.00579989	1.261e-07	1248890	1:120152082	SEC22B	3860
5	143210076	5:143210076_A_G	A	G	0.8393	-0.0278	0.0052999	1.261e-07	1283109	5:143210076	ARHGAP26	0
9	33832721	9:33832721_T_A	A	T	0.214	0.0253	0.00479991	1.261e-07	1275889	9:33832721	UBE2R2	0
12	48417537	12:48417537_A_G	A	G	0.5885	-0.0209	0.00389993	1.262e-07	1285721	12:48417537	C12orf54	38044
17	29079045	17:29079045_A_G	A	G	0.8183	0.0324	0.00609989	1.262e-07	1051840	17:29079045	MYO18A	0
2	27170982	2:27170982_C_T	T	C	0.6068	0.0249	0.00469991	1.262e-07	953390	2:27170982	TCF23	17406
5	64088366	5:64088366_T_C	T	C	0.458	0.0217	0.00409992	1.262e-07	1213046	5:64088366	RNF180	76945
6	44606174	6:44606174_C_T	T	C	0.6623	0.0245	0.00459992	1.262e-07	1052897	6:44606174	CDC5L	155750
12	108644488	12:108644488_G_A	A	G	0.4065	0.0208	0.00389993	1.263e-07	1282033	12:108644488	CORO1C	621
6	76437598	6:76437598_C_T	T	C	0.4945	0.0215	0.00409992	1.263e-07	1240510	6:76437598	IMPG1	364920
1	46058425	1:46058425_G_A	A	G	0.7088	0.0235	0.00439992	1.264e-07	1232699	1:46058425	PIK3R3	0
7	76578968	7:76578968_C_T	T	C	0.7987	-0.0351	0.00659988	1.265e-07	908603	7:76578968	POMZP3	31018
7	130627014	7:130627014_G_T	T	G	0.242	-0.0238	0.00449992	1.266e-07	1294126	7:130627014	COPG2	0
17	29430505	17:29430505_C_T	T	C	0.6722	-0.0231	0.00439992	1.268e-07	1196852	17:29430505	TAOK1	0
17	29438508	17:29438508_G_T	T	G	0.6748	-0.023	0.00439992	1.268e-07	1204754	17:29438508	TAOK1	0
20	34021282	20:34021282_A_G	A	G	0.9357	0.0433	0.00819985	1.268e-07	1283244	20:34021282	RALY	0
12	48384944	12:48384944_A_T	A	T	0.183	0.0283	0.0053999	1.269e-07	1246938	12:48384944	ZNF641	33530
20	62424661	20:62424661_A_G	A	G	0.8923	0.038	0.00719987	1.269e-07	1174292	20:62424661	RBBP8NL	0
8	144034396	8:144034396_G_C	C	G	0.4251	0.0207	0.00389993	1.269e-07	1291321	8:144034396	SPATC1	0
20	33938701	20:33938701_C_T	T	C	0.0657	-0.043	0.00809985	1.27e-07	1291825	20:33938701	RALY	54951
2	27164806	2:27164806_G_A	A	G	0.6065	0.0217	0.00409992	1.27e-07	1239801	2:27164806	TCF23	11230
15	74607433	15:74607433_A_G	A	G	0.3323	-0.0229	0.00429992	1.271e-07	1236893	15:74607433	CLK3	0
11	13240450	11:13240450_A_G	A	G	0.5402	-0.0214	0.00399993	1.272e-07	1182080	11:13240450	ARNTL	37277
5	42609884	5:42609884_A_G	A	G	0.8016	0.0263	0.00499991	1.272e-07	1219383	5:42609884	GHR	0
8	144061636	8:144061636_C_T	T	C	0.4235	0.0209	0.00389993	1.272e-07	1273385	8:144061636	OPLAH	0
1	46177748	1:46177748_A_G	A	G	0.292	-0.0235	0.00439992	1.274e-07	1213335	1:46177748	TSPAN1	0
5	102167632	5:102167632_C_T	T	C	0.6491	-0.0222	0.00419992	1.274e-07	1247441	5:102167632	SLCO4C1	66354
6	44846008	6:44846008_T_C	T	C	0.5946	-0.0208	0.00389993	1.274e-07	1272956	6:44846008	SUPT3H	0
6	51105569	6:51105569_C_T	T	C	0.2961	0.0223	0.00419992	1.275e-07	1282317	6:51105569	TFAP2B	257950
20	34172245	20:34172245_C_T	T	C	0.0838	-0.0374	0.00709987	1.276e-07	1275709	20:34172245	ASIP	14248
2	27022469	2:27022469_G_A	A	G	0.3686	-0.0213	0.00399993	1.276e-07	1276588	2:27022469	MAPRE3	0
12	94169831	12:94169831_A_G	A	G	0.5659	-0.0208	0.00389993	1.278e-07	1248254	12:94169831	PLXNC1	0
6	34850660	6:34850660_G_A	A	G	0.1128	0.0326	0.00619989	1.278e-07	1291336	6:34850660	UHRF1BP1	0
10	126450125	10:126450125_C_A	A	C	0.5707	0.0218	0.00409992	1.279e-07	1226389	10:126450125	C10orf90	0
2	53910553	2:53910553_T_G	T	G	0.9232	0.0423	0.00799985	1.279e-07	1084465	2:53910553	PSME4	0
12	70407038	12:70407038_G_C	C	G	0.1431	0.0297	0.0055999	1.28e-07	1154145	12:70407038	KCNMB4	0
17	2090507	17:2090507_T_G	T	G	0.694	-0.0254	0.00479991	1.28e-07	912333	17:2090507	SMG6	0
2	54060151	2:54060151_C_T	T	C	0.3271	-0.0216	0.00409992	1.28e-07	1282740	2:54060151	ACYP2	55122
6	44918406	6:44918406_T_C	T	C	0.5947	-0.0207	0.00389993	1.28e-07	1275889	6:44918406	SUPT3H	0
7	76557709	7:76557709_C_A	A	C	0.2108	-0.0256	0.00489991	1.28e-07	1284941	7:76557709	LOC105375354	13619
6	152410022	6:152410022_A_T	A	T	0.887	0.0349	0.00659988	1.282e-07	1253276	6:152410022	SYNE1	0
6	85713035	6:85713035_G_A	A	G	0.5699	-0.0219	0.00409992	1.283e-07	1238163	6:85713035	SYNCRIP	69185
5	64180735	5:64180735_TG_T	T	TG	0.3484	-0.0271	0.00509991	1.285e-07	883061	5:64180735	RNF180	0
12	70574781	12:70574781_T_C	T	C	0.7297	0.0231	0.00439992	1.286e-07	1284319	12:70574781	PTPRB	0
16	70027635	16:70027635_A_G	A	G	0.2147	-0.0307	0.00579989	1.286e-07	1036373	16:70027635	CLEC18A	63288
19	11000941	19:11000941_G_T	T	G	0.2165	0.0402	0.00759986	1.286e-07	791304	19:11000941	SMARCA4	0
15	75328595	15:75328595_T_C	T	C	0.6563	-0.0225	0.00429992	1.29e-07	1123510	15:75328595	COMMD4	7401
16	19914784	16:19914784_T_A	A	T	0.1837	-0.0266	0.00499991	1.295e-07	1244504	16:19914784	GPRC5B	28739
1	46053683	1:46053683_G_A	A	G	0.7088	0.0235	0.00439992	1.297e-07	1232699	1:46053683	PIK3R3	0
5	149990727	5:149990727_T_C	T	C	0.6558	0.0215	0.00409992	1.298e-07	1293094	5:149990727	TIGD6	2396
6	152407782	6:152407782_G_C	C	G	0.113	-0.0348	0.00659988	1.3e-07	1253276	6:152407782	SYNE1	0
17	2039733	17:2039733_T_C	T	C	0.6976	-0.0267	0.00509991	1.302e-07	829433	17:2039733	DPH1	0
10	78360051	10:78360051_C_T	T	C	0.3616	0.0248	0.00469991	1.305e-07	919315	10:78360051	RPS24	303238
4	1607425	4:1607425_G_A	A	G	0.5363	-0.0218	0.00409992	1.305e-07	1222123	4:1607425	FAM53A	0
14	55304080	14:55304080_G_A	A	G	0.3534	-0.0214	0.00409992	1.306e-07	1281826	14:55304080	FBXO34	0
4	82212170	4:82212170_A_C	A	C	0.6753	-0.0217	0.00409992	1.306e-07	1292178	4:82212170	HNRNPD	141144
1	46189625	1:46189625_G_A	A	G	0.3006	-0.0268	0.00509991	1.307e-07	1060198	1:46189625	TSPAN1	0
12	48413565	12:48413565_C_T	T	C	0.4115	0.0208	0.00389993	1.308e-07	1293623	12:48413565	C12orf54	42016
1	46046507	1:46046507_T_G	T	G	0.2914	-0.0234	0.00439992	1.308e-07	1232699	1:46046507	PIK3R3	0
12	15001023	12:15001023_C_T	T	C	0.3675	-0.0244	0.00459992	1.309e-07	920036	12:15001023	PDE6H	19158
15	75242040	15:75242040_G_A	A	G	0.503	0.0251	0.00479991	1.309e-07	1048987	15:75242040	LOC105376731	9555
16	70127276	16:70127276_C_T	T	C	0.3841	0.0303	0.0056999	1.309e-07	764771	16:70127276	PDPR	0
6	76271014	6:76271014_G_GTA	G	GTA	0.888	-0.0478	0.00909983	1.309e-07	728020	6:76271014	IMPG1	198336
15	75440669	15:75440669_C_T	T	C	0.4409	0.0208	0.00399993	1.31e-07	1246985	15:75440669	SIN3A	0
17	29607235	17:29607235_T_A	A	T	0.3072	0.0307	0.00579989	1.31e-07	792494	17:29607235	ANKRD13B	0
5	127910726	5:127910726_G_A	A	G	0.0481	0.0481	0.00909983	1.31e-07	1157388	5:127910726	SLC12A2	173065
13	43032593	13:43032593_C_T	T	C	0.5597	-0.0215	0.00409992	1.311e-07	1230155	13:43032593	DNAJC15	0
5	127756829	5:127756829_A_G	A	G	0.7965	-0.0253	0.00479991	1.311e-07	1279161	5:127756829	CTXN3	98199
10	126436717	10:126436717_G_T	T	G	0.5672	0.0218	0.00409992	1.314e-07	1218986	10:126436717	C10orf90	0
5	127903492	5:127903492_G_A	A	G	0.0481	0.048	0.00909983	1.314e-07	1157388	5:127903492	SLC12A2	180299
8	9957655	8:9957655_C_T	T	C	0.0141	-0.1092	0.0206996	1.314e-07	1058171	8:9957655	MSRA	96569
4	1647596	4:1647596_G_A	A	G	0.2522	-0.0236	0.00449992	1.317e-07	1282203	4:1647596	FAM53A	0
4	56260888	4:56260888_C_G	C	G	0.6598	0.0216	0.00409992	1.32e-07	1275470	4:56260888	KIAA1211	0
6	34586763	6:34586763_C_T	T	C	0.1093	0.0336	0.00639988	1.32e-07	1274838	6:34586763	C6orf106	517
10	126447545	10:126447545_G_C	C	G	0.567	0.0218	0.00409992	1.321e-07	1218986	10:126447545	C10orf90	0
16	70016003	16:70016003_A_G	A	G	0.6179	-0.0305	0.00579989	1.322e-07	791304	16:70016003	CLEC18A	51656
5	95727664	5:95727664_A_T	A	T	0.7074	-0.0222	0.00419992	1.322e-07	1275857	5:95727664	RHOBTB3	3402
20	48910141	20:48910141_C_T	T	C	0.2489	-0.0236	0.00449992	1.324e-07	1273612	20:48910141	ARFGEF2	11580
8	10796472	8:10796472_A_G	A	G	0.4504	0.0226	0.00429992	1.324e-07	1213335	8:10796472	PINX1	0
10	64454881	10:64454881_C_A	A	C	0.3987	0.021	0.00399993	1.325e-07	1264328	10:64454881	REEP3	829758
10	78377278	10:78377278_A_T	A	T	0.6055	-0.0294	0.0055999	1.326e-07	762448	10:78377278	RPS24	320465
5	680005	5:680005_T_C	T	C	0.8054	0.0382	0.00729987	1.327e-07	789023	5:680005	TPPP	0
20	33961041	20:33961041_G_T	T	G	0.0657	-0.043	0.00809985	1.329e-07	1291825	20:33961041	RALY	32611
5	127911052	5:127911052_G_A	A	G	0.0481	0.048	0.00909983	1.329e-07	1157388	5:127911052	SLC12A2	172739
6	34679935	6:34679935_A_G	A	G	0.3362	0.0266	0.00499991	1.329e-07	866175	6:34679935	C6orf106	0
17	59789234	17:59789234_A_T	A	T	0.6533	-0.0233	0.00439992	1.332e-07	1049413	17:59789234	VMP1	0
17	29712378	17:29712378_A_T	A	T	0.6737	-0.0218	0.00409992	1.334e-07	1272256	17:29712378	SSH2	0
2	629817	2:629817_G_C	C	G	0.8349	0.0332	0.00629988	1.335e-07	1051010	2:629817	LOC105373353	5820
17	29166302	17:29166302_A_G	A	G	0.7398	0.0302	0.0056999	1.336e-07	715332	17:29166302	MYO18A	0
1	184109690	1:184109690_A_G	A	G	0.6343	0.0211	0.00399993	1.336e-07	1284823	1:184109690	TSEN15	13844
2	54056188	2:54056188_T_A	A	T	0.5024	-0.0203	0.00379993	1.336e-07	1279099	2:54056188	ACYP2	59085
20	34597031	20:34597031_G_A	A	G	0.1964	-0.0259	0.00489991	1.337e-07	1274141	20:34597031	PIGU	0
5	64120307	5:64120307_T_TAA	T	TAA	0.6559	0.0269	0.00509991	1.337e-07	986653	5:64120307	RNF180	45004
7	106971050	7:106971050_T_C	T	C	0.7788	-0.0248	0.00469991	1.339e-07	1223479	7:106971050	PIK3CG	62072
13	51106788	13:51106788_G_A	A	G	0.2695	-0.0267	0.00509991	1.34e-07	921019	13:51106788	FAM124A	115546
1	72959039	1:72959039_G_A	A	G	0.2414	-0.0246	0.00469991	1.34e-07	1245583	1:72959039	NEGR1	676192
9	117845333	9:117845333_T_G	T	G	0.4767	0.0215	0.00409992	1.34e-07	1235265	9:117845333	TLR4	127842
1	73082994	1:73082994_A_G	A	G	0.2883	0.0286	0.0053999	1.341e-07	855471	1:73082994	NEGR1	800147
10	126443404	10:126443404_A_T	A	T	0.433	-0.0218	0.00409992	1.343e-07	1218986	10:126443404	C10orf90	0
9	125761051	9:125761051_G_A	A	G	0.8035	0.0481	0.00909983	1.345e-07	549695	9:125761051	PBX3	0
9	33933136	9:33933136_A_C	A	C	0.7756	-0.0247	0.00469991	1.345e-07	1273612	9:33933136	UBAP2	0
5	42610090	5:42610090_C_G	C	G	0.8018	0.0263	0.00499991	1.346e-07	1150384	5:42610090	GHR	0
1	46065998	1:46065998_T_C	T	C	0.0437	-0.0547	0.0103998	1.347e-07	1079173	1:46065998	PIK3R3	0
7	107056960	7:107056960_A_T	A	T	0.7812	-0.025	0.00469991	1.347e-07	1215577	7:107056960	PRKAR2B	0
21	40705513	21:40705513_T_C	T	C	0.5339	-0.0204	0.00389993	1.35e-07	1264131	21:40705513	DSCAM	0
1	73084065	1:73084065_A_G	A	G	0.735	-0.0272	0.0051999	1.351e-07	904803	1:73084065	NEGR1	801218
6	51135958	6:51135958_A_G	A	G	0.7023	-0.0222	0.00419992	1.351e-07	1294320	6:51135958	TFAP2B	288339
7	75046339	7:75046339_C_CTTGA	CTTGA	C	0.4302	-0.0387	0.00729987	1.351e-07	436785	7:75046339	WBSCR16	0
6	44901727	6:44901727_C_T	T	C	0.4052	0.0207	0.00389993	1.352e-07	1275889	6:44901727	SUPT3H	0
7	107050221	7:107050221_T_C	T	C	0.7815	-0.0249	0.00469991	1.352e-07	1248792	7:107050221	PRKAR2B	0
21	40533164	21:40533164_T_C	T	C	0.5415	-0.0204	0.00389993	1.353e-07	1282328	21:40533164	DSCAM	0
12	70384648	12:70384648_T_C	T	C	0.85	-0.029	0.0054999	1.355e-07	1161545	12:70384648	KCNMB4	0
7	103122645	7:103122645_A_G	A	G	0.6738	-0.0218	0.00409992	1.355e-07	1282916	7:103122645	NAPEPLD	0
9	117845403	9:117845403_G_A	A	G	0.5182	-0.0216	0.00409992	1.357e-07	1226684	9:117845403	TLR4	127912
1	46210382	1:46210382_G_A	A	G	0.3013	-0.0221	0.00419992	1.36e-07	1284747	1:46210382	POMGNT1	0
2	33487748	2:33487748_CT_C	CT	C	0.9112	-0.0514	0.00979982	1.36e-07	765500	2:33487748	RASGRP3	0
11	95771057	11:95771057_T_C	T	C	0.22	0.0257	0.00489991	1.361e-07	1248915	11:95771057	FAM76B	0
21	40701169	21:40701169_A_G	A	G	0.5339	-0.0204	0.00389993	1.361e-07	1264131	21:40701169	DSCAM	0
6	34881807	6:34881807_G_A	A	G	0.1112	0.0327	0.00619989	1.361e-07	1291336	6:34881807	TAF11	0
17	29454766	17:29454766_C_T	T	C	0.6753	-0.0229	0.00429992	1.363e-07	1203528	17:29454766	TAOK1	0
10	126453481	10:126453481_T_C	T	C	0.4329	-0.0218	0.00409992	1.364e-07	1218986	10:126453481	C10orf90	0
5	127902577	5:127902577_G_A	A	G	0.0481	0.048	0.00909983	1.364e-07	1157388	5:127902577	SLC12A2	181214
2	27173249	2:27173249_G_A	A	G	0.6221	0.0219	0.00409992	1.365e-07	1232903	2:27173249	TCF23	19673
12	70469673	12:70469673_G_A	A	G	0.1449	0.0341	0.00649988	1.366e-07	782840	12:70469673	KCNMB4	35381
20	62407617	20:62407617_C_G	C	G	0.8672	0.0323	0.00609989	1.366e-07	1268143	20:62407617	CABLES2	334
9	30508120	9:30508120_T_C	T	C	0.7993	-0.0293	0.0055999	1.366e-07	919907	9:30508120	LOC105376008	158424
10	126419841	10:126419841_C_T	T	C	0.5645	0.0217	0.00409992	1.367e-07	1226392	10:126419841	C10orf90	5156
9	33911154	9:33911154_C_T	T	C	0.2241	0.0247	0.00469991	1.367e-07	1273612	9:33911154	UBE2R2	0
17	7445750	17:7445750_A_C	A	C	0.6674	0.0316	0.00599989	1.368e-07	791304	17:7445750	CHRNB1	0
5	127754571	5:127754571_C_A	A	C	0.2033	0.0253	0.00479991	1.371e-07	1283597	5:127754571	CTXN3	95941
6	34689377	6:34689377_G_T	T	G	0.6585	-0.0251	0.00479991	1.371e-07	1019956	6:34689377	C6orf106	0
5	64087812	5:64087812_G_A	A	G	0.5421	-0.0216	0.00409992	1.372e-07	1213046	5:64087812	RNF180	77499
5	880975	5:880975_A_G	A	G	0.9514	0.0504	0.00959982	1.373e-07	1072546	5:880975	BRD9	0
8	23423758	8:23423758_G_A	A	G	0.6451	0.0227	0.00429992	1.373e-07	1232388	8:23423758	ENTPD4	5394
8	144032497	8:144032497_C_T	T	C	0.4252	0.0206	0.00389993	1.374e-07	1290384	8:144032497	SPATC1	0
20	33940680	20:33940680_G_T	T	G	0.0657	-0.0429	0.00809985	1.375e-07	1291825	20:33940680	RALY	52972
2	70649250	2:70649250_AATGTCTAC_A	A	AATGTCTAC	0.1499	0.0362	0.00689987	1.375e-07	936012	2:70649250	ADD2	11952
9	125674995	9:125674995_G_A	A	G	0.1575	-0.0308	0.00579989	1.375e-07	1271438	9:125674995	MAPKAP1	0
17	2088838	17:2088838_G_C	C	G	0.3048	0.0253	0.00479991	1.378e-07	912135	17:2088838	SMG6	0
6	44709890	6:44709890_C_A	A	C	0.2802	-0.0227	0.00429992	1.378e-07	1285192	6:44709890	SUPT3H	97609
7	18297061	7:18297061_A_C	A	C	0.5087	0.0282	0.0052999	1.379e-07	721568	7:18297061	HDAC9	0
4	13030876	4:13030876_A_G	A	G	0.5293	-0.0203	0.00379993	1.38e-07	1284010	4:13030876	RAB28	265141
12	48582973	12:48582973_T_C	T	C	0.4068	0.0219	0.00409992	1.381e-07	1225051	12:48582973	LALBA	0
9	125752010	9:125752010_C_T	T	C	0.8282	0.0312	0.00589989	1.381e-07	1229390	9:125752010	PBX3	0
12	70463875	12:70463875_A_C	A	C	0.8483	-0.0301	0.0056999	1.382e-07	1068283	12:70463875	KCNMB4	29583
2	53902166	2:53902166_C_T	T	C	0.4933	-0.0203	0.00389993	1.382e-07	1274334	2:53902166	PSME4	0
2	70712496	2:70712496_A_G	A	G	0.8802	-0.0314	0.00599989	1.382e-07	1291869	2:70712496	ADD2	0
12	48413634	12:48413634_T_G	T	G	0.5885	-0.0208	0.00389993	1.383e-07	1293623	12:48413634	C12orf54	41947
6	34673833	6:34673833_C_T	T	C	0.6639	-0.0265	0.00499991	1.385e-07	865237	6:34673833	C6orf106	0
9	98313349	9:98313349_A_G	A	G	0.884	0.0322	0.00609989	1.386e-07	1292134	9:98313349	GABBR2	0
2	33399229	2:33399229_C_T	T	C	0.4831	-0.0296	0.0055999	1.387e-07	791106	2:33399229	LTBP1	0
9	116922681	9:116922681_T_C	T	C	0.452	-0.0222	0.00419992	1.387e-07	1153322	9:116922681	ASTN2	0
5	127777397	5:127777397_G_C	C	G	0.2035	0.0253	0.00479991	1.39e-07	1214297	5:127777397	CTXN3	118767
13	41253569	13:41253569_T_C	T	C	0.8978	0.053	0.0100998	1.392e-07	1286630	13:41253569	MTRF1	0
14	103877394	14:103877394_G_A	A	G	0.302	0.0222	0.00419992	1.392e-07	1273227	14:103877394	PPP1R13B	28427
10	78354104	10:78354104_G_A	A	G	0.4892	-0.0243	0.00459992	1.393e-07	1061372	10:78354104	RPS24	297291
11	28952395	11:28952395_T_TG	T	TG	0.2691	0.043	0.00819985	1.395e-07	511792	11:28952395	METTL15	425354
5	127861074	5:127861074_C_T	T	C	0.2196	0.0245	0.00459992	1.396e-07	1293817	5:127861074	CTXN3	202444
6	34679587	6:34679587_C_T	T	C	0.6639	-0.0265	0.00499991	1.397e-07	866175	6:34679587	C6orf106	0
20	34555445	20:34555445_C_A	A	C	0.1822	-0.0278	0.0052999	1.399e-07	1165826	20:34555445	MAP1LC3A	0
4	15074103	4:15074103_C_T	T	C	0.4955	-0.0205	0.00389993	1.399e-07	1283816	4:15074103	CPEB2	3950
16	88791458	16:88791458_G_A	A	G	0.3286	0.0221	0.00419992	1.4e-07	1258446	16:88791458	PIEZO1	6494
20	33971978	20:33971978_A_C	A	C	0.9343	0.0428	0.00809985	1.4e-07	1291825	20:33971978	RALY	21674
12	48386241	12:48386241_A_G	A	G	0.186	0.0282	0.0053999	1.401e-07	1246744	12:48386241	ZNF641	34827
19	11016077	19:11016077_T_TTA	T	TTA	0.7095	-0.028	0.0052999	1.404e-07	987078	19:11016077	SMARCA4	0
5	95710368	5:95710368_G_C	C	G	0.2935	0.0221	0.00419992	1.404e-07	1285236	5:95710368	RHOBTB3	20698
10	64481290	10:64481290_A_G	A	G	0.6018	-0.0208	0.00399993	1.405e-07	1283006	10:64481290	REEP3	856167
21	40715946	21:40715946_C_T	T	C	0.3192	-0.0221	0.00419992	1.405e-07	1283288	21:40715946	DSCAM	0
12	70487723	12:70487723_G_A	A	G	0.149	0.0314	0.00599989	1.406e-07	985833	12:70487723	PTPRB	29127
1	73166308	1:73166308_T_C	T	C	0.2988	0.0237	0.00449992	1.406e-07	1204334	1:73166308	LRRIQ3	859707
2	70671472	2:70671472_T_G	T	G	0.6324	-0.0211	0.00399993	1.406e-07	1274334	2:70671472	ADD2	0
20	34271507	20:34271507_C_T	T	C	0.0526	-0.0475	0.00899983	1.407e-07	1209328	20:34271507	AHCY	0
8	10968926	8:10968926_G_A	A	G	0.4506	-0.0229	0.00429992	1.407e-07	1170893	8:10968926	XKR6	0
12	94152370	12:94152370_T_G	T	G	0.5637	-0.0207	0.00389993	1.408e-07	1245566	12:94152370	PLXNC1	0
13	51078492	13:51078492_T_C	T	C	0.7444	0.0281	0.0052999	1.41e-07	1058212	13:51078492	RNASEH2B	108030
7	103121109	7:103121109_C_G	C	G	0.6903	-0.022	0.00419992	1.41e-07	1284514	7:103121109	NAPEPLD	0
21	40516308	21:40516308_C_T	T	C	0.4538	0.0208	0.00399993	1.412e-07	1243127	21:40516308	DSCAM	0
5	127790993	5:127790993_A_G	A	G	0.8026	-0.0294	0.0055999	1.412e-07	920871	5:127790993	CTXN3	132363
6	34669384	6:34669384_G_A	A	G	0.6644	-0.0265	0.00499991	1.412e-07	865237	6:34669384	C6orf106	0
20	34512172	20:34512172_A_G	A	G	0.821	0.0279	0.0052999	1.413e-07	1166024	20:34512172	ITCH	779
5	127890239	5:127890239_T_C	T	C	0.952	-0.0479	0.00909983	1.413e-07	1157388	5:127890239	SLC12A2	193552
10	78229753	10:78229753_A_C	A	C	0.5724	0.0205	0.00389993	1.414e-07	1276108	10:78229753	RPS24	172940
7	106826381	7:106826381_C_T	T	C	0.2194	0.0252	0.00479991	1.414e-07	1178199	7:106826381	PIK3CG	38897
16	70400857	16:70400857_A_G	A	G	0.4913	-0.0259	0.00489991	1.415e-07	818533	16:70400857	ST3GAL2	0
17	54918840	17:54918840_C_G	C	G	0.2789	0.0243	0.00459992	1.416e-07	1196440	17:54918840	TOM1L1	0
1	73081790	1:73081790_G_T	T	G	0.7115	-0.0285	0.0053999	1.416e-07	855471	1:73081790	NEGR1	798943
5	127879132	5:127879132_C_T	T	C	0.048	0.0479	0.00909983	1.419e-07	1157388	5:127879132	SLC12A2	204659
10	78352591	10:78352591_T_C	T	C	0.5108	0.0244	0.00459992	1.421e-07	1052790	10:78352591	RPS24	295778
12	48386577	12:48386577_G_T	T	G	0.8148	-0.0282	0.0053999	1.422e-07	1246744	12:48386577	ZNF641	35163
1	73089344	1:73089344_G_C	C	G	0.7162	-0.0287	0.0054999	1.423e-07	848071	1:73089344	NEGR1	806497
7	101788475	7:101788475_G_A	A	G	0.2894	0.0225	0.00429992	1.423e-07	1282627	7:101788475	CUX1	27429
5	127897301	5:127897301_G_A	A	G	0.0481	0.0479	0.00909983	1.424e-07	1157388	5:127897301	SLC12A2	186490
1	184111365	1:184111365_G_A	A	G	0.3659	-0.021	0.00399993	1.425e-07	1284823	1:184111365	TSEN15	15519
6	76267363	6:76267363_C_T	T	C	0.1185	0.0315	0.00599989	1.425e-07	1280783	6:76267363	IMPG1	194685
14	55568276	14:55568276_C_T	T	C	0.5282	0.0217	0.00409992	1.426e-07	1213586	14:55568276	KTN1	11931
20	50808526	20:50808526_G_T	T	G	0.0938	0.035	0.00659988	1.426e-07	1272724	20:50808526	BCAS4	0
3	145881190	3:145881190_G_A	A	G	0.0334	0.0721	0.0136997	1.426e-07	925656	3:145881190	PLOD2	188246
6	34667075	6:34667075_G_A	A	G	0.6641	-0.0265	0.00499991	1.426e-07	865237	6:34667075	C6orf106	0
2	27063260	2:27063260_G_A	A	G	0.4195	-0.0205	0.00389993	1.43e-07	1285042	2:27063260	AGBL5	0
17	48995876	17:48995876_G_A	A	G	0.2724	-0.0245	0.00469991	1.431e-07	1197483	17:48995876	IGF2BP1	1536
19	10744807	19:10744807_C_T	T	C	0.6469	-0.0302	0.0056999	1.431e-07	801742	19:10744807	DNM2	0
1	103457156	1:103457156_G_T	T	G	0.9004	0.0389	0.00739986	1.431e-07	1240262	1:103457156	LOC101928436	0
5	862957	5:862957_G_A	A	G	0.0498	-0.0496	0.00939983	1.431e-07	1082122	5:862957	BRD9	778
9	33841827	9:33841827_C_A	A	C	0.2233	0.0247	0.00469991	1.431e-07	1269508	9:33841827	UBE2R2	0
20	6573455	20:6573455_C_T	T	C	0.4322	-0.0206	0.00389993	1.432e-07	1292372	20:6573455	BMP2	194239
7	76548577	7:76548577_T_G	T	G	0.8593	0.0305	0.00579989	1.432e-07	1161912	7:76548577	LOC105375354	4487
20	33903355	20:33903355_G_T	T	G	0.0685	-0.0424	0.00809985	1.435e-07	1291621	20:33903355	CHMP4B	48988
6	34668635	6:34668635_C_T	T	C	0.664	-0.0266	0.00509991	1.438e-07	865957	6:34668635	C6orf106	0
7	106974647	7:106974647_T_C	T	C	0.7786	-0.0247	0.00469991	1.438e-07	1223479	7:106974647	PIK3CG	65669
1	177872905	1:177872905_G_A	A	G	0.2015	0.0252	0.00479991	1.441e-07	1273408	1:177872905	SEC16B	56202
16	70137495	16:70137495_CA_C	CA	C	0.6112	-0.031	0.00589989	1.442e-07	770618	16:70137495	PDPR	0
1	46523551	1:46523551_GC_G	G	GC	0.4398	0.0315	0.00599989	1.442e-07	614412	1:46523551	DMBX1	9325
6	34670975	6:34670975_G_A	A	G	0.6643	-0.0265	0.00499991	1.444e-07	865237	6:34670975	C6orf106	0
17	46460525	17:46460525_C_T	T	C	0.1044	0.0336	0.00639988	1.445e-07	1277334	17:46460525	ARL17A	39293
5	127755996	5:127755996_A_C	A	C	0.7966	-0.0252	0.00479991	1.445e-07	1283597	5:127755996	CTXN3	97366
5	95717440	5:95717440_T_C	T	C	0.7088	-0.0221	0.00419992	1.447e-07	1285739	5:95717440	RHOBTB3	13626
9	125644035	9:125644035_C_T	T	C	0.1605	-0.0305	0.00579989	1.448e-07	1281514	9:125644035	MAPKAP1	0
1	72940273	1:72940273_A_G	A	G	0.3604	-0.0228	0.00429992	1.45e-07	1197893	1:72940273	NEGR1	657426
12	48387052	12:48387052_A_C	A	C	0.1856	0.0282	0.0053999	1.451e-07	1246744	12:48387052	ZNF641	35638
2	27187814	2:27187814_G_A	A	G	0.6096	0.0218	0.00409992	1.453e-07	1230626	2:27187814	SLC5A6	11773
3	155805993	3:155805993_C_T	T	C	0.5786	0.0216	0.00409992	1.453e-07	1246256	3:155805993	C3orf33	0
12	48386553	12:48386553_A_G	A	G	0.1851	0.0282	0.0053999	1.454e-07	1246744	12:48386553	ZNF641	35139
12	70633113	12:70633113_T_C	T	C	0.7288	0.0229	0.00439992	1.456e-07	1284319	12:70633113	PTPRB	0
6	34673678	6:34673678_G_A	A	G	0.6646	-0.0265	0.00499991	1.456e-07	865237	6:34673678	C6orf106	0
20	33682570	20:33682570_A_C	A	C	0.8803	0.0334	0.00629988	1.457e-07	1277334	20:33682570	E2F1	0
1	46181304	1:46181304_C_A	A	C	0.7015	0.0232	0.00439992	1.459e-07	1213141	1:46181304	TSPAN1	0
6	35291638	6:35291638_T_C	T	C	0.1944	0.0268	0.00509991	1.459e-07	1247247	6:35291638	ZNF76	0
6	51159995	6:51159995_G_A	A	G	0.2381	0.028	0.0052999	1.459e-07	887162	6:51159995	TFAP2B	312376
14	55315908	14:55315908_G_A	A	G	0.3503	-0.0215	0.00409992	1.461e-07	1258743	14:55315908	FBXO34	0
16	70145529	16:70145529_A_G	A	G	0.6566	-0.0323	0.00609989	1.462e-07	770816	16:70145529	PDPR	0
19	58550281	19:58550281_G_C	C	G	0.6946	-0.0234	0.00439992	1.463e-07	1209832	19:58550281	TRIM28	0
21	40713833	21:40713833_C_G	C	G	0.6803	0.022	0.00419992	1.464e-07	1280355	21:40713833	DSCAM	0
2	20325719	2:20325719_T_C	T	C	0.5736	-0.0209	0.00399993	1.466e-07	1249922	2:20325719	PUM2	0
12	94092690	12:94092690_C_G	C	G	0.562	-0.0204	0.00389993	1.467e-07	1290405	12:94092690	PLXNC1	56033
20	33903354	20:33903354_A_C	A	C	0.9315	0.0424	0.00809985	1.469e-07	1291621	20:33903354	CHMP4B	48987
6	34782201	6:34782201_A_AT	A	AT	0.7378	-0.0379	0.00719987	1.469e-07	579787	6:34782201	SNRPC	8344
17	2200434	17:2200434_A_C	A	C	0.2163	0.0257	0.00489991	1.47e-07	1249204	17:2200434	SMG6	0
8	144034493	8:144034493_T_G	T	G	0.5757	-0.0206	0.00389993	1.472e-07	1291321	8:144034493	SPATC1	0
5	518434	5:518434_C_T	T	C	0.2542	-0.024	0.00459992	1.473e-07	1289323	5:518434	SLC9A3	0
16	70145525	16:70145525_A_G	A	G	0.6566	-0.0323	0.00609989	1.474e-07	770816	16:70145525	PDPR	0
17	54919349	17:54919349_G_A	A	G	0.7211	-0.0243	0.00459992	1.474e-07	1199373	17:54919349	TOM1L1	0
5	95696429	5:95696429_C_T	T	C	0.2932	0.022	0.00419992	1.476e-07	1293817	5:95696429	SPATA9	13419
12	48757856	12:48757856_A_G	A	G	0.2975	0.0237	0.00449992	1.477e-07	1213377	12:48757856	ADCY6	8336
1	46056152	1:46056152_C_T	T	C	0.709	0.0233	0.00439992	1.477e-07	1232699	1:46056152	PIK3R3	0
4	1608808	4:1608808_C_T	T	C	0.5355	-0.0217	0.00409992	1.477e-07	1222327	4:1608808	FAM53A	0
19	10985362	19:10985362_C_T	T	C	0.2682	0.0263	0.00499991	1.478e-07	892646	19:10985362	SMARCA4	0
7	95827119	7:95827119_C_T	T	C	0.607	-0.0252	0.00479991	1.479e-07	886720	7:95827119	DYNC1I1	0
8	143982392	8:143982392_A_C	A	C	0.416	0.0253	0.00479991	1.479e-07	874630	8:143982392	PARP10	0
5	95720359	5:95720359_T_C	T	C	0.7089	-0.0221	0.00419992	1.48e-07	1285739	5:95720359	RHOBTB3	10707
17	29654974	17:29654974_G_A	A	G	0.5931	-0.0218	0.00409992	1.482e-07	1205147	17:29654974	SSH2	0
2	33512583	2:33512583_G_T	T	G	0.4116	-0.0207	0.00389993	1.482e-07	1287162	2:33512583	RASGRP3	0
16	70227925	16:70227925_C_T	T	C	0.3919	0.029	0.0054999	1.483e-07	819378	16:70227925	EXOSC6	22306
1	46220884	1:46220884_C_G	C	G	0.6987	0.022	0.00419992	1.485e-07	1284747	1:46220884	LURAP1	0
5	141814810	5:141814810_A_G	A	G	0.7494	-0.0234	0.00449992	1.485e-07	1294126	5:141814810	PCDH1	37509
6	34588960	6:34588960_G_T	T	G	0.1094	0.0334	0.00639988	1.486e-07	1274838	6:34588960	C6orf106	0
17	29694063	17:29694063_C_A	A	C	0.5932	-0.0218	0.00419992	1.488e-07	1206084	17:29694063	SSH2	0
20	34325644	20:34325644_G_A	A	G	0.0553	-0.046	0.00869984	1.488e-07	1283040	20:34325644	AHCY	13668
2	27063261	2:27063261_A_G	A	G	0.5805	0.0204	0.00389993	1.488e-07	1285042	2:27063261	AGBL5	0
2	33529126	2:33529126_C_A	A	C	0.4119	-0.0207	0.00389993	1.489e-07	1290095	2:33529126	RASGRP3	0
19	10986671	19:10986671_G_A	A	G	0.2678	0.0264	0.00499991	1.49e-07	892646	19:10986671	SMARCA4	0
17	54860958	17:54860958_C_T	T	C	0.3532	0.0213	0.00409992	1.491e-07	1283060	17:54860958	TOM1L1	39733
12	66367726	12:66367726_T_C	T	C	0.7006	0.0224	0.00429992	1.492e-07	1265516	12:66367726	GRIP1	0
1	177873841	1:177873841_G_A	A	G	0.2015	0.0252	0.00479991	1.492e-07	1273408	1:177873841	SEC16B	55266
14	103834133	14:103834133_G_A	A	G	0.2489	-0.0237	0.00449992	1.494e-07	1279348	14:103834133	PPP1R13B	0
4	1649309	4:1649309_T_C	T	C	0.0848	0.041	0.00779986	1.494e-07	1089192	4:1649309	FAM53A	0
11	65598024	11:65598024_G_C	C	G	0.0505	-0.0483	0.00919983	1.495e-07	1113971	11:65598024	MAP3K11	0
17	29722619	17:29722619_T_A	A	T	0.5851	-0.0218	0.00409992	1.495e-07	1220871	17:29722619	SSH2	0
3	185833759	3:185833759_C_A	A	C	0.739	0.0244	0.00459992	1.495e-07	1249444	3:185833759	IGF2BP2	8720
12	124823765	12:124823765_A_T	A	T	0.6402	-0.0307	0.00579989	1.496e-07	791304	12:124823765	SCARB1	0
15	85377441	15:85377441_G_A	A	G	0.2709	0.023	0.00439992	1.496e-07	1275057	15:85377441	AKAP13	3175
2	242443377	2:242443377_G_A	A	G	0.2345	0.0243	0.00459992	1.496e-07	1277081	2:242443377	LOC285095	540098
5	141792034	5:141792034_G_A	A	G	0.252	0.0233	0.00439992	1.496e-07	1282755	5:141792034	PCDH1	60285
17	7435823	17:7435823_G_A	A	G	0.0564	0.0507	0.00969982	1.497e-07	1072437	17:7435823	TMEM102	0
11	32278559	11:32278559_T_C	T	C	0.8571	-0.0383	0.00729987	1.498e-07	789272	11:32278559	WT1	109216
12	15021555	12:15021555_C_T	T	C	0.3675	-0.0242	0.00459992	1.498e-07	920036	12:15021555	PDE6H	39690
19	45405062	19:45405062_A_G	A	G	0.5499	-0.0236	0.00449992	1.498e-07	876670	19:45405062	PPP1R13L	0
7	95956217	7:95956217_G_C	C	G	0.6632	-0.0227	0.00429992	1.498e-07	1219328	7:95956217	DYNC1I1	0
11	76488545	11:76488545_G_A	A	G	0.3952	-0.0208	0.00399993	1.499e-07	1279417	11:76488545	C11orf30	0
17	67524250	17:67524250_C_CAAAAAAA	CAAAAAAA	C	0.3739	0.0461	0.00879984	1.499e-07	279512	17:67524250	PITPNC1	0
2	630902	2:630902_A_T	A	T	0.165	-0.0331	0.00629988	1.499e-07	1051010	2:630902	LOC105373353	4735
12	70414794	12:70414794_T_G	T	G	0.8568	-0.0295	0.0055999	1.5e-07	1145563	12:70414794	KCNMB4	0
19	46181392	19:46181392_G_C	C	G	0.2216	-0.0283	0.0053999	1.5e-07	875307	19:46181392	IGFL2	0
5	95710904	5:95710904_A_C	A	C	0.7087	-0.0221	0.00419992	1.501e-07	1285739	5:95710904	RHOBTB3	20162
2	193238289	2:193238289_G_A	A	G	0.9002	-0.0389	0.00739986	1.502e-07	1065503	2:193238289	TMEFF2	1043349
7	76600136	7:76600136_T_C	T	C	0.8156	0.0332	0.00629988	1.503e-07	1057788	7:76600136	POMZP3	9850
3	145836522	3:145836522_C_CA	CA	C	0.0615	0.0558	0.0105998	1.504e-07	866882	3:145836522	PLOD2	232914
6	45018251	6:45018251_A_C	A	C	0.5815	-0.0205	0.00389993	1.505e-07	1292349	6:45018251	SUPT3H	0
20	33977099	20:33977099_G_A	A	G	0.0655	-0.0428	0.00819985	1.506e-07	1291825	20:33977099	RALY	16553
4	102865304	4:102865304_G_A	A	G	0.0608	0.0466	0.00889984	1.508e-07	1148171	4:102865304	UBE2D3	0
11	67441143	11:67441143_G_T	T	G	0.049	-0.0508	0.00969982	1.509e-07	1103754	11:67441143	CORO1B	0
12	48412592	12:48412592_A_C	A	C	0.5881	-0.0207	0.00389993	1.51e-07	1293623	12:48412592	C12orf54	42989
6	45330738	6:45330738_G_C	C	G	0.0369	-0.0618	0.0117998	1.51e-07	951344	6:45330738	SUPT3H	0
1	46182048	1:46182048_T_C	T	C	0.2985	-0.0232	0.00439992	1.513e-07	1213141	1:46182048	TSPAN1	0
1	73082539	1:73082539_A_G	A	G	0.2882	0.0284	0.0053999	1.513e-07	855471	1:73082539	NEGR1	799692
1	184023529	1:184023529_A_C	A	C	0.6414	0.0243	0.00459992	1.516e-07	912667	1:184023529	COLGALT2	0
9	4308582	9:4308582_A_G	A	G	0.8324	-0.0275	0.0051999	1.516e-07	1274640	9:4308582	GLIS3	0
6	85714211	6:85714211_T_C	T	C	0.43	0.0218	0.00409992	1.517e-07	1238163	6:85714211	SYNCRIP	70361
10	78315224	10:78315224_G_A	A	G	0.4745	0.0235	0.00449992	1.519e-07	911613	10:78315224	RPS24	258411
2	27181112	2:27181112_G_T	T	G	0.6099	0.0216	0.00409992	1.52e-07	1241023	2:27181112	SLC5A6	18475
5	143207731	5:143207731_A_G	A	G	0.8393	-0.0276	0.0052999	1.52e-07	1283109	5:143207731	ARHGAP26	0
4	1704986	4:1704986_T_A	A	T	0.667	0.0346	0.00659988	1.521e-07	791304	4:1704986	SLBP	0
9	125716317	9:125716317_T_C	T	C	0.1726	-0.0311	0.00589989	1.521e-07	1228678	9:125716317	MAPKAP1	9083
20	6574300	20:6574300_A_G	A	G	0.568	0.0206	0.00389993	1.523e-07	1292178	20:6574300	BMP2	193394
3	52874716	3:52874716_GTT_G	G	GTT	0.648	-0.0317	0.00599989	1.523e-07	687712	3:52874716	TMEM110-MUSTN1	0
11	28956934	11:28956934_C_T	T	C	0.2496	0.0234	0.00449992	1.524e-07	1292372	11:28956934	METTL15	429893
1	46185726	1:46185726_A_G	A	G	0.9575	0.0524	0.00999982	1.524e-07	1147316	1:46185726	TSPAN1	0
1	177873210	1:177873210_G_T	T	G	0.2015	0.0252	0.00479991	1.527e-07	1273408	1:177873210	SEC16B	55897
17	29716342	17:29716342_C_G	C	G	0.4147	0.0218	0.00419992	1.528e-07	1215223	17:29716342	SSH2	0
1	46071421	1:46071421_A_G	A	G	0.2914	-0.0233	0.00439992	1.528e-07	1232699	1:46071421	PIK3R3	0
1	73080503	1:73080503_G_C	C	G	0.7117	-0.0285	0.0053999	1.528e-07	855471	1:73080503	NEGR1	797656
2	70715824	2:70715824_A_C	A	C	0.8802	-0.0312	0.00599989	1.528e-07	1291869	2:70715824	ADD2	0
6	35065285	6:35065285_C_CA	CA	C	0.1659	0.04	0.00759986	1.528e-07	755062	6:35065285	ANKS1A	0
1	103455217	1:103455217_C_T	T	C	0.9005	0.0388	0.00739986	1.529e-07	1237329	1:103455217	LOC101928436	0
5	64088189	5:64088189_A_C	A	C	0.4583	0.0216	0.00409992	1.53e-07	1143546	5:64088189	RNF180	77122
9	33895439	9:33895439_C_T	T	C	0.2242	0.0247	0.00469991	1.53e-07	1273612	9:33895439	UBE2R2	0
15	50787556	15:50787556_T_G	T	G	0.6331	-0.0239	0.00459992	1.531e-07	1071457	15:50787556	SPPL2A	21398
1	177902753	1:177902753_G_C	C	G	0.4417	0.0233	0.00439992	1.531e-07	911414	1:177902753	SEC16B	26354
3	52247110	3:52247110_G_A	A	G	0.5344	0.0212	0.00399993	1.531e-07	1240638	3:52247110	PPM1M	0
12	15023267	12:15023267_T_C	T	C	0.6325	0.0242	0.00459992	1.532e-07	920036	12:15023267	PDE6H	41402
20	6457480	20:6457480_G_C	C	G	0.5491	0.0214	0.00409992	1.532e-07	1223407	20:6457480	BMP2	310214
6	33050463	6:33050463_C_G	C	G	0.8408	0.0292	0.0055999	1.532e-07	1240080	6:33050463	HLA-DPA1	14106
14	104016066	14:104016066_C_T	T	C	0.2133	-0.025	0.00479991	1.533e-07	1281072	14:104016066	TDRD9	0
3	155858044	3:155858044_G_A	A	G	0.5755	0.0214	0.00409992	1.535e-07	1240044	3:155858044	SLC33A1	3585
3	52633034	3:52633034_CAAAAAAAAAAA_C	CAAAAAAAAAAA	C	0.4666	-0.0383	0.00729987	1.535e-07	686261	3:52633034	PBRM1	0
9	125752613	9:125752613_C_G	C	G	0.1717	-0.0311	0.00589989	1.535e-07	1229390	9:125752613	PBX3	0
1	46205540	1:46205540_T_C	T	C	0.6989	0.0266	0.00509991	1.536e-07	1060198	1:46205540	POMGNT1	0
9	34356359	9:34356359_C_T	T	C	0.608	-0.0219	0.00419992	1.536e-07	1230261	9:34356359	KIF24	0
4	121564354	4:121564354_A_T	A	T	0.7636	0.026	0.00499991	1.538e-07	1089221	4:121564354	ANXA5	103643
20	34010090	20:34010090_C_T	T	C	0.0977	-0.0408	0.00779986	1.539e-07	920383	20:34010090	RALY	0
3	155839882	3:155839882_A_C	A	C	0.4183	-0.0216	0.00409992	1.54e-07	1206629	3:155839882	SLC33A1	0
10	78223438	10:78223438_T_G	T	G	0.572	0.0204	0.00389993	1.542e-07	1276108	10:78223438	RPS24	166625
6	34897199	6:34897199_G_A	A	G	0.1123	0.0325	0.00619989	1.542e-07	1291336	6:34897199	ANKS1A	0
10	126461368	10:126461368_C_A	A	C	0.5672	0.0217	0.00409992	1.544e-07	1215809	10:126461368	C10orf90	0
5	700560	5:700560_G_A	A	G	0.1706	-0.0293	0.0055999	1.544e-07	1237524	5:700560	TPPP	7165
9	37379487	9:37379487_T_C	T	C	0.4539	0.0265	0.00499991	1.544e-07	921654	9:37379487	ZCCHC7	21338
7	114024316	7:114024316_G_A	A	G	0.5216	-0.0212	0.00399993	1.545e-07	1241735	7:114024316	FOXP2	61994
1	73233323	1:73233323_G_C	C	G	0.2996	0.0236	0.00449992	1.549e-07	1156822	1:73233323	LRRIQ3	792692
8	143986500	8:143986500_G_A	A	G	0.5835	-0.0254	0.00479991	1.549e-07	867956	8:143986500	PARP10	33
20	62408781	20:62408781_C_T	T	C	0.1324	-0.0322	0.00609989	1.55e-07	1267421	20:62408781	RBBP8NL	1456
7	95832814	7:95832814_A_G	A	G	0.3923	0.0252	0.00479991	1.55e-07	886720	7:95832814	DYNC1I1	0
2	26979671	2:26979671_T_C	T	C	0.5967	0.0207	0.00399993	1.551e-07	1267232	2:26979671	MAPRE3	0
6	45098201	6:45098201_T_A	A	T	0.5574	-0.0212	0.00399993	1.551e-07	1241560	6:45098201	SUPT3H	0
11	28837434	11:28837434_A_G	A	G	0.7593	-0.0237	0.00449992	1.552e-07	1290180	11:28837434	METTL15	310393
9	125741098	9:125741098_C_T	T	C	0.828	0.0311	0.00589989	1.552e-07	1228453	9:125741098	PBX3	6240
10	126396511	10:126396511_C_G	C	G	0.6809	0.0219	0.00419992	1.553e-07	1279947	10:126396511	ADAM12	7953
20	34221923	20:34221923_C_G	C	G	0.9474	0.0472	0.00899983	1.554e-07	1167286	20:34221923	ASIP	0
7	95828497	7:95828497_C_T	T	C	0.607	-0.0252	0.00479991	1.555e-07	886720	7:95828497	DYNC1I1	0
12	109149381	12:109149381_CT_C	CT	C	0.7062	0.0329	0.00629988	1.556e-07	671437	12:109149381	ACACB	0
7	101775853	7:101775853_G_A	A	G	0.2889	0.0225	0.00429992	1.556e-07	1283564	7:101775853	CUX1	40051
6	152408028	6:152408028_C_T	T	C	0.113	-0.0346	0.00659988	1.557e-07	1253276	6:152408028	SYNE1	0
6	31319226	6:31319226_C_T	T	C	0.1587	0.0322	0.00609989	1.558e-07	1136534	6:31319226	HLA-B	34642
1	177855517	1:177855517_C_A	A	C	0.2026	0.0251	0.00479991	1.559e-07	1273627	1:177855517	SEC16B	73590
3	155856843	3:155856843_C_T	T	C	0.5756	0.0214	0.00409992	1.559e-07	1240044	3:155856843	SLC33A1	2384
9	33915558	9:33915558_T_C	T	C	0.7745	-0.0246	0.00469991	1.559e-07	1273612	9:33915558	UBE2R2	0
2	26964015	2:26964015_T_C	T	C	0.5955	0.0208	0.00399993	1.56e-07	1274631	2:26964015	MAPRE3	6356
6	44765780	6:44765780_A_T	A	T	0.4866	-0.0211	0.00399993	1.56e-07	1233658	6:44765780	SUPT3H	41719
5	127887741	5:127887741_G_T	T	G	0.048	0.0478	0.00909983	1.561e-07	1157388	5:127887741	SLC12A2	196050
18	57904088	18:57904088_C_T	T	C	0.2607	0.023	0.00439992	1.562e-07	1283094	18:57904088	ATP8B1	100266
3	3686461	3:3686461_T_C	T	C	0.9551	-0.0549	0.0104998	1.563e-07	1122794	3:3686461	LRRN1	112941
5	102167708	5:102167708_T_C	T	C	0.3511	0.0221	0.00419992	1.563e-07	1177944	5:102167708	SLCO4C1	66278
5	127864448	5:127864448_T_C	T	C	0.7686	-0.024	0.00459992	1.565e-07	1293105	5:127864448	CTXN3	205818
19	10978414	19:10978414_T_C	T	C	0.705	-0.0232	0.00439992	1.566e-07	1142495	19:10978414	SMARCA4	0
4	102896591	4:102896591_T_G	T	G	0.938	-0.0459	0.00869984	1.567e-07	1140270	4:102896591	SLC9B1	0
12	70765659	12:70765659_G_A	A	G	0.151	0.0288	0.0054999	1.569e-07	1153464	12:70765659	PTPRR	0
17	2155701	17:2155701_T_A	A	T	0.6288	-0.0396	0.00759986	1.569e-07	467053	17:2155701	SMG6	0
5	149976533	5:149976533_G_T	T	G	0.3768	-0.0209	0.00399993	1.569e-07	1281325	5:149976533	SLC26A2	0
2	33459937	2:33459937_C_T	T	C	0.0367	0.0632	0.0119998	1.571e-07	794659	2:33459937	RASGRP3	0
9	33870157	9:33870157_T_A	A	T	0.2241	0.0247	0.00469991	1.571e-07	1270445	9:33870157	UBE2R2	0
16	70080861	16:70080861_G_T	T	G	0.8875	0.047	0.00899983	1.572e-07	695599	16:70080861	PDPR	32765
2	20409322	2:20409322_G_A	A	G	0.2981	0.0226	0.00429992	1.572e-07	1255063	2:20409322	RHOB	37749
12	23969141	12:23969141_CT_C	CT	C	0.4399	-0.0445	0.00849984	1.573e-07	304823	12:23969141	SOX5	0
7	107052368	7:107052368_C_T	T	C	0.2188	0.0249	0.00469991	1.573e-07	1215577	7:107052368	PRKAR2B	0
12	70398710	12:70398710_A_G	A	G	0.8497	-0.0289	0.0054999	1.574e-07	1162046	12:70398710	KCNMB4	0
17	29031718	17:29031718_C_T	T	C	0.1817	-0.0315	0.00599989	1.574e-07	899461	17:29031718	PIPOX	11182
2	54164848	2:54164848_G_T	T	G	0.3923	-0.0207	0.00389993	1.574e-07	1277425	2:54164848	ACYP2	0
15	85307287	15:85307287_C_T	T	C	0.2706	0.0264	0.00499991	1.576e-07	912333	15:85307287	GOLGA6L3	60100
20	33794378	20:33794378_G_A	A	G	0.2903	-0.0225	0.00429992	1.576e-07	1292158	20:33794378	ZNF341	2109
18	73674721	18:73674721_G_A	A	G	0.4009	0.0206	0.00389993	1.577e-07	1275560	18:73674721	FBXO15	398622
1	46150680	1:46150680_T_C	T	C	0.9574	0.0523	0.00999982	1.578e-07	1147902	1:46150680	PIK3R3	0
3	187567641	3:187567641_A_G	A	G	0.7833	0.0247	0.00469991	1.58e-07	1289592	3:187567641	SST	101265
11	28837758	11:28837758_C_G	C	G	0.7593	-0.0236	0.00449992	1.583e-07	1290180	11:28837758	METTL15	310717
3	52247314	3:52247314_C_T	T	C	0.5341	0.0211	0.00399993	1.583e-07	1240638	3:52247314	PPM1M	0
3	155862705	3:155862705_C_T	T	C	0.5744	0.0213	0.00409992	1.584e-07	1248174	3:155862705	GMPS	6725
5	95651596	5:95651596_T_C	T	C	0.6972	0.0221	0.00419992	1.584e-07	1282321	5:95651596	RFESD	0
15	52112466	15:52112466_CA_C	CA	C	0.9285	-0.052	0.00989982	1.585e-07	866882	15:52112466	BCL2L10	0
15	91439417	15:91439417_CAAAAACA_C	CAAAAACA	C	0.6798	0.0319	0.00609989	1.585e-07	765500	15:91439417	SV2B	138108
11	28874514	11:28874514_A_G	A	G	0.7473	-0.0232	0.00439992	1.587e-07	1292155	11:28874514	METTL15	347473
6	34660324	6:34660324_C_T	T	C	0.6644	-0.0264	0.00499991	1.587e-07	865237	6:34660324	C6orf106	0
7	101767970	7:101767970_T_C	T	C	0.7109	-0.0225	0.00429992	1.588e-07	1283768	7:101767970	CUX1	47934
4	13021063	4:13021063_A_G	A	G	0.8757	0.0315	0.00599989	1.589e-07	1159683	4:13021063	RAB28	274954
12	15016236	12:15016236_C_T	T	C	0.3675	-0.0242	0.00459992	1.59e-07	920036	12:15016236	PDE6H	34371
2	70676639	2:70676639_A_G	A	G	0.6323	-0.021	0.00399993	1.59e-07	1268168	2:70676639	ADD2	0
7	114025385	7:114025385_C_A	A	C	0.5216	-0.0212	0.00399993	1.59e-07	1241735	7:114025385	FOXP2	60925
11	101723348	11:101723348_G_A	A	G	0.0318	0.0589	0.0111998	1.591e-07	1147118	11:101723348	TRPC6	139330
6	51448806	6:51448806_A_T	A	T	0.5714	0.0204	0.00389993	1.591e-07	1273831	6:51448806	PKHD1	165879
14	103847287	14:103847287_T_A	A	T	0.6872	-0.0231	0.00439992	1.592e-07	1247696	14:103847287	PPP1R13B	0
16	64958053	16:64958053_C_CT	CT	C	0.272	0.0284	0.0053999	1.592e-07	989114	16:64958053	CDH11	0
12	70603050	12:70603050_C_G	C	G	0.7294	0.0229	0.00439992	1.594e-07	1284319	12:70603050	PTPRB	0
2	33547906	2:33547906_G_C	C	G	0.4069	-0.0207	0.00399993	1.594e-07	1279997	2:33547906	RASGRP3	0
7	76639781	7:76639781_C_T	T	C	0.1759	-0.0369	0.00699987	1.595e-07	901396	7:76639781	POMZP3	12478
18	57858802	18:57858802_A_G	A	G	0.7298	-0.0228	0.00429992	1.599e-07	1283094	18:57858802	ATP8B1	54980
4	103292422	4:103292422_T_C	T	C	0.932	-0.0424	0.00809985	1.601e-07	1158609	4:103292422	CENPE	94013
14	104009760	14:104009760_A_T	A	T	0.7844	0.0247	0.00469991	1.602e-07	1282831	14:104009760	TDRD9	0
9	125617252	9:125617252_G_A	A	G	0.1596	-0.0305	0.00579989	1.602e-07	1278347	9:125617252	MAPKAP1	0
10	78227257	10:78227257_A_C	A	C	0.572	0.0204	0.00389993	1.603e-07	1276108	10:78227257	RPS24	170444
4	102921704	4:102921704_T_A	A	T	0.0621	0.0458	0.00869984	1.603e-07	1148171	4:102921704	SLC9B1	0
9	33882431	9:33882431_C_G	C	G	0.7894	-0.0252	0.00479991	1.605e-07	1272353	9:33882431	UBE2R2	0
14	25943786	14:25943786_T_C	T	C	0.7274	0.0278	0.0052999	1.606e-07	1052592	14:25943786	NOVA1	502097
5	127885602	5:127885602_T_A	A	T	0.0481	0.0477	0.00909983	1.606e-07	1157388	5:127885602	SLC12A2	198189
5	149976007	5:149976007_C_T	T	C	0.3755	-0.0209	0.00399993	1.607e-07	1212025	5:149976007	SLC26A2	0
12	124811855	12:124811855_A_G	A	G	0.8367	-0.0284	0.0053999	1.608e-07	1288931	12:124811855	SCARB1	0
1	73082471	1:73082471_T_C	T	C	0.2887	0.0284	0.0053999	1.608e-07	855972	1:73082471	NEGR1	799624
11	68598783	11:68598783_T_C	T	C	0.6052	-0.0208	0.00399993	1.611e-07	1246791	11:68598783	PPP6R3	0
6	51089803	6:51089803_G_T	T	G	0.3843	0.0265	0.00509991	1.612e-07	984395	6:51089803	TFAP2B	242184
11	28959939	11:28959939_A_C	A	C	0.7499	-0.0234	0.00449992	1.614e-07	1292372	11:28959939	METTL15	432898
15	75047426	15:75047426_C_T	T	C	0.617	0.0261	0.00499991	1.615e-07	865039	15:75047426	PPCDC	0
5	127883969	5:127883969_A_G	A	G	0.952	-0.0477	0.00909983	1.615e-07	1157388	5:127883969	SLC12A2	199822
7	121957582	7:121957582_T_A	A	T	0.3702	0.0282	0.0053999	1.615e-07	860970	7:121957582	PTPRZ1	0
21	47517353	21:47517353_C_A	A	C	0.1721	0.0278	0.0052999	1.616e-07	1254027	21:47517353	PRMT2	851668
9	85119615	9:85119615_G_A	A	G	0.2101	-0.0254	0.00479991	1.616e-07	1292178	9:85119615	NTRK2	92545
12	116101559	12:116101559_T_G	T	G	0.6142	-0.0207	0.00399993	1.617e-07	1290095	12:116101559	MED13L	0
17	29720426	17:29720426_G_A	A	G	0.5854	-0.0217	0.00419992	1.617e-07	1215223	17:29720426	SSH2	0
7	95831231	7:95831231_C_T	T	C	0.6069	-0.0251	0.00479991	1.618e-07	886720	7:95831231	DYNC1I1	0
14	103890399	14:103890399_G_A	A	G	0.3023	0.0221	0.00419992	1.619e-07	1265624	14:103890399	C14orf2	21889
1	219632240	1:219632240_T_TA	T	TA	0.3196	0.0429	0.00819985	1.619e-07	372576	1:219632240	LOC102723886	74960
5	95652612	5:95652612_C_T	T	C	0.3028	-0.0221	0.00419992	1.619e-07	1282321	5:95652612	RFESD	0
15	85165699	15:85165699_C_T	T	C	0.264	0.0268	0.00509991	1.622e-07	889853	15:85165699	PDE8A	26554
17	67525485	17:67525485_T_C	T	C	0.3912	-0.0218	0.00419992	1.623e-07	1240259	17:67525485	PITPNC1	0
5	127895047	5:127895047_A_G	A	G	0.9519	-0.0477	0.00909983	1.626e-07	1157388	5:127895047	SLC12A2	188744
9	125802470	9:125802470_A_G	A	G	0.1708	-0.0311	0.00589989	1.626e-07	1226545	9:125802470	PBX3	0
5	127547487	5:127547487_T_C	T	C	0.2537	0.0245	0.00469991	1.631e-07	1240181	5:127547487	PRRC1	0
4	89759734	4:89759734_C_T	T	C	0.2568	0.0232	0.00439992	1.632e-07	1280913	4:89759734	SNCA	0
17	2252496	17:2252496_C_T	T	C	0.1993	0.0261	0.00499991	1.633e-07	1243839	17:2252496	SMG6	0
20	33891004	20:33891004_G_A	A	G	0.0671	-0.0428	0.00819985	1.633e-07	1291621	20:33891004	CHMP4B	36637
11	68722306	11:68722306_T_C	T	C	0.4982	0.0213	0.00409992	1.634e-07	1203528	11:68722306	MTL5	0
14	55318346	14:55318346_C_A	A	C	0.3594	-0.0255	0.00489991	1.634e-07	1059682	14:55318346	FBXO34	0
2	20410622	2:20410622_C_T	T	C	0.3284	0.0217	0.00409992	1.634e-07	1280807	2:20410622	RHOB	36449
15	75227969	15:75227969_T_A	A	T	0.5177	0.0281	0.0053999	1.636e-07	709856	15:75227969	LOC105376731	0
20	34164463	20:34164463_A_G	A	G	0.9099	0.0414	0.00789985	1.636e-07	913703	20:34164463	ASIP	22030
11	28830310	11:28830310_A_G	A	G	0.7614	-0.0237	0.00449992	1.637e-07	1290180	11:28830310	METTL15	303269
6	34720317	6:34720317_A_G	A	G	0.6752	-0.0357	0.00679988	1.64e-07	579975	6:34720317	C6orf106	23467
1	7969870	1:7969870_C_T	T	C	0.1851	-0.0265	0.00509991	1.641e-07	1290186	1:7969870	PARK7	0
8	10743421	8:10743421_C_T	T	C	0.4833	-0.0218	0.00419992	1.641e-07	1252786	8:10743421	SOX7	12847
7	76634198	7:76634198_C_G	C	G	0.8251	0.0367	0.00699987	1.642e-07	948108	7:76634198	POMZP3	6895
3	23963065	3:23963065_T_G	T	G	0.9409	-0.4559	0.0870984	1.643e-07	36044	3:23963065	NR1D2	0
7	96022000	7:96022000_C_T	T	C	0.4853	-0.0229	0.00439992	1.643e-07	1163577	7:96022000	DYNC1I1	0
2	20353356	2:20353356_C_T	T	C	0.3755	0.0209	0.00399993	1.645e-07	1290818	2:20353356	PUM2	1127
12	123724325	12:123724325_T_C	T	C	0.3259	-0.03	0.0056999	1.647e-07	828452	12:123724325	ATP6V0A2	0
12	48398223	12:48398223_G_A	A	G	0.8389	-0.0296	0.0056999	1.647e-07	1247441	12:48398223	ZNF641	46809
17	1999941	17:1999941_A_G	A	G	0.9052	-0.0348	0.00669988	1.647e-07	1161405	17:1999941	RTN4RL1	0
12	70406027	12:70406027_T_C	T	C	0.8569	-0.0294	0.0055999	1.649e-07	1154145	12:70406027	KCNMB4	0
13	42989660	13:42989660_T_C	T	C	0.4539	0.0213	0.00409992	1.65e-07	1247441	13:42989660	EPSTI1	0
6	34753683	6:34753683_C_T	T	C	0.0991	0.041	0.00779986	1.65e-07	1058893	6:34753683	SNRPC	3411
1	73076549	1:73076549_T_G	T	G	0.2876	0.0285	0.0054999	1.651e-07	846481	1:73076549	NEGR1	793702
[truncated: 3,002 more rows]

## Sheet: ST6_MDD_Feasibility
MDD source-trait feasibility against HIPKNEE osteoarthritis
SNP_mdd	BETA_mdd	P_mdd	VARID	SNP_hipknee	BETA_hipknee	P_hipknee	same_dir	hipknee_nominal	mapping_basis	CHR	POS	nearest_gene	gene_distance_bp
rs1950829	0.054403	8.514e-10	14:42097937	14:42097937_A_G	0.0102	0.008872	TRUE	TRUE	position_only_VARID	14	42097937	LRFN5	193388
rs8015100	0.0537019	1.417e-09	14:42095232	14:42095232_A_T	0.01	0.009992	TRUE	TRUE	position_only_VARID	14	42095232	LRFN5	190683
chr5_103903810_D	0.0577027	1.445e-09	5:103903810	5:103903810_AT_A	-0.0085	0.177	FALSE	FALSE	position_only_VARID	5	103903810	NUDT12	341006
chr5_103903810_D	0.0577027	1.445e-09	5:103903810	5:103903810_A_AT	-0.0102	0.2371	FALSE	FALSE	position_only_VARID	5	103903810	NUDT12	341006
rs1956450	0.0535976	1.551e-09	14:42081882	14:42081882_T_C	0.0102	0.009086	TRUE	TRUE	position_only_VARID	14	42081882	LRFN5	177333
rs10483526	0.0535976	1.569e-09	14:42086798	14:42086798_T_G	0.0102	0.008912	TRUE	TRUE	position_only_VARID	14	42086798	LRFN5	182249
rs76025409	0.0572967	2.454e-09	5:103783801	5:103783801_G_C	0.0099	0.04288	TRUE	TRUE	position_only_VARID	5	103783801	NUDT12	220997
rs12658032	0.0558036	2.866e-09	5:103904226	5:103904226_A_G	0.0087	0.07781	TRUE	FALSE	position_only_VARID	5	103904226	NUDT12	341422
rs11157241	0.0535029	4.199e-09	14:42051771	14:42051771_T_C	0.0098	0.01226	TRUE	TRUE	position_only_VARID	14	42051771	LRFN5	147222
rs8020581	-0.052199	4.233e-09	14:42096100	14:42096100_C_T	-0.0109	0.007705	TRUE	TRUE	position_only_VARID	14	42096100	LRFN5	191551
rs55810038	0.0528012	4.583e-09	14:42036322	14:42036322_A_T	0.0101	0.01796	TRUE	TRUE	position_only_VARID	14	42036322	LRFN5	131773
rs72684563	-0.0519988	5.109e-09	14:42092565	14:42092565_C_T	-0.0107	0.008487	TRUE	TRUE	position_only_VARID	14	42092565	LRFN5	188016
rs1592757	0.0544977	5.974e-09	5:103889998	5:103889998_G_C	0.0064	0.1128	TRUE	FALSE	position_only_VARID	5	103889998	NUDT12	327194
rs1950831	0.0515008	7.107e-09	14:42102855	14:42102855_C_G	0.0097	0.01647	TRUE	TRUE	position_only_VARID	14	42102855	LRFN5	198306
[truncated: 44 more rows]

## Sheet: ST7_LDSC_Summary
LDSC heritability and genetic-correlation feasibility summary
[truncated: 4 more rows]

## Sheet: ST8_MAGMA_Genes
Top positional MAGMA genes
[truncated: 51 more rows]

## Sheet: ST9_eMAGMA_Muscle_Genes
Top muscle-skeletal eMAGMA genes
[truncated: 51 more rows]

[truncated: 21 more sheets: ST10_MAGMA_Pathways, ST11_eMAGMA_Muscle_Pathways, ST12_Finemap_Loci, ST13_Finemap_Top_Variants, ST14_Finemap_Credible_Sets, ST15_eMAGMA_Fibro_Genes, ST16_eMAGMA_Fibro_Pathways, ST17_Tissue_Comparison, ST18_SMR_Muscle, ST19_SMR_Fibroblast, ST20_SMR_Tissue_Summary, ST21_SMR_Gene_Summary, ST22_Convergent_Evidence, ST23_ATDC5_qPCR_Summary, ST24_ATDC5_Tukey, ST25_GSE114007_Genes, ST26_GSE114007_Corr, ST27_Primary_Cart_DE, ST28_OA_eQTL_Summary, ST29_External_Integr …]
